# Supplementary material for: Evaluation of NO Synthase Activity in Meat-Brining Solutions: Implications for Meat Curing and Color Stability
Source: Molecules. 2025 Mar 8;30(6):1215. doi: 10.3390/molecules30061215 (PMC11945560; doi:10.3390/molecules30061215)
Supplement: Supplementary file 1 [file molecules-30-01215-s001.zip]

Archive with 1 entries (1 files):
- molecules-3442974-supplementary.xlsx
