# Supplementary material for: Evaluation of NO Synthase Activity in Meat-Brining Solutions: Implications for Meat Curing and Color Stability
Source: Molecules. 2025 Mar 8;30(6):1215. doi: 10.3390/molecules30061215 (PMC11945560; doi:10.3390/molecules30061215)
Supplement: Supplementary file 1 [file molecules-30-01215-s001.zip › molecules-3442974-supplementary.xlsx]

## Sheet: azotyny i azotany
Sample ID	Meat	L-Arginine concentration	NO2-	suma	NO3-
A	No	0,1p	0.011	0.101	0.09
A	No	0,1p	0.02	0.101	0.081
B	No	0,1p	0	0.089	0.089
B	No	0,1p	0	0.089	0.089
C	No	0,1p	0	0.095	0.095
C	No	0,1p	0		0
D	No	0,1p	0	0.054	0.054
D	No	0,1p	0		0
E	No	0,1p	0	0.485	0.485
E	No	0,1p	0		0
F	No	0,1p	0	0.338	0.338
G	No	0,1p	0	0.528	0.528
H	No	0,1p	0	0.73	0.73
A	Yes	0,1p	0.486
A	Yes	0,1p	0.52
B	Yes	0,1p	0	0.311	0.311
B	Yes	0,1p	0	0	0
C	Yes	0,1p	0.704	0.931	0.227
C	Yes	0,1p	0.716
D	Yes	0,1p	0	0.472	0.472
D	Yes	0,1p	0
E	Yes	0,1p	0.399	0.986	0.587
E	Yes	0,1p	0.403
F	Yes	0,1p	0	0.338	0.338
F	Yes	0,1p	0
G	Yes	0,1p	0.419	0.799	0.38
G	Yes	0,1p	0.43
H	Yes	0,1p	0	0.686	0.686
H	Yes	0,1p	0		0
A	No	0,1p	0.043	0.106	0.063
A	No	0,1p	0.038	0.101	0.063
B	No	0,1p	0.058	0.067	0.009
B	No	0,1p	0.079
C	No	0,1p	0.067
C	No	0,1p	0.091
D	No	0,1p	0.135
D	No	0,1p	0.131
E	No	0,1p	0.106	0.174	0.068
E	No	0,1p	0.106	0.172	0.066
F	No	0,1p	0.126	0.132	0.006
F	No	0,1p	0.148
G	No	0,1p	0.141	0.156	0.015
G	No	0,1p	0.164	0.148
H	No	0,1p	0.18	0.138
H	No	0,1p	0.189	0.112
A	Yes	0,1p	0.492	0.463
A	Yes	0,1p	0.443	0.472	0.029
B	Yes	0,1p	0.163	0.174	0.011
B	Yes	0,1p	0.161	0.168	0.007
C	Yes	0,1p	0.31	0.322	0.012
C	Yes	0,1p	0.272	0.306	0.034
D	Yes	0,1p	0.15	0.179	0.029
D	Yes	0,1p	0.193	0.193	0
E	Yes	0,1p	0.671	0.513
E	Yes	0,1p	0.61	0.504
F	Yes	0,1p	0.266	0.227
F	Yes	0,1p	0.276	0.224
G	Yes	0,1p	0.295	0.361	0.066
G	Yes	0,1p	0.273	0.368	0.095
H	Yes	0,1p	0.099	0.167	0.068
H	Yes	0,1p	0.125	0.154	0.029
A	No	0,1p	0.093	0.021
A	No	0,1p	0.141	0.021
B	No	0,1p	0.227	0
B	No	0,1p	0.187	0.08
C	No	0,1p	0.217	0.089
C	No	0,1p	0.249	0.095
D	No	0,1p	0.205	0.048
D	No	0,1p	0.242	0.061
E	No	0,1p	0.287	0.071
E	No	0,1p	0.219	0.085
F	No	0,1p	0.223	0.061
F	No	0,1p	0.244	0.058
G	No	0,1p	0.293	0.075
G	No	0,1p	0.314	0.087
H	No	0,1p	0.303	0.052
H	No	0,1p	0.319	0.054
A	Yes	0,1p	0.99	0.517
A	Yes	0,1p	1.009	0.504
B	Yes	0,1p	0.517	0.22
B	Yes	0,1p	0.526	0.219
C	Yes	0,1p	0.727	0.485
C	Yes	0,1p	0.769	0.493
D	Yes	0,1p	0.58	0.493
D	Yes	0,1p	0.617	0.51
E	Yes	0,1p	1.234	0.665
E	Yes	0,1p	1.218	0.663
F	Yes	0,1p	0.629	0.297
F	Yes	0,1p	0.64	0.299
E	Yes	0,1p	1.217
G	Yes	0,1p	0.968	0.476
G	Yes	0,1p	0.994	0.484
H	Yes	0,1p	0.674	0.299
H	Yes	0,1p	0.69	0.306
A	No	0,1p	0.101
A	No	0,1p	0.127
B	No	0,1p	0.187
B	No	0,1p	0.218
C	No	0,1p	0.32
C	No	0,1p	0.272
D	No	0,1p	0.286
D	No	0,1p	0.467
E	No	0,1p	0.35
E	No	0,1p	0.376
F	No	0,1p	0.391
F	No	0,1p	0.403
G	No	0,1p	0.478
G	No	0,1p	0.463
H	No	0,1p	0.486
H	No	0,1p	0.609
H	No	0,1p	0.491
A	Yes	0,1p	0.863	0.118
A	Yes	0,1p	0.905	0.136
B	Yes	0,1p	0.715	0
B	Yes	0,1p	0.761	0
C	Yes	0,1p	0.931	0.143
C	Yes	0,1p	0.947	0.121
D	Yes	0,1p	0.79	0.1
D	Yes	0,1p	0.805	0.095
E	Yes	0,1p	0.968	0.294
E	Yes	0,1p	1.023	0.204
F	Yes	0,1p	0.802	0
F	Yes	0,1p	0.84	0
G	Yes	0,1p	0.992	0.113
G	Yes	0,1p	1.012	0.112
H	Yes	0,1p	0.867	0
H	Yes	0,1p	0.852	0
AC	Yes	0,1p	0.245	0.704	0.459
AC	Yes	0,1p	0.251	0.725	0.474
BC	Yes	0,1p	0.094	0.75	0.656
BC	Yes	0,1p	0.093	0.786	0.693
CC	Yes	0,1p	0.308	0.66	0.352
CC	Yes	0,1p	0.311	0.553	0.242
DC	Yes	0,1p	0.143	0.812	0.669
DC	Yes	0,1p	0.166	0.872	0.706
EC	Yes	0,1p	0.347	2.294	1.947
EC	Yes	0,1p	0.349	1.933	1.584
FC	Yes	0,1p	0.186	5.53	5.344
FC	Yes	0,1p	0.206	5.518	5.312
GC	Yes	0,1p	0.403	2.875	2.472
GC	Yes	0,1p	0.42	3.063	2.643
HC	Yes	0,1p	0.241	0.933	0.692
HC	Yes	0,1p	0.237	0.987	0.75
AC	Yes	N	0.472	0.799	0.327
AC	Yes	N	0.484	0.819	0.335
BC	Yes	N	0.513	0.637	0.124
BC	Yes	N	0.525	0.688	0.163
CC	Yes	N	0.463	0.865	0.402
CC	Yes	N	0.53	0.678	0.148
DC	Yes	N	0.454	0.7	0.246
DC	Yes	N	0.449	0.73	0.281
DC	Yes	N
EC	Yes	N	0.484	1.485	1.001
EC	Yes	N	0.485	1.522	1.037
FC	Yes	N	0.323	1.617	1.294
FC	Yes	N	0.335	1.7	1.365
GC	Yes	N	0.505	2.358	1.853
GC	Yes	N	0.532	2.39	1.858
HC	Yes	N	0.432	1.221	0.789
HC	Yes	N	0.43	1.202	0.772
HC	Yes	N
AC	Yes	0,1p	0.372	2.334	1.962
AC	Yes	0,1p	0.364	2.313	1.949
BC	Yes	0,1p	0.162	2.531	2.369
BC	Yes	0,1p	0.185	2.569	2.384
CC	Yes	0,1p	0.301	2.075	1.774
CC	Yes	0,1p	0.313	2.099	1.786
DC	Yes	0,1p	0.226	2.231	2.005
DC	Yes	0,1p	0.125	2.23	2.105
EC	Yes	0,1p	0.449	1.942	1.493
EC	Yes	0,1p	0.503	1.933	1.43
FC	Yes	0,1p	0.222	1.68	1.458
FC	Yes	0,1p	0.166	1.696	1.53
GC	Yes	0,1p	0.399	1.809	1.41
GC	Yes	0,1p	0.418	1.789	1.371
HC	Yes	0,1p	0.241	1.647	1.406
HC	Yes	0,1p	0.251	1.644	1.393
A0	Yes		0.423	1.828	1.405
A0	Yes		0.445	1.831	1.386
B0	Yes		0.569	2.489	1.92
B0	Yes		0.595	2.502	1.907
C0	Yes		0.395	1.993	1.598
C0	Yes		0.42	1.998	1.578
D0	Yes		0.742	2.029	1.287
D0	Yes		1.103	2.054	0.951
D0	Yes
E0	Yes		0.579	1.725	1.146
E0	Yes		0.587	1.709	1.122
F0	Yes		0.414	1.59	1.176
F0	Yes		0.395	1.599	1.204
G0	Yes		0.667	1.829	1.162
G0	Yes		0.716	1.841	1.125
H0	Yes		0.457	1.645	1.188
H0	Yes		0.45	1.634	1.184
AC	Yes	0,1p	0.069	0.89	0.821
AC	Yes	0,1p	0.069	0.696	0.627
BC	Yes	0,1p	0.017	0.361	0.344
BC	Yes	0,1p	0.02	0.353	0.333
CC	Yes	0,1p	0.575	1.279	0.704
CC	Yes	0,1p	0.593	1.239	0.646
DC	Yes	0,1p	0.043	0.924	0.881
DC	Yes	0,1p	0.035	0.969	0.934
EC	Yes	0,1p	0.443	0.666	0.223
EC	Yes	0,1p	0.449	0.687	0.238
FC	Yes	0,1p	0.025	0.434	0.409
FC	Yes	0,1p	0.02	0.422	0.402
GC	Yes	0,1p	0.37	0.674	0.304
GC	Yes	0,1p	0.38	0.684	0.304
HC	Yes	0,1p	0.056	0.503	0.447
HC	Yes	0,1p	0.051	0.537	0.486
AC	Yes	N	0.341	0.725	0.384
AC	Yes	N	0.32	0.712	0.392
BC	Yes	N	0.007	0.417	0.41
BC	Yes	N	0.007	0.424	0.417
CC	Yes	N	0.551	0.724	0.173
CC	Yes	N	0.523	0.697	0.174
DC	Yes	N	0.052	0.989	0.937
DC	Yes	N	0.052	1.004	0.952
DC	Yes	N
EC	Yes	N	0.383	0.479	0.096
EC	Yes	N	0.416	0.51	0.094
FC	Yes	N	0.017	0.287	0.27
FC	Yes	N	0.027	0.287	0.26
GC	Yes	N	0.422	0.506	0.084
GC	Yes	N	0.416	0.495	0.079
HC	Yes	N	0.017	0.304	0.287
HC	Yes	N	0.018	0.299	0.281
AC	Yes	0,1p	0.316	3.596	3.28
AC	Yes	0,1p	0.337	3.503	3.166
BC	Yes	0,1p	0.086	3.235	3.149
BC	Yes	0,1p	0.095	3.235	3.14
CC	Yes	0,1p	0.0275	1.317	1.2895
CC	Yes	0,1p	0.319	1.335	1.016
DC	Yes	0,1p	0.28	1.377	1.097
DC	Yes	0,1p	0.172	1.515	1.343
EC	Yes	0,1p	0.111	1.351	1.24
EC	Yes	0,1p	0.127	1.279	1.152
FC	Yes	0,1p	0	1.81	1.81
FC	Yes	0,1p	0	1.619	1.619
GC	Yes	0,1p	0.166	2.54	2.374
GC	Yes	0,1p	0.127	2.403	2.276
HC	Yes	0,1p	0	1.783	1.783
HC	Yes	0,1p	0.014	1.813	1.799
AC	Yes	N	0.227	4.111	3.884
AC	Yes	N	0.248	3.943	3.695
BC	Yes	N	0.067	2.249	2.182
BC	Yes	N	0.058	2.399	2.341
CC	Yes	N	0.157	2.247	2.09
CC	Yes	N	0.179	2.277	2.098
DC	Yes	N	0.152	1.223	1.071
DC	Yes	N	0.143	1.12	0.977
DC	Yes	N
EC	Yes	N	0.32	2.151	1.831
EC	Yes	N	0.3	2.389	2.089
FC	Yes	N	0.495	4.665	4.17
FC	Yes	N	0.411	5.131	4.72
GC	Yes	N	0.131	1.315	1.184
GC	Yes	N	0.143	1.265	1.122
HC	Yes	N	0.904	2.355	1.451
HC	Yes	N	0.899	2.412	1.513
AC	Yes	0,1p	0.026	1.298	1.272
AC	Yes	0,1p	0.033	1.309	1.276
BC	Yes	0,1p	0	1.177	1.177
BC	Yes	0,1p	0	1.226	1.226
CC	Yes	0,1p	0.13	1.025	0.895
CC	Yes	0,1p	0.15	1.19	1.04
DC	Yes	0,1p	0.036	1.037	1.001
DC	Yes	0,1p	0.037	1.067	1.03
EC	Yes	0,1p	0.266	1.813	1.547
EC	Yes	0,1p	0.239	1.798	1.559
FC	Yes	0,1p	0.123	1.384	1.261
FC	Yes	0,1p	0.113	1.424	1.311
GC	Yes	0,1p	0.363	1.958	1.595
GC	Yes	0,1p	0.357	1.939	1.582
HC	Yes	0,1p	0.21	1.309	1.099
HC	Yes	0,1p	0.126	1.301	1.175
A	Yes	0,1p	0.33	0.958	0.628
A	Yes	0,1p	0.36	0.996	0.636
B	Yes	0,1p	0	0.737	0.737
B	Yes	0,1p	0	0.723	0.723
C	Yes	0,1p	0.199	0.878	0.679
C	Yes	0,1p	0.223	0.909	0.686
D	Yes	0,1p	0.133	0.959	0.826
D	Yes	0,1p	0.096	0.966	0.87
E	Yes	0,1p	0.328	1.218	0.89
E	Yes	0,1p	0.349
F	Yes	0,1p	0.113	1.024	0.911
F	Yes	0,1p	0.111	1.006	0.895
G	Yes	0,1p	0.276	1.147	0.871
G	Yes	0,1p	0.278	0.859	0.581
H	Yes	0,1p	0.172	1.059	0.887
H	Yes	0,1p	0.15	1.083	0.933
Sample ID	Meat	l-Arginine concentration	NO2-	suma	NO3-
A	no	0,2p	0	2.206	2.206
A	no	0,2p	0	2.168	2.168
B	no	0,2p	0	0.962	0.962
B	no	0,2p	0	0.968	0.968
C	no	0,2p	0	2.281	2.281
C	no	0,2p	0	2.344	2.344
D	no	0,2p	0	1.005	1.005
D	no	0,2p	0	1.035	1.035
E	no	0,2p	0.211	2.426	2.215
E	no	0,2p	0.101	2.456	2.355
F	no	0,2p	0.033	1.018	0.985
F	no	0,2p	0	1.009	1.009
G	no	0,2p	0.057	2.773	2.716
G	no	0,2p	0.08	2.798	2.718
H	no	0,2p	0.063	1.167	1.104
H	no	0,2p	0.075	1.155	1.08
		0,2p
A	YES	0,2p	0.233	1.478	1.245
A	YES	0,2p	0.291	1.503	1.212
B	YES	0,2p	0.17	1.332	1.162
B	YES	0,2p	0.193	1.304	1.111
C	YES	0,2p	0.329	1.754	1.425
C	YES	0,2p	0.318	1.807	1.489
D	YES	0,2p	0.219	1.158	0.939
D	YES	0,2p	0.224	1.166	0.942
E	YES	0,2p	0.362	1.678	1.316
E	YES	0,2p	0.382	1.686	1.304
F	YES	0,2p	0.244	1.305	1.061
F	YES	0,2p	0.255	1.307	1.052
G	YES	0,2p	0.355	1.727	1.372
G	YES	0,2p	0.375	1.76	1.385
H	YES	0,2p	0.313	1.698	1.385
H	YES	0,2p	0.298	1.691	1.393
A	NO	0,2p	0.032	4.383	4.351
A	NO	0,2p	0.063	4.185	4.122
B	NO	0,2p	0.033	1.44	1.407
B	NO	0,2p	0.036	1.416	1.38
C	NO	0,2p	0.127	4.81	4.683
C	NO	0,2p	0.174	4.899	4.725
D	NO	0,2p	0.137	1.577	1.44
D	NO	0,2p	0.185	1.471	1.286
E	NO	0,2p	0.25	3.61	3.36
E	NO	0,2p	0.288	3.677	3.389
F	NO	0,2p	0.249	1.41	1.161
F	NO	0,2p	0.262	1.422	1.16
F	NO	0,2p	0.285		-0.285
G	NO	0,2p	0.385	4.097	3.712
G	NO	0,2p	0.411	4.154	3.743
H	NO	0,2p	0.399	1.497	1.098
H	NO	0,2p	0.428	1.46	1.032
A	YES	0,2p	0.871	2.62	1.749
A	YES	0,2p	0.798	2.648	1.85
B	YES	0,2p	0.504	1.617	1.113
B	YES	0,2p	0.529	1.651	1.122
C	YES	0,2p	0.793	2.596	1.803
C	YES	0,2p	0.815	2.514	1.699
D	YES	0,2p	0.603	1.636	1.033
D	YES	0,2p	0.619	1.651	1.032
E	YES	0,2p	0.902	2.468	1.566
E	YES	0,2p	1.056	2.511	1.455
F	YES	0,2p	0.817	1.617	0.8
F	YES	0,2p	0.906	1.578	0.672
G	YES	0,2p	1.208	2.581	1.373
G	YES	0,2p	1.241	2.595	1.354
H	YES	0,2p	1.048	1.66	0.612
H	YES	0,2p	1.041	1.695	0.654
A	NO	0,2p	0.073	5.615	5.542
A	NO	0,2p	0.086	5.631	5.545
B	NO	0,2p	0.06	1.439	1.379
B	NO	0,2p	0.1	1.396	1.296
C	NO	0,2p	0.119	4.968	4.849
C	NO	0,2p	0.139	5.019	4.88
D	NO	0,2p	0.113	1.476	1.363
D	NO	0,2p	0.143	1.426	1.283
E	NO	0,2p	0.186	4.939	4.753
E	NO	0,2p	0.116	4.982	4.866
F	NO	0,2p	0.1	1.44	1.34
F	NO	0,2p	0.116	1.399	1.283
G	NO	0,2p	0.151	5.404	5.253
G	NO	0,2p	0.164	5.543	5.379
H	NO	0,2p	0.177	1.484	1.307
H	NO	0,2p	0.191	1.428	1.237
A	YES	0,2p	0.485	3.1	2.615
A	YES	0,2p	0.498	3.111	2.613
B	YES	0,2p	0.355	1.954	1.599
B	YES	0,2p	0.356	1.885	1.529
C	YES	0,2p	0.45	3.287	2.837
C	YES	0,2p	0.491	3.363	2.872
D	YES	0,2p	0.459	2.548	2.089
D	YES	0,2p	0.464	2.551	2.087
E	YES	0,2p	0.574	6.776	6.202
E	YES	0,2p	0.58	6.96	6.38
F	YES	0,2p	0.512	2.368	1.856
F	YES	0,2p	0.532	2.239	1.707
G	YES	0,2p	0.654	4.067	3.413
G	YES	0,2p	0.659	4.11	3.451
H	YES	0,2p	0.576	2.415	1.839
H	YES	0,2p	0.582	2.347	1.765
A	NO	0,2p	0.029	0.654	0.625
A	NO	0,2p	0.071	0.66	0.589
B	NO	0,2p	0	0.432	0.432
B	NO	0,2p	0.07	0.437	0.367
C	NO	0,2p	0	0.634	0.634
C	NO	0,2p	0	0.662	0.662
D	NO	0,2p	0	0.479	0.479
D	NO	0,2p	0	0.461	0.461
E	NO	0,2p	0.005	0.567	0.562
E	NO	0,2p	0.107	0.556	0.449
F	NO	0,2p	0.051	0.395	0.344
F	NO	0,2p	0.093	0.394	0.301
G	NO	0,2p	0.131	0.555	0.424
G	NO	0,2p	0.113	0.56	0.447
H	NO	0,2p	0.031	0.413	0.382
H	NO	0,2p	0.045	0.42	0.375
A	YES	0,2p	0.717	1.384	0.667
A	YES	0,2p	0.772	1.409	0.637
B	YES	0,2p	0.127	2.162	2.035
B	YES	0,2p	0.11	2.191	2.081
C	YES	0,2p	0.649	1.882	1.233
C	YES	0,2p	0.725	1.829	1.104
D	YES	0,2p	0.241	1.07	0.829
D	YES	0,2p	0.157	1.074	0.917
E	YES	0,2p	0.27	1.742	1.472
E	YES	0,2p	0.348	1.7	1.352
F	YES	0,2p	0	4.218	4.218
F	YES	0,2p	0	4.458	4.458
G	YES	0,2p	0.263	1.171	0.908
G	YES	0,2p	0.212	1.156	0.944
H	YES	0,2p	0.001	2.963	2.962
H	YES	0,2p	0.011	3.036	3.025
A	YES	0,2p	0.017	0.956	0.939
A	YES	0,2p	0.05	0.921	0.871
A	YES	0,2p		0.937	0.937
B	YES	0,2p	0	3.485	3.485
B	YES	0,2p	0	3.548	3.548
C	YES	0,2p	0.16	3.498	3.338
C	YES	0,2p	0	1.328	1.328
D	YES	0,2p	0	1.717	1.717
D	YES	0,2p	0	1.704	1.704
E	YES	0,2p	0	0.983	0.983
E	YES	0,2p	0	1.035	1.035
F	YES	0,2p	0	1.043	1.043
F	YES	0,2p	0	1.068	1.068
G	YES	0,2p	0.107	0.979	0.872
G	YES	0,2p	0	0.94	0.94
H	YES	0,2p	0.11	0.55	0.44
H	YES	0,2p	0.099	0.57	0.471
AC	YES	0,2p	0.937	5.631	4.694
AC	YES	0,2p	0.896	2.938	2.042
BC	YES	0,2p	0.797	2.532	1.735
BC	YES	0,2p	0.757	2.031	1.274
BC	YES	0,2p		1.985	1.985
CC	YES	0,2p	0.931	2.455	1.524
CC	YES	0,2p	0.959	2.409	1.45
DC	YES	0,2p	0.875	2.166	1.291
DC	YES	0,2p	0.855	2.076	1.221
EC	YES	0,2p	1.14	3.043	1.903
EC	YES	0,2p	1.124	3.05	1.926
FC	YES	0,2p	1.455	2.048	0.593
FC	YES	0,2p	1.449	2.084	0.635
GC	YES	0,2p	1.199	2.526	1.327
GC	YES	0,2p	1.187	2.567	1.38
HC	YES	0,2p	0.999	1.729	0.73
HC	YES	0,2p	1.028	1.701	0.673
AC	YES	n	1.018	3.328	2.31
AC	YES	n	1.015	3.362	2.347
BC	YES	n	1.807	2.132	0.325
BC	YES	n	1.758	2.07	0.312
CC	YES	n	1.062	3.266	2.204
CC	YES	n	1.052	3.164	2.112
DC	YES	n	0.9	2.168	1.268
DC	YES	n	0.96	2.112	1.152
EC	YES	n	1.15	3.069	1.919
EC	YES	n	1.161
FC	YES	n	1.744	3.512	1.768
FC	YES	n	1.626	3.58	1.954
GC	YES	n	1.093	4.79	3.697
GC	YES	n	1.033	4.831	3.798
HC	YES	n	0.77	2.798	2.028
HC	YES	n	0.9	2.802	1.902
AC	YES	0,2p	0.168	0.549	0.381
AC	YES	0,2p	0.148	0.611	0.463
BC	YES	0,2p	0	1.478	1.478
BC	YES	0,2p	0	1.496	1.496
CC	YES	0,2p	0.105	1.293	1.188
CC	YES	0,2p	0.166	1.286	1.12
DC	YES	0,2p	0	0.61	0.61
DC	YES	0,2p	0	0.59	0.59
EC	YES	0,2p	0.093	1.004	0.911
EC	YES	0,2p	0.117	0.997	0.88
FC	YES	0,2p	0.297	2.806	2.509
FC	YES	0,2p	0.291	2.883	2.592
GC	YES	0,2p	0.158	1.685	1.527
GC	YES	0,2p	0.145	2.051	1.906
HC	YES	0,2p	0.033	4.182	4.149
HC	YES	0,2p	0.024	4.272	4.248
AC	YES	0,2p	0.222	0.599	0.377
AC	YES	0,2p	0.245	0.635	0.39
BC	YES	0,2p	0.06	0.541	0.481
BC	YES	0,2p	0.062	0.557	0.495
CC	YES	0,2p	0.272	0.569	0.297
CC	YES	0,2p	0.361	0.599	0.238
DC	YES	0,2p	0.572
DC	YES	0,2p	0.46
EC	YES	0,2p	0.337	0.692	0.355
EC	YES	0,2p	0.343	0.735	0.392
FC	YES	0,2p	0.102	0.572	0.47
FC	YES	0,2p	0.102	0.598	0.496
GC	YES	0,2p	0.305	0.674	0.369
GC	YES	0,2p	0.329	0.669	0.34
HC	YES	0,2p	0.117	0.705	0.588
HC	YES	0,2p	0.114	0.773	0.659
AC	YES	0,2p	0	0.985	0.985
AC	YES	0,2p	0	1.022	1.022
BC	YES	0,2p	0	1.247	1.247
BC	YES	0,2p	0	0.921	0.921
CC	YES	0,2p	0	1.212	1.212
CC	YES	0,2p	0	0.772	0.772
DC	YES	0,2p	0	0.682	0.682
DC	YES	0,2p	0	0.668	0.668
EC	YES	0,2p	0	0.931	0.931
EC	YES	0,2p	0	0.947	0.947
FC	YES	0,2p	0	0.746	0.746
FC	YES	0,2p	0	0.76	0.76
GC	YES	0,2p	0.381	0.661	0.28
GC	YES	0,2p	0.155	0.649	0.494
HC	YES	0,2p	0	1.847	1.847
HC	YES	0,2p	0	1.865	1.865

## Sheet: arginina i cytrulina
	sample ID	meat/no meat	arginine mg/100ml	cytruline				Control samples
1	A	no	42.9755					sample ID	Arg addition	arg	cytruline
2	B	no	42.8305				1	A	no	24.9427	3.32949
3	C	no	58.98				2	A	no	24.4438	3.2629
4	D	no	59.0893				3	B	no	52.9665	6.8826
5	E	no	54.5835				4	B	no	51.3775	6.67612
6	F	no	57.208				5	C	no	7.6477	1.07467
7	G	no	43.526				6	C	no	7.72418	1.08542
8	H	no	82.488				7	D	no	22.1769	2.73523
9	A	no	43.8526				8	D	no	21.5116	2.65317
10	B	no	43.7046				9	E	no	12.5924	1.64119
11	C	no	60.1837				10	E	no	12.7184	1.6576
12	D	no	60.2952				11	F	no	46.4096	5.4402
13	E	no	55.6975				12	F	no	46.8737	5.4946
14	F	no	58.3755				13	G	no	28.5025	3.9955
15	G	no	44.4143				14	G	no	28.2175	3.95554
16	H	no	84.1714				15	H	no	63.5724	6.59709
17	A	yes	77.303	7.64			16	H	no	64.2081	6.66306
18	B	yes	64.54	5.798			17	A	no	19.633	3.04287
19	C	yes	90.0745	12.633			18	A	no	19.2403	2.98201
20	D	yes	74.9389	6.325			19	B	no	62.1357	7.29171
21	E	yes	77.6548	7.19			20	B	no	60.2716	7.07296
22	F	yes	68.7922	5.455			21	C	no	31.1138	4.74232
23	G	yes	84.2598	9.524			22	C	no	30.4915	4.64747
24	H	yes	63.9394	4.189			23	D	no	40.0565	5.74947
25	A	yes	75.7569	7.4872			24	D	no	43.6616	6.26692
26	B	yes	63.2492	5.68204			25	E	no	31.1022	4.70333
27	C	yes	88.273	12.3803			26	E	no	30.7912	4.6563
28	D	yes	73.4401	6.1985			27	F	no	39.0827	5.31933
29	E	yes	76.1017	7.0462			28	F	no	40.2552	5.47891
30	F	yes	67.4164	5.3459			29	G	no	20.0588	3.13285
31	G	yes	82.5746	9.33352			30	G	no	19.6577	3.07019
32	H	yes	62.6606	4.10522			31	H	no	31.2235	4.04594
33	A	no	74.9479				32	H	no	30.9112	4.00548
34	B	no	49.0881				33	A	yes	112.367	13.663
35	C	no	62.5739				34	A	yes	110.12	13.3897
36	D	no	35.4896				35	B	yes	113.166	8.60229
37	E	no	60.4477				36	B	yes	109.771	8.34422
38	F	no	43.3047				37	C	yes	86.1799	8.85276
39	G	no	42.6985				38	C	yes	87.0417	8.94129
40	H	no	40.2692				39	D	yes	113.204	10.3468
41	A	no	76.4774				40	D	yes	109.808	10.0363
42	B	no	50.0899				41	E	yes	84.0609	8.88995
43	C	no	63.8509				42	E	yes	84.9015	8.97885
44	D	no	36.2139				43	F	yes	111.552	7.62988
45	E	no	61.6813				44	F	yes	112.668	7.70618
46	F	no	44.1885				45	G	yes	116.358	7.43241
47	G	no	43.5699				46	G	yes	115.195	7.35809
48	H	no	41.091				47	H	yes	125.672	11.847
49	A	yes	86.8339	8.7288			48	H	yes	126.929	11.9655
50	B	yes	68.0774	10.7331			49	A	yes	110.236	8.11255
51	C	yes	77.5018	8.512			50	A	yes	109.134	8.03142
52	D	yes	76.4273	4.1294			51	B	yes	104.39	10.1179
53	E	yes	69.9675	7.1734			52	B	yes	102.302	9.91557
54	F	yes	87.1061	7.7705			53	C	yes	74.7362	9.00108
55	G	yes	121.942	12.6939			54	C	yes	75.5583	9.10009
56	H	yes	82.5648	9.5774			55	D	yes	113.149	6.18891
57	A	yes	88.606	8.46694			56	D	yes	112.017	6.12702
58	B	yes	69.4667	10.4111			57	E	yes	84.2942	4.28561
59	C	yes	79.0835	8.25664			58	E	yes	85.2214	4.33275
60	D	yes	77.987	4.00552			59	F	yes	121.426	9.3898
61	E	yes	71.3954	6.9582			60	F	yes	120.212	9.2959
62	F	yes	88.8838	7.53738			61	G	yes	94.4683	8.01358
63	G	yes	124.43	12.3131			62	G	yes	93.5237	7.93344
64	H	yes	84.2498	9.29008			63	H	yes	134.572	9.48172
65	A	yes	111.456	11.5089			64	H	yes	133.226	9.3869
66	A	yes	109.227	11.2787
67	B	yes	111.396	13.9483
68	B	yes	110.282	13.8089
69	C	yes	89.7065	10.6832
70	C	yes	88.8095	10.5763
71	D	yes	113.065	5.49695
72	D	yes	114.309	5.55742
73	E	yes	51.2472	7.11388
74	E	yes	51.2984	7.12099
75	F	yes	102.457	13.2639
76	F	yes	102.662	13.2904
77	G	yes	69.8003	7.63292
78	G	yes	70.4983	7.70925
79	H	yes	102.074	13.1722
80	H	yes	103.197	13.3171
81	A	no	91.2351
82	A	no	90.3228
83	B	no	66.9204
84	B	no	66.2512
85	C	no	80.0774
86	C	no	79.2766
87	D	no	79.6505
88	D	no	80.5266
89	E	no	77.9761
90	E	no	78.054
91	F	no	79.9657
92	F	no	80.1256
93	G	no	78.2032
94	G	no	78.9852
95	H	no	94.5025
96	H	no	95.542

## Sheet: Uv-Vis
	A0,1	A0,2	B0,1	B0,1	C0,1	C0,2	D0,1	D0,2	E0,1	E0,2	F0,1	F0,2	G0,1	G0,2	H0,1	H0,2			KA0,1	KA0,2	KB0,1	KB0,2	KC0,1	KC0,2	KD0,1	KD0,2	KE0,1	KE0,2	KF 0,1	KF0,2	KG0,1	KG0,2	KH0,1	KH0,2
350.011	0.66102	0.417684	0.760031	1.13567	0.480021	0.37502	0.801591	0.510283	0.380557	0.41578	0.487249	0.542135	0.428479	0.572151	0.567781	0.514659		350.011	0.476571	0.425238	0.493334	0.414034	0.392942	0.476116	0.656155	1.42421	0.64508	0.398076	0.680599	0.614706	0.448159	0.42134	0.663192	0.589441
350.982	0.657509	0.414835	0.756434	1.13009	0.476828	0.372374	0.797435	0.507272	0.378206	0.412697	0.48402	0.538939	0.425264	0.568504	0.564484	0.51162		350.982	0.47342	0.422165	0.490482	0.411485	0.390269	0.472913	0.652778	1.42955	0.640926	0.395276	0.677664	0.61179	0.445008	0.418568	0.660086	0.586316
351.993	0.653223	0.411006	0.752569	1.12506	0.473459	0.368751	0.792275	0.503821	0.374981	0.409518	0.480933	0.535207	0.421846	0.563879	0.560879	0.50803		351.993	0.470239	0.418906	0.487429	0.408851	0.387368	0.469174	0.648692	1.42567	0.636439	0.391992	0.673547	0.607743	0.441645	0.415143	0.656101	0.582938
353.003	0.649876	0.40849	0.749323	1.11996	0.470874	0.36617	0.788172	0.500807	0.372512	0.406789	0.477947	0.531866	0.419229	0.559867	0.558061	0.505217		353.003	0.46739	0.415976	0.484805	0.406422	0.384864	0.465955	0.645429	1.42145	0.632489	0.389058	0.66958	0.60465	0.438577	0.412333	0.652886	0.580008
354.014	0.645838	0.405286	0.745128	1.11473	0.467252	0.363049	0.783776	0.497434	0.369559	0.403463	0.475188	0.528561	0.416284	0.555665	0.55495	0.502118		354.014	0.463941	0.413104	0.481838	0.403995	0.382031	0.46265	0.641771	1.40616	0.627813	0.386071	0.665923	0.601008	0.435413	0.409524	0.649039	0.576866
354.985	0.641799	0.402398	0.742027	1.10958	0.464444	0.360448	0.779303	0.49482	0.366955	0.400853	0.472395	0.525194	0.413229	0.552341	0.552005	0.499268		354.985	0.461072	0.410187	0.479099	0.401784	0.379437	0.4594	0.638827	1.40952	0.624141	0.383157	0.662651	0.597856	0.432765	0.406541	0.645615	0.573739
355.995	0.63905	0.399819	0.738871	1.10456	0.461213	0.357868	0.775266	0.491788	0.364288	0.398129	0.469663	0.522123	0.410589	0.548383	0.549543	0.496731		355.995	0.458273	0.407278	0.476704	0.399325	0.377258	0.456564	0.635333	1.4023	0.620025	0.380702	0.659056	0.594566	0.430029	0.403988	0.642682	0.571012
357.004	0.634883	0.396793	0.735639	1.09907	0.459269	0.35498	0.770777	0.48865	0.361853	0.395503	0.466834	0.519142	0.407144	0.544193	0.546673	0.493766		357.004	0.455443	0.404306	0.473984	0.396858	0.374732	0.453222	0.63192	1.39546	0.616084	0.377629	0.65474	0.591066	0.426893	0.400634	0.639084	0.567895
358.014	0.631629	0.394112	0.730868	1.09473	0.455153	0.352103	0.7667	0.485844	0.359128	0.392665	0.464076	0.516444	0.404666	0.540839	0.543876	0.491048		358.014	0.452485	0.40209	0.471165	0.39441	0.372306	0.450305	0.628709	1.38041	0.612515	0.374972	0.651988	0.587851	0.42406	0.398073	0.635836	0.564512
358.985	0.628491	0.391857	0.728128	1.09043	0.452086	0.349817	0.762608	0.483052	0.356932	0.390213	0.461629	0.513664	0.401953	0.53806	0.541079	0.488364		358.985	0.449765	0.399593	0.468819	0.392405	0.370044	0.447528	0.625784	1.40634	0.609092	0.372541	0.649506	0.585282	0.42154	0.395878	0.632371	0.5621
359.994	0.624679	0.38893	0.725366	1.08451	0.450518	0.347278	0.758254	0.479813	0.354312	0.387631	0.458615	0.510672	0.398604	0.533598	0.538442	0.485233		359.994	0.447016	0.396708	0.466062	0.389985	0.367618	0.444384	0.621894	1.37884	0.605073	0.369772	0.644785	0.581489	0.418496	0.39291	0.629234	0.558835
361.003	0.621102	0.386331	0.721491	1.08042	0.447497	0.344968	0.754278	0.47729	0.352173	0.385072	0.456105	0.508082	0.395941	0.530397	0.535419	0.482798		361.003	0.44439	0.394414	0.463645	0.387809	0.365332	0.441658	0.618532	1.37816	0.601814	0.367393	0.641842	0.578609	0.415917	0.390645	0.626092	0.555975
362.012	0.618439	0.384403	0.718416	1.07569	0.445366	0.343047	0.750932	0.474723	0.350382	0.383296	0.454148	0.505612	0.393732	0.527108	0.533406	0.480642		362.012	0.442088	0.392415	0.461392	0.385817	0.363543	0.439207	0.615863	1.36553	0.598763	0.365389	0.638824	0.575773	0.414052	0.38861	0.623345	0.553406
362.982	0.616437	0.382455	0.714533	1.07273	0.440591	0.34096	0.747689	0.472412	0.348118	0.381114	0.451569	0.503505	0.391917	0.525359	0.530022	0.478241		362.982	0.439423	0.390214	0.459213	0.38417	0.361612	0.43667	0.613517	1.40515	0.595666	0.363434	0.637758	0.573553	0.411649	0.386716	0.62018	0.551074
363.991	0.611955	0.379095	0.71153	1.06694	0.43861	0.338037	0.742773	0.469245	0.345241	0.378034	0.448651	0.499214	0.388552	0.520785	0.526011	0.474818		363.991	0.436257	0.386993	0.455968	0.381442	0.358802	0.433335	0.609435	1.39102	0.591162	0.360361	0.63269	0.569801	0.408482	0.383442	0.616449	0.547677
365	0.608568	0.376688	0.708421	1.06222	0.436115	0.335688	0.738844	0.466387	0.343227	0.375434	0.445794	0.49642	0.385918	0.517334	0.522986	0.472169		365	0.433734	0.384747	0.453416	0.378988	0.35642	0.430573	0.606037	1.38823	0.587717	0.357884	0.629641	0.566517	0.405711	0.380958	0.613341	0.544911
366.008	0.606057	0.374362	0.705095	1.05765	0.43358	0.333659	0.734901	0.463837	0.341059	0.373438	0.443507	0.493585	0.383527	0.514249	0.520502	0.46966		366.008	0.431103	0.382428	0.451188	0.376987	0.354515	0.428207	0.603204	1.38639	0.584554	0.355837	0.626598	0.563698	0.403316	0.378625	0.610456	0.542741
367.017	0.602404	0.371722	0.702096	1.05246	0.431248	0.331364	0.73077	0.46086	0.33868	0.371096	0.440919	0.489696	0.380769	0.510704	0.517149	0.466752		367.017	0.428301	0.379832	0.448296	0.374479	0.352219	0.425408	0.599648	1.37181	0.580576	0.353396	0.622597	0.560453	0.400734	0.376155	0.607067	0.539918
367.986	0.599468	0.369585	0.69854	1.04921	0.42819	0.329387	0.726892	0.458261	0.336626	0.36893	0.438183	0.487126	0.378564	0.507858	0.514655	0.464308		367.986	0.42606	0.377738	0.445878	0.372454	0.350344	0.423013	0.597037	1.37867	0.577821	0.351274	0.62057	0.557737	0.398432	0.374131	0.604134	0.537305
368.994	0.595961	0.367176	0.695748	1.04419	0.425797	0.327138	0.722974	0.455392	0.334415	0.366438	0.435804	0.484193	0.376074	0.504597	0.512004	0.461681		368.994	0.423428	0.37529	0.443427	0.370488	0.348183	0.42012	0.593658	1.3753	0.574059	0.348951	0.616826	0.55459	0.395997	0.37158	0.600652	0.534359
370.002	0.592473	0.36458	0.69249	1.03875	0.423296	0.324696	0.718493	0.452718	0.332074	0.363967	0.432953	0.481209	0.373731	0.501383	0.509116	0.458881		370.002	0.420862	0.372572	0.440984	0.368046	0.346103	0.417524	0.590478	1.36609	0.570461	0.346447	0.613119	0.551373	0.393413	0.369138	0.597492	0.53144
371.01	0.589366	0.362113	0.688697	1.03465	0.421113	0.322557	0.715102	0.449843	0.329953	0.36171	0.430066	0.478575	0.371659	0.498262	0.506272	0.455995		371.01	0.418322	0.37035	0.438327	0.365809	0.344214	0.414932	0.587256	1.36328	0.567202	0.344057	0.60969	0.548266	0.391012	0.366933	0.594102	0.528601
372.017	0.585762	0.359759	0.684706	1.02952	0.418006	0.320008	0.710877	0.44698	0.327653	0.359197	0.427586	0.475467	0.369286	0.494984	0.502956	0.453211		372.017	0.415315	0.367776	0.435387	0.363376	0.342044	0.411908	0.584041	1.36815	0.563672	0.341902	0.606412	0.545068	0.388236	0.364364	0.590651	0.525834
372.986	0.583204	0.357415	0.682285	1.02567	0.415567	0.318199	0.707112	0.44438	0.325378	0.357156	0.425159	0.473169	0.367539	0.491721	0.500351	0.45108		372.986	0.412948	0.365633	0.432954	0.361143	0.339961	0.409448	0.580878	1.36361	0.560386	0.339688	0.603365	0.542293	0.38592	0.362123	0.587699	0.523594
373.993	0.579494	0.354999	0.679025	1.02079	0.413581	0.316017	0.703292	0.441638	0.323354	0.354828	0.422406	0.470396	0.365205	0.488313	0.497382	0.448133		373.993	0.410462	0.363147	0.430243	0.35919	0.337949	0.4068	0.577678	1.35257	0.556745	0.337188	0.599884	0.539276	0.383403	0.359771	0.584492	0.520541
375	0.576271	0.35226	0.675242	1.01586	0.4105	0.313606	0.699053	0.438444	0.321158	0.352397	0.419852	0.467051	0.36277	0.485015	0.494488	0.44537		375	0.407653	0.360325	0.427527	0.356689	0.33568	0.404004	0.574386	1.35575	0.55343	0.334881	0.596207	0.535821	0.380655	0.35728	0.580753	0.517448
376.007	0.573089	0.350089	0.672331	1.01087	0.408313	0.311545	0.695383	0.435625	0.319051	0.350162	0.417352	0.464334	0.360595	0.481909	0.491627	0.44271		376.007	0.405252	0.358393	0.42509	0.354222	0.333684	0.401343	0.571111	1.34199	0.550137	0.332578	0.592801	0.532699	0.37835	0.354838	0.578191	0.514815
377.014	0.569315	0.347549	0.668891	1.00623	0.406382	0.308804	0.691122	0.432774	0.316539	0.347423	0.414398	0.4609	0.358099	0.478703	0.488605	0.440053		377.014	0.40244	0.355604	0.422406	0.351796	0.331475	0.398592	0.567905	1.32994	0.546311	0.330407	0.588885	0.529215	0.375698	0.35234	0.57446	0.511027
377.982	0.566899	0.345296	0.664881	1.00236	0.402305	0.307079	0.687605	0.430488	0.314252	0.345341	0.4121	0.458346	0.356014	0.476267	0.485784	0.438082		377.982	0.399827	0.353556	0.41974	0.349544	0.329165	0.396414	0.56519	1.33427	0.5432	0.328288	0.587139	0.526855	0.373477	0.35047	0.571573	0.508019
378.989	0.563932	0.343247	0.662005	0.998247	0.399878	0.304992	0.683662	0.427907	0.312583	0.343308	0.409663	0.455572	0.353786	0.473701	0.482788	0.436137		378.989	0.397568	0.351505	0.417478	0.347899	0.326953	0.39402	0.562399	1.35302	0.540266	0.326191	0.58434	0.523992	0.371032	0.348401	0.568479	0.505697
379.995	0.560811	0.341063	0.659285	0.992832	0.397981	0.303075	0.680075	0.425114	0.310319	0.341137	0.40703	0.452376	0.35069	0.470594	0.480085	0.433683		379.995	0.394997	0.349033	0.415154	0.345425	0.324651	0.391343	0.559162	1.34362	0.536703	0.324132	0.580589	0.520998	0.36888	0.345914	0.565386	0.502819
381.001	0.558304	0.339209	0.656308	0.989745	0.395981	0.301306	0.676475	0.422999	0.308666	0.339553	0.405152	0.449697	0.348943	0.468118	0.477519	0.431799		381.001	0.392895	0.347019	0.412849	0.343793	0.322828	0.389398	0.556214	1.34201	0.534051	0.322413	0.577552	0.518404	0.367039	0.344355	0.563002	0.500359
382.007	0.5553	0.336763	0.6531	0.984982	0.39371	0.299661	0.672627	0.420557	0.306785	0.337567	0.402449	0.446824	0.346691	0.465451	0.474886	0.429109		382.007	0.390808	0.34516	0.410588	0.341644	0.321075	0.387169	0.553413	1.33735	0.530944	0.320275	0.574658	0.515601	0.36473	0.342137	0.560139	0.49757
383.013	0.552934	0.334936	0.650482	0.981343	0.392134	0.297682	0.669642	0.41808	0.304573	0.335508	0.400511	0.444131	0.344545	0.462934	0.472845	0.427111		383.013	0.388615	0.343121	0.408228	0.339774	0.319217	0.3852	0.550461	1.32503	0.528087	0.318596	0.571582	0.513037	0.362584	0.34041	0.557192	0.494751
384.019	0.549886	0.33284	0.647105	0.976347	0.38988	0.295985	0.666032	0.415618	0.302731	0.333702	0.397979	0.44155	0.34259	0.460274	0.470805	0.425129		384.019	0.386274	0.341132	0.405761	0.337703	0.317592	0.38264	0.547827	1.3129	0.525184	0.316516	0.568368	0.510126	0.360624	0.33837	0.554152	0.491976
384.986	0.547418	0.33095	0.644109	0.972602	0.387625	0.294528	0.662523	0.413248	0.301255	0.331861	0.395877	0.439287	0.340655	0.457989	0.468705	0.42307		384.986	0.384334	0.339187	0.403805	0.335959	0.315976	0.380768	0.545148	1.32641	0.522138	0.315058	0.565655	0.507771	0.358531	0.336481	0.551522	0.48957
385.991	0.545089	0.329418	0.641756	0.968974	0.386172	0.292882	0.659542	0.411089	0.299695	0.330413	0.393941	0.43699	0.338831	0.455996	0.467011	0.421279		385.991	0.38235	0.337512	0.401686	0.334162	0.314429	0.378892	0.542361	1.31531	0.519589	0.313524	0.563123	0.505353	0.35693	0.33495	0.548904	0.487309
386.996	0.542392	0.327694	0.638621	0.964603	0.384578	0.291414	0.655951	0.408947	0.298018	0.328647	0.391943	0.43475	0.336746	0.453507	0.464794	0.41908		386.996	0.380597	0.335856	0.399618	0.332484	0.312978	0.376749	0.53992	1.31179	0.51669	0.312031	0.560218	0.50278	0.355015	0.333258	0.546425	0.485097
388.002	0.540048	0.325988	0.635809	0.960811	0.382166	0.289983	0.652995	0.406811	0.296455	0.327191	0.389838	0.432509	0.335499	0.451675	0.462708	0.417065		388.002	0.378579	0.334095	0.397671	0.330852	0.311675	0.375149	0.537787	1.31255	0.51421	0.31058	0.558153	0.500717	0.353387	0.331742	0.543924	0.482464
389.007	0.537842	0.324463	0.633108	0.956642	0.380709	0.288838	0.649889	0.404997	0.295109	0.325866	0.388012	0.430664	0.333813	0.449664	0.460128	0.414929		389.007	0.377063	0.332794	0.395951	0.329407	0.310389	0.373616	0.535491	1.31432	0.512008	0.309464	0.555353	0.498703	0.351811	0.33049	0.54142	0.480645
390.011	0.535383	0.323061	0.630979	0.953032	0.379038	0.287642	0.647142	0.403195	0.293861	0.324508	0.386274	0.42867	0.332823	0.447821	0.457237	0.412555		390.011	0.375464	0.331212	0.393977	0.327915	0.309181	0.372028	0.533151	1.31545	0.509333	0.308204	0.552944	0.496311	0.350478	0.329118	0.539289	0.478641
391.016	0.533461	0.321633	0.629355	0.949373	0.37864	0.286642	0.644158	0.401473	0.292891	0.323544	0.384762	0.426667	0.331592	0.44598	0.455376	0.410243		391.016	0.374228	0.329825	0.392564	0.326454	0.308282	0.370688	0.531025	1.30344	0.507013	0.30708	0.550377	0.494425	0.349021	0.327914	0.537309	0.476739
391.982	0.531621	0.320474	0.625976	0.945695	0.376708	0.285483	0.641695	0.399671	0.291519	0.322241	0.38315	0.424765	0.330555	0.444135	0.45331	0.408335		391.982	0.372461	0.328533	0.390581	0.325099	0.306958	0.368917	0.528693	1.29696	0.504825	0.305842	0.548222	0.492293	0.347647	0.326671	0.534853	0.47462
392.986	0.529748	0.319185	0.623486	0.943036	0.374441	0.284786	0.639149	0.39828	0.290677	0.32139	0.381664	0.423328	0.329779	0.44307	0.45139	0.406864		392.986	0.371135	0.327472	0.389359	0.323978	0.306341	0.36795	0.527252	1.3207	0.503026	0.30507	0.546885	0.49093	0.34647	0.325625	0.532915	0.473244
393.99	0.527888	0.318291	0.622228	0.939399	0.37484	0.284145	0.636472	0.396707	0.289782	0.320494	0.380217	0.421958	0.32919	0.441406	0.449892	0.405385		393.99	0.370131	0.32634	0.387979	0.322993	0.305721	0.366793	0.525201	1.30608	0.501167	0.304337	0.543912	0.489193	0.345433	0.324808	0.531294	0.471857
394.994	0.526535	0.317202	0.619236	0.936246	0.372888	0.283283	0.634043	0.395284	0.28888	0.31963	0.378807	0.420387	0.328251	0.440448	0.448365	0.404026		394.994	0.368702	0.325248	0.386278	0.321823	0.305015	0.365706	0.523404	1.30547	0.499077	0.303676	0.542325	0.487723	0.344402	0.323984	0.529287	0.470207
395.998	0.524771	0.316006	0.617519	0.933734	0.371519	0.282842	0.63195	0.394068	0.288124	0.318955	0.377619	0.419171	0.327891	0.439422	0.446796	0.402881		395.998	0.3678	0.32442	0.384932	0.32096	0.304427	0.365014	0.52177	1.31885	0.497421	0.303099	0.540917	0.486343	0.343429	0.32326	0.527694	0.468875
397.002	0.522993	0.31543	0.615809	0.929489	0.371399	0.282527	0.629461	0.393061	0.287597	0.318398	0.376773	0.417917	0.327356	0.438442	0.445569	0.401751		397.002	0.367079	0.323411	0.383964	0.320218	0.30415	0.364439	0.519992	1.31124	0.495752	0.302762	0.538742	0.484992	0.342829	0.322854	0.526171	0.467785
398.005	0.521682	0.31499	0.614676	0.927408	0.37091	0.282216	0.627586	0.391784	0.287256	0.318095	0.375891	0.416703	0.3272	0.437515	0.444492	0.401056		398.005	0.366416	0.322788	0.383033	0.319625	0.303804	0.364112	0.518816	1.30885	0.494374	0.302409	0.537082	0.483611	0.342194	0.3224	0.524682	0.466911
399.009	0.520413	0.314246	0.612694	0.924597	0.37024	0.282086	0.625536	0.390841	0.286764	0.317821	0.374941	0.41568	0.326878	0.436854	0.443567	0.400292		399.009	0.365679	0.322173	0.381937	0.318863	0.303576	0.363664	0.517342	1.30143	0.4927	0.302285	0.535326	0.482375	0.341616	0.322053	0.523123	0.465696
400.012	0.519167	0.314075	0.61151	0.921379	0.369849	0.282061	0.623664	0.390069	0.28645	0.317758	0.374024	0.414963	0.32713	0.43635	0.442713	0.399561		400.012	0.36505	0.32155	0.381066	0.318242	0.303806	0.36358	0.516138	1.30915	0.491712	0.302317	0.53419	0.481185	0.341323	0.322017	0.521996	0.464758
401.015	0.517919	0.313864	0.610074	0.918409	0.369738	0.282531	0.621696	0.38915	0.286477	0.317894	0.373361	0.414348	0.327228	0.436315	0.441919	0.399037		401.015	0.364864	0.32151	0.380247	0.317918	0.303884	0.363445	0.515047	1.30597	0.490221	0.302932	0.532738	0.480201	0.341282	0.322178	0.520699	0.46415
402.018	0.517056	0.313934	0.609115	0.915503	0.369872	0.283098	0.62001	0.388631	0.286566	0.318314	0.372896	0.413565	0.327587	0.436381	0.441176	0.398581		402.018	0.364844	0.321403	0.379433	0.317406	0.304391	0.363804	0.513798	1.30517	0.489638	0.303464	0.53136	0.479313	0.34146	0.322727	0.519806	0.463325
402.982	0.516315	0.313958	0.608248	0.913425	0.37035	0.283746	0.618662	0.388176	0.286877	0.318931	0.372267	0.413394	0.328166	0.43657	0.44064	0.398072		402.982	0.364772	0.321312	0.378715	0.317189	0.304811	0.364173	0.512631	1.29923	0.488928	0.304228	0.53021	0.478345	0.3418	0.323308	0.51861	0.462649
403.985	0.515206	0.31413	0.607139	0.910658	0.371132	0.284755	0.616723	0.387322	0.287196	0.319869	0.371742	0.412887	0.32865	0.436818	0.440215	0.397491		403.985	0.364809	0.321412	0.378116	0.31684	0.305442	0.36463	0.511808	1.29236	0.488494	0.305332	0.528908	0.477651	0.342261	0.324029	0.517466	0.46217
404.987	0.514403	0.314672	0.60549	0.907842	0.370719	0.28562	0.615036	0.386854	0.287593	0.32054	0.371157	0.412366	0.32947	0.437419	0.439577	0.397192		404.987	0.364912	0.321661	0.377284	0.316413	0.306072	0.364973	0.510629	1.29217	0.487864	0.306415	0.527908	0.476812	0.342779	0.324809	0.516373	0.461089
405.989	0.513551	0.315322	0.604382	0.905747	0.37101	0.286902	0.61344	0.386305	0.288183	0.321747	0.3705	0.412112	0.330575	0.43831	0.438687	0.396733		405.989	0.365203	0.322213	0.376813	0.31613	0.307046	0.36599	0.509805	1.29993	0.487949	0.307898	0.527099	0.476237	0.343603	0.32582	0.515163	0.460593
406.991	0.512811	0.316118	0.603305	0.903283	0.371713	0.288417	0.612036	0.385621	0.288805	0.323113	0.369972	0.411667	0.331821	0.439173	0.437822	0.39624		406.991	0.365595	0.322669	0.375918	0.315751	0.307973	0.366504	0.508609	1.29696	0.487579	0.309412	0.525749	0.475381	0.344699	0.327047	0.513932	0.45973
407.993	0.511744	0.316774	0.602438	0.901088	0.372299	0.289723	0.610247	0.38489	0.289341	0.324241	0.369049	0.411041	0.332481	0.440075	0.436654	0.395471		407.993	0.365587	0.323222	0.375161	0.315282	0.30874	0.366765	0.507546	1.29675	0.487606	0.31079	0.52454	0.47443	0.345525	0.328104	0.512993	0.458701
408.995	0.510902	0.317577	0.601142	0.897783	0.373001	0.291231	0.608059	0.383709	0.29012	0.325766	0.368065	0.410177	0.333191	0.44098	0.435404	0.394625		408.995	0.365972	0.323686	0.374078	0.314655	0.309439	0.367659	0.506024	1.29627	0.487568	0.312317	0.523379	0.473029	0.346534	0.329286	0.511303	0.457866
409.996	0.50998	0.31842	0.599947	0.89509	0.373649	0.292423	0.605799	0.382753	0.290864	0.326721	0.366893	0.4091	0.333799	0.441638	0.434215	0.39335		409.996	0.365888	0.324105	0.372926	0.313651	0.309782	0.368304	0.504325	1.28185	0.487443	0.313673	0.521529	0.471983	0.347557	0.330196	0.509644	0.456323
410.998	0.508484	0.318805	0.597757	0.89188	0.373042	0.293507	0.60358	0.381326	0.290853	0.327621	0.365484	0.407712	0.333929	0.442053	0.433095	0.391958		410.998	0.365455	0.324334	0.371691	0.312526	0.310161	0.369081	0.502364	1.2853	0.486968	0.314731	0.520082	0.470037	0.348191	0.330915	0.507701	0.454621
411.999	0.506755	0.319194	0.595655	0.888581	0.372886	0.294502	0.601119	0.379952	0.290943	0.328469	0.363927	0.406441	0.333834	0.442315	0.431236	0.390355		411.999	0.365175	0.32441	0.370117	0.31145	0.310248	0.369452	0.500544	1.28836	0.486628	0.315718	0.518391	0.468278	0.348826	0.331652	0.505662	0.452757
413	0.505371	0.319311	0.594099	0.885266	0.372651	0.294976	0.598222	0.378066	0.291009	0.328896	0.362138	0.404886	0.333393	0.441989	0.429777	0.388884		413	0.364604	0.32446	0.368667	0.310074	0.310017	0.369592	0.498405	1.28031	0.485937	0.316277	0.516179	0.466134	0.34895	0.332053	0.503156	0.451054
414.001	0.503356	0.31912	0.59184	0.881537	0.372107	0.294951	0.595304	0.376138	0.290496	0.328811	0.359998	0.402732	0.332325	0.441214	0.427473	0.386738		414.001	0.363374	0.323867	0.36676	0.308238	0.309413	0.369088	0.495586	1.27483	0.484929	0.316101	0.513673	0.463636	0.348865	0.331936	0.50096	0.448548
415.002	0.501195	0.318131	0.589317	0.878184	0.370557	0.294467	0.592103	0.374073	0.289536	0.328122	0.358047	0.400713	0.330772	0.43981	0.425701	0.384575		415.002	0.362069	0.323227	0.36493	0.306659	0.308415	0.368303	0.493219	1.27411	0.483347	0.315414	0.511361	0.461302	0.347964	0.331146	0.498369	0.446202
416.002	0.498717	0.316748	0.586834	0.874397	0.368973	0.293359	0.58893	0.371929	0.288359	0.326764	0.356154	0.398197	0.328582	0.437706	0.423084	0.382078		416.002	0.360351	0.321748	0.362911	0.304839	0.306918	0.366633	0.490374	1.26804	0.481126	0.313962	0.508514	0.458688	0.346757	0.329754	0.495419	0.443588
417.003	0.496223	0.314764	0.58395	0.870933	0.366618	0.291286	0.585716	0.369432	0.286471	0.324477	0.353618	0.395413	0.325475	0.434863	0.420992	0.379509		417.003	0.357761	0.319824	0.360852	0.302792	0.304804	0.3644	0.487691	1.26371	0.478379	0.311356	0.50577	0.455505	0.344354	0.327667	0.492615	0.441005
418.003	0.493515	0.312562	0.581345	0.867094	0.363853	0.288518	0.582578	0.367359	0.284484	0.321997	0.351588	0.392817	0.322441	0.431568	0.418528	0.377312		418.003	0.355654	0.317769	0.358811	0.300941	0.302586	0.361487	0.48482	1.26355	0.475485	0.308873	0.502949	0.453072	0.341825	0.324779	0.489806	0.438369
419.003	0.49095	0.309768	0.578146	0.86322	0.360798	0.285394	0.578854	0.364491	0.281773	0.318616	0.349091	0.389882	0.319301	0.427079	0.415826	0.374866		419.003	0.352906	0.314994	0.356589	0.298785	0.299619	0.358143	0.482072	1.26035	0.47192	0.305135	0.500071	0.449925	0.33827	0.321372	0.487089	0.435505
420.003	0.488574	0.306689	0.575541	0.859498	0.357708	0.281922	0.575925	0.3626	0.279141	0.31504	0.347007	0.387083	0.316154	0.423133	0.413387	0.37229		420.003	0.350406	0.312339	0.354823	0.297297	0.29696	0.354463	0.479577	1.25548	0.468126	0.301574	0.497323	0.447138	0.334862	0.318011	0.484532	0.432789
421.003	0.485624	0.303302	0.57248	0.855674	0.354066	0.277833	0.57251	0.360251	0.276173	0.31097	0.344846	0.384158	0.312823	0.418274	0.410648	0.369817		421.003	0.347312	0.309003	0.352736	0.295458	0.294219	0.350539	0.476972	1.24715	0.463995	0.297162	0.494255	0.44433	0.330982	0.313916	0.481724	0.429658
422.002	0.484106	0.300948	0.569859	0.853386	0.351026	0.274955	0.570696	0.358826	0.274198	0.30807	0.343465	0.38228	0.310035	0.414628	0.409121	0.368306		422.002	0.345103	0.307268	0.351611	0.294688	0.292101	0.34706	0.475467	1.25758	0.460679	0.29361	0.492594	0.442718	0.328053	0.311148	0.480033	0.42771
423.001	0.481318	0.297678	0.567491	0.850067	0.347863	0.271236	0.567756	0.356737	0.271249	0.30428	0.341911	0.379646	0.307153	0.410201	0.406949	0.365776		423.001	0.342558	0.30404	0.349972	0.293157	0.289098	0.343393	0.473131	1.25722	0.45692	0.28978	0.490134	0.440086	0.323949	0.307329	0.477755	0.425615
424.001	0.477941	0.293226	0.56399	0.844822	0.343692	0.266418	0.564063	0.353684	0.267301	0.299365	0.339293	0.376252	0.303048	0.404447	0.403693	0.362858		424.001	0.338866	0.300188	0.347354	0.290719	0.285548	0.338413	0.469631	1.24538	0.451771	0.284195	0.486094	0.43684	0.319485	0.302573	0.474364	0.422338
425	0.475836	0.290429	0.561201	0.841937	0.340473	0.262908	0.561281	0.351967	0.264627	0.296212	0.337562	0.374079	0.300186	0.400703	0.401562	0.361101		425	0.336421	0.297711	0.345744	0.289167	0.283189	0.335075	0.467859	1.25024	0.448068	0.280857	0.483875	0.434605	0.316098	0.299283	0.472459	0.420408
425.998	0.473209	0.287301	0.558731	0.838759	0.33739	0.259922	0.558665	0.349927	0.262261	0.292866	0.335862	0.371699	0.297457	0.396679	0.399181	0.358916		425.998	0.333762	0.295231	0.344191	0.287807	0.280646	0.331583	0.465606	1.247	0.444794	0.277278	0.481549	0.432362	0.312807	0.29599	0.47005	0.418436
426.997	0.471106	0.285103	0.556382	0.835484	0.334753	0.256926	0.55629	0.348221	0.259913	0.289899	0.334409	0.369643	0.294701	0.393051	0.397159	0.35741		426.997	0.331461	0.292797	0.34259	0.286673	0.278524	0.328296	0.463533	1.2546	0.441633	0.274173	0.479498	0.430208	0.309942	0.293011	0.468293	0.416775
427.996	0.468595	0.282555	0.554017	0.832379	0.332399	0.254309	0.553715	0.346436	0.257825	0.286988	0.332768	0.367546	0.292185	0.389652	0.395291	0.355715		427.996	0.32906	0.290574	0.341198	0.285258	0.276408	0.325535	0.461554	1.25332	0.438456	0.271497	0.477369	0.42809	0.307039	0.290295	0.466085	0.415338
428.994	0.46634	0.280429	0.551877	0.829035	0.329924	0.251735	0.550884	0.344657	0.25583	0.284419	0.331104	0.365594	0.289812	0.386375	0.393495	0.353867		428.994	0.326702	0.288698	0.339631	0.283702	0.274231	0.322719	0.459421	1.24994	0.435125	0.26866	0.474918	0.425854	0.304336	0.287626	0.464063	0.413738
429.992	0.464515	0.278403	0.549728	0.825913	0.328038	0.249723	0.548694	0.343367	0.253975	0.282063	0.329859	0.363674	0.287806	0.383423	0.391823	0.352358		429.992	0.324545	0.286858	0.338257	0.282699	0.272345	0.320171	0.457614	1.24705	0.432664	0.266116	0.472906	0.424164	0.30211	0.285348	0.462085	0.412075
430.99	0.462258	0.276395	0.547357	0.822841	0.325935	0.247418	0.546193	0.341635	0.252381	0.279531	0.328275	0.361639	0.285668	0.380219	0.389988	0.350589		430.99	0.32186	0.284609	0.336736	0.281467	0.270387	0.317662	0.455744	1.24642	0.430005	0.26385	0.470794	0.422065	0.299743	0.28303	0.460351	0.410471
431.988	0.460396	0.274812	0.545631	0.819749	0.324219	0.245814	0.544282	0.340235	0.250733	0.27759	0.326894	0.359994	0.283716	0.377766	0.388516	0.349104		431.988	0.319686	0.283185	0.335512	0.280183	0.26865	0.315594	0.453969	1.23907	0.427594	0.261466	0.468891	0.420168	0.297928	0.281193	0.458621	0.409027
432.985	0.458207	0.272843	0.543674	0.81668	0.322576	0.243974	0.541687	0.338624	0.249305	0.275453	0.325636	0.358228	0.281629	0.37516	0.386996	0.347419		432.985	0.317794	0.2816	0.33423	0.279225	0.266697	0.313702	0.452149	1.23702	0.425232	0.259963	0.466743	0.418227	0.295507	0.27915	0.456403	0.407547
433.983	0.455998	0.271453	0.541453	0.813297	0.320806	0.242388	0.53947	0.33717	0.247807	0.273511	0.324353	0.356564	0.279497	0.372675	0.385517	0.345953		433.983	0.315528	0.280103	0.332819	0.277964	0.264928	0.31171	0.450141	1.23449	0.422937	0.258002	0.464785	0.41671	0.294176	0.277267	0.454727	0.405888
435.019	0.454037	0.26998	0.53947	0.810689	0.319071	0.240888	0.537415	0.335882	0.246449	0.271715	0.323122	0.355206	0.277778	0.370592	0.38427	0.344503		435.019	0.314024	0.278783	0.331659	0.276942	0.263107	0.309706	0.448738	1.23406	0.420787	0.256344	0.463165	0.41481	0.292509	0.275603	0.453132	0.404357
436.016	0.451868	0.268539	0.537409	0.807671	0.317442	0.239424	0.534912	0.334404	0.24526	0.270254	0.321782	0.353549	0.276055	0.368435	0.382959	0.343055		436.016	0.312296	0.277353	0.33039	0.2758	0.261826	0.308174	0.44698	1.23445	0.4188	0.254677	0.461227	0.413146	0.290569	0.273992	0.451331	0.402834
437.012	0.450417	0.267298	0.53615	0.804872	0.316365	0.238248	0.532938	0.333267	0.244061	0.26876	0.320856	0.352252	0.274747	0.366552	0.381605	0.341845		437.012	0.310842	0.276117	0.329467	0.274929	0.260499	0.306662	0.445456	1.23004	0.416926	0.253392	0.459473	0.411702	0.289266	0.272516	0.449744	0.401757
438.009	0.448542	0.266018	0.534465	0.80202	0.315014	0.236873	0.531027	0.331927	0.242903	0.267123	0.319546	0.350569	0.273338	0.364367	0.380254	0.340597		438.009	0.309183	0.274786	0.328079	0.273902	0.259175	0.305127	0.443715	1.22826	0.414838	0.251978	0.457581	0.41008	0.287839	0.271225	0.448302	0.399893
439.006	0.446605	0.264438	0.532211	0.798592	0.313549	0.235366	0.528385	0.330503	0.241728	0.265624	0.318149	0.348976	0.271496	0.362346	0.378813	0.339057		439.006	0.307605	0.273448	0.326734	0.272822	0.257658	0.303349	0.442017	1.22434	0.412534	0.250193	0.455681	0.408443	0.286234	0.269584	0.446305	0.397755
440.002	0.44527	0.263085	0.530762	0.795985	0.312221	0.234275	0.526567	0.329298	0.240721	0.26422	0.316952	0.347501	0.270482	0.360495	0.377319	0.337707		440.002	0.306247	0.272186	0.325644	0.271886	0.256769	0.301794	0.440309	1.2126	0.410891	0.248958	0.453952	0.40662	0.284818	0.268211	0.444611	0.396085
440.998	0.443247	0.261819	0.52854	0.793102	0.3108	0.232965	0.524287	0.327717	0.239588	0.262544	0.315763	0.345792	0.268863	0.358459	0.375606	0.33621		440.998	0.304547	0.270921	0.324314	0.270632	0.255397	0.300058	0.43845	1.2028	0.40877	0.247528	0.452108	0.404941	0.283327	0.26667	0.44276	0.394232
441.994	0.44154	0.260627	0.526518	0.790986	0.308986	0.231712	0.522468	0.326517	0.238689	0.261401	0.314577	0.344476	0.267776	0.356836	0.374792	0.335136		441.994	0.303254	0.269808	0.323207	0.269796	0.254699	0.298701	0.437127	1.21369	0.406997	0.246227	0.450718	0.403479	0.281957	0.265414	0.441223	0.393014
442.99	0.440044	0.259563	0.524967	0.788009	0.307804	0.230756	0.520426	0.32526	0.237827	0.260034	0.31347	0.343104	0.266525	0.354976	0.373615	0.333926		442.99	0.301998	0.268547	0.322026	0.268739	0.253877	0.297356	0.435527	1.21711	0.405183	0.245012	0.448881	0.401997	0.280495	0.264263	0.439763	0.391845
443.986	0.438165	0.258242	0.523227	0.785022	0.306468	0.229352	0.51804	0.323614	0.236894	0.258725	0.312115	0.341362	0.265195	0.353316	0.372448	0.332406		443.986	0.300531	0.267257	0.320699	0.267318	0.252804	0.295899	0.433679	1.21292	0.403212	0.243727	0.447071	0.400291	0.279202	0.262822	0.437743	0.390313
444.981	0.4367	0.257034	0.521404	0.782288	0.305512	0.228328	0.516006	0.322663	0.23617	0.2576	0.310877	0.340172	0.263921	0.351523	0.371086	0.330954		444.981	0.299272	0.266066	0.319459	0.266497	0.251969	0.29441	0.432123	1.21113	0.401549	0.24259	0.445294	0.398439	0.278127	0.261689	0.43613	0.389053
446.015	0.434832	0.255708	0.519678	0.779134	0.30411	0.22711	0.513684	0.321051	0.235009	0.256021	0.309581	0.338315	0.262364	0.349734	0.369539	0.32942		446.015	0.297875	0.264739	0.318044	0.26544	0.250733	0.293064	0.430011	1.20095	0.399417	0.241141	0.443249	0.396723	0.276559	0.260412	0.434446	0.387506
447.01	0.433354	0.254625	0.517913	0.776458	0.302706	0.226099	0.511838	0.31976	0.234146	0.255089	0.308273	0.337102	0.261556	0.348328	0.368282	0.328275		447.01	0.296638	0.263927	0.316967	0.264516	0.249897	0.291715	0.428633	1.20116	0.398009	0.240047	0.441536	0.3953	0.275599	0.259351	0.432781	0.386212
448.005	0.431717	0.253497	0.515857	0.774104	0.301242	0.224943	0.509678	0.318524	0.233282	0.254029	0.307057	0.335665	0.260389	0.346705	0.366628	0.326915		448.005	0.295333	0.262779	0.315661	0.263377	0.248909	0.290432	0.427034	1.20675	0.396268	0.23879	0.440042	0.393707	0.274227	0.258059	0.431076	0.384906
449	0.430161	0.252195	0.514034	0.771211	0.299489	0.224022	0.507414	0.317184	0.232319	0.252657	0.305732	0.334389	0.259123	0.345101	0.364946	0.32568		449	0.294053	0.261474	0.314466	0.262215	0.248002	0.289173	0.425483	1.21456	0.394515	0.237919	0.438249	0.392368	0.272962	0.256901	0.429382	0.3832
449.994	0.428528	0.251245	0.512383	0.768881	0.298562	0.223196	0.505474	0.315718	0.231569	0.251733	0.304625	0.332783	0.257962	0.343701	0.363221	0.324229		449.994	0.292956	0.260564	0.313117	0.261237	0.246859	0.28789	0.423918	1.21324	0.392897	0.236842	0.436722	0.390485	0.27192	0.255973	0.42758	0.382166
450.989	0.426905	0.250236	0.510479	0.766177	0.297546	0.222121	0.503448	0.314482	0.230658	0.25058	0.303163	0.331378	0.256735	0.342221	0.3615	0.322924		450.989	0.29161	0.259369	0.311718	0.260114	0.245683	0.286633	0.422091	1.21529	0.391007	0.23562	0.434798	0.388865	0.270587	0.254667	0.425881	0.380812
451.983	0.425297	0.249193	0.509008	0.763084	0.296671	0.22111	0.50129	0.312972	0.229617	0.249499	0.302081	0.32987	0.255625	0.340633	0.359894	0.321685		451.983	0.290468	0.258206	0.310495	0.25907	0.244895	0.285346	0.420402	1.20606	0.389541	0.234538	0.432939	0.38731	0.269445	0.253586	0.424323	0.37947
453.015	0.423606	0.247869	0.506955	0.760398	0.295287	0.220079	0.49894	0.311626	0.228358	0.248286	0.300477	0.328628	0.254403	0.338921	0.358221	0.32016		453.015	0.28907	0.256987	0.309281	0.258239	0.24366	0.284142	0.418879	1.20462	0.387558	0.23332	0.431145	0.385644	0.268284	0.25253	0.422133	0.37794
454.009	0.422061	0.246733	0.504827	0.757719	0.293772	0.219116	0.497245	0.310262	0.227066	0.247131	0.2993	0.326858	0.253308	0.337507	0.356762	0.318729		454.009	0.287743	0.256014	0.307901	0.257052	0.242243	0.282769	0.417035	1.21103	0.386007	0.232388	0.429624	0.384184	0.266945	0.251317	0.42037	0.376527
455.002	0.420222	0.245546	0.503059	0.754782	0.292727	0.217964	0.494858	0.308818	0.225758	0.246077	0.297754	0.325732	0.252032	0.335683	0.3551	0.317387		455.002	0.286283	0.254784	0.3064	0.255908	0.24084	0.281345	0.415435	1.19877	0.384024	0.231271	0.427738	0.382722	0.265874	0.250153	0.418662	0.37507
455.996	0.418877	0.244474	0.501193	0.751863	0.291371	0.216985	0.492771	0.307476	0.224399	0.244824	0.296566	0.324155	0.250846	0.334154	0.353547	0.31604		455.996	0.285152	0.253691	0.305279	0.254899	0.239481	0.280097	0.413569	1.19774	0.382346	0.230085	0.425972	0.381205	0.264463	0.249064	0.416943	0.373367
456.989	0.417149	0.243362	0.49962	0.7494	0.290389	0.215933	0.490551	0.306206	0.223206	0.243762	0.295166	0.322685	0.249607	0.332714	0.352242	0.314547		456.989	0.283633	0.252757	0.303968	0.253767	0.238527	0.278816	0.411667	1.19961	0.380762	0.229079	0.424241	0.379803	0.263274	0.247811	0.415217	0.371682
457.982	0.415669	0.242081	0.497729	0.746672	0.289214	0.214809	0.48826	0.304603	0.221928	0.242592	0.293827	0.320987	0.248491	0.331035	0.35052	0.312732		457.982	0.28247	0.251378	0.302583	0.252357	0.237455	0.277602	0.409875	1.19623	0.379181	0.227943	0.422298	0.378324	0.261954	0.246566	0.413404	0.370291
459.013	0.413881	0.240922	0.496101	0.74345	0.28847	0.213839	0.486013	0.303253	0.220694	0.241405	0.292576	0.319497	0.24714	0.329335	0.348606	0.311429		459.013	0.28114	0.250193	0.301115	0.251248	0.236286	0.276151	0.408286	1.18387	0.377222	0.226489	0.420253	0.376506	0.260592	0.245337	0.411516	0.368644
460.006	0.411997	0.239686	0.493626	0.740463	0.286711	0.212538	0.483695	0.301547	0.219417	0.239999	0.29095	0.317915	0.245765	0.327717	0.347116	0.309788		460.006	0.279759	0.248988	0.299523	0.249923	0.23482	0.274421	0.406129	1.17658	0.375318	0.225312	0.418375	0.374874	0.259365	0.244089	0.409472	0.366998
460.998	0.410428	0.238566	0.491083	0.738284	0.284238	0.211483	0.481924	0.300146	0.21841	0.238911	0.289571	0.316542	0.244716	0.326434	0.345278	0.308583		460.998	0.278412	0.2479	0.298313	0.248961	0.233919	0.27349	0.404766	1.19729	0.373504	0.224408	0.416979	0.373692	0.258292	0.243077	0.407608	0.365174
461.991	0.40882	0.237478	0.489511	0.736209	0.283232	0.210713	0.479913	0.2987	0.217288	0.237779	0.288221	0.3152	0.243571	0.324809	0.343932	0.307229		461.991	0.277382	0.246754	0.296999	0.247691	0.232939	0.27226	0.403028	1.196	0.372086	0.223391	0.415359	0.372153	0.257014	0.242063	0.406058	0.363912
462.983	0.407274	0.236228	0.487729	0.733121	0.282442	0.209637	0.477529	0.297263	0.216027	0.236315	0.286981	0.3135	0.242359	0.323192	0.342316	0.305631		462.983	0.275851	0.24553	0.295409	0.246393	0.231936	0.270831	0.401151	1.1938	0.370246	0.222089	0.413369	0.370154	0.255779	0.240551	0.404282	0.361998
464.013	0.405757	0.234986	0.485973	0.730363	0.281212	0.208453	0.475677	0.295748	0.214751	0.235415	0.285519	0.311777	0.240962	0.321607	0.340878	0.304256		464.013	0.27454	0.244293	0.294118	0.245335	0.230718	0.269473	0.399448	1.18691	0.36842	0.220851	0.411373	0.368301	0.254538	0.239486	0.402445	0.360473
465.005	0.403996	0.233744	0.484242	0.727682	0.279812	0.207292	0.473096	0.294328	0.213621	0.234147	0.284178	0.310358	0.239685	0.319793	0.338913	0.302693		465.005	0.273157	0.243061	0.292584	0.243805	0.229412	0.267913	0.397475	1.18187	0.366749	0.219656	0.409242	0.365912	0.253153	0.238195	0.400521	0.358632
465.996	0.4023	0.232571	0.481934	0.724761	0.278288	0.206122	0.470944	0.292737	0.212387	0.232903	0.282516	0.308855	0.238722	0.318425	0.337304	0.300917		465.996	0.271717	0.241703	0.291197	0.242705	0.228316	0.266721	0.395576	1.18226	0.364694	0.218501	0.407615	0.363673	0.251903	0.236938	0.398712	0.356772
466.987	0.400681	0.231313	0.480312	0.721532	0.277246	0.204996	0.468748	0.291292	0.211344	0.231717	0.281348	0.307086	0.237274	0.316683	0.335636	0.299365		466.987	0.270492	0.240636	0.289799	0.241423	0.227084	0.265506	0.393823	1.17272	0.363062	0.217289	0.405714	0.361902	0.250641	0.235747	0.396964	0.354759
468.017	0.398795	0.229901	0.477978	0.718888	0.275498	0.203619	0.466519	0.289536	0.210069	0.230304	0.279717	0.305493	0.235792	0.314977	0.333892	0.297847		468.017	0.268703	0.239138	0.288192	0.239936	0.225566	0.263748	0.391873	1.1726	0.361262	0.21584	0.403596	0.360061	0.249205	0.234351	0.394943	0.353184
469.008	0.39693	0.228705	0.476084	0.716383	0.274316	0.202524	0.4644	0.288122	0.208861	0.229152	0.278339	0.304033	0.234724	0.31346	0.332367	0.296366		469.008	0.267535	0.23795	0.28681	0.238803	0.224394	0.262609	0.390308	1.17041	0.359202	0.214638	0.401793	0.358215	0.247885	0.233139	0.393267	0.351682
469.998	0.395074	0.227157	0.474181	0.713323	0.2728	0.201318	0.46198	0.286419	0.207446	0.227724	0.276486	0.302208	0.233336	0.311659	0.330627	0.294608		469.998	0.26604	0.23677	0.285267	0.23751	0.223145	0.260942	0.388373	1.16606	0.35735	0.213291	0.3999	0.356414	0.24643	0.231773	0.391128	0.350023
470.989	0.393369	0.225782	0.472019	0.710396	0.271533	0.199988	0.459783	0.284803	0.206273	0.226339	0.275268	0.300621	0.23209	0.309718	0.328566	0.292801		470.989	0.264536	0.23512	0.283593	0.236123	0.221946	0.259439	0.386245	1.16737	0.355678	0.211986	0.397956	0.354476	0.245001	0.230218	0.389116	0.348296
472.017	0.391437	0.22439	0.469997	0.707497	0.269963	0.198736	0.457402	0.283107	0.20511	0.224959	0.273489	0.298992	0.230716	0.307992	0.326698	0.291445		472.017	0.262916	0.233808	0.282178	0.23484	0.220756	0.257974	0.384426	1.16843	0.353594	0.210493	0.396024	0.352518	0.243606	0.229009	0.387281	0.346845
473.008	0.389576	0.223096	0.467717	0.704595	0.268413	0.197068	0.454987	0.28153	0.204081	0.22346	0.272047	0.297171	0.229421	0.30626	0.325081	0.28959		473.008	0.261355	0.232546	0.280389	0.233497	0.219388	0.256403	0.382264	1.1683	0.351671	0.209292	0.394223	0.350653	0.242085	0.227621	0.385099	0.345059
473.998	0.387755	0.221647	0.465752	0.701873	0.267003	0.196284	0.452833	0.279845	0.203116	0.222363	0.27038	0.295557	0.22811	0.304477	0.323387	0.288152		473.998	0.26002	0.231189	0.278754	0.232316	0.218142	0.255044	0.380419	1.17011	0.350026	0.207867	0.392265	0.348863	0.240644	0.226294	0.383493	0.34353
474.987	0.385614	0.220067	0.463555	0.69885	0.265351	0.194763	0.450424	0.277959	0.201701	0.220521	0.268505	0.293595	0.226531	0.302649	0.321101	0.286232		474.987	0.258347	0.229575	0.277152	0.230668	0.21656	0.253208	0.378407	1.16725	0.347807	0.206368	0.390464	0.347046	0.239027	0.224722	0.381319	0.341719
476.015	0.383865	0.21868	0.461417	0.69617	0.263875	0.193263	0.448067	0.276333	0.200163	0.219285	0.267049	0.291923	0.225088	0.30082	0.318806	0.284563		476.015	0.256709	0.228125	0.275374	0.229189	0.215455	0.251743	0.376496	1.16006	0.345851	0.204963	0.388209	0.345134	0.237517	0.223075	0.379368	0.340047
477.005	0.381953	0.217278	0.459281	0.69342	0.262287	0.192008	0.445628	0.274854	0.199136	0.217811	0.26542	0.290078	0.223791	0.299058	0.316943	0.28286		477.005	0.255253	0.226727	0.273856	0.227813	0.214177	0.249964	0.374391	1.16422	0.343924	0.203588	0.386015	0.343267	0.236069	0.221736	0.377373	0.338303
477.994	0.379961	0.215826	0.457029	0.690389	0.260833	0.190661	0.443426	0.272871	0.197903	0.216298	0.263739	0.288254	0.222567	0.29732	0.315032	0.281299		477.994	0.253576	0.225247	0.27218	0.226386	0.212849	0.248391	0.372378	1.15803	0.341842	0.202032	0.38418	0.341203	0.234421	0.220177	0.375461	0.336605
478.983	0.378219	0.214509	0.455273	0.687601	0.259246	0.189393	0.441115	0.271412	0.196553	0.215061	0.262226	0.286782	0.221326	0.295613	0.313441	0.279792		478.983	0.252179	0.223831	0.270545	0.22493	0.211464	0.246938	0.370464	1.15877	0.340242	0.200716	0.382462	0.339452	0.233033	0.218912	0.373569	0.334885
480.01	0.376189	0.213044	0.45291	0.684925	0.257694	0.187854	0.438668	0.269641	0.195274	0.213465	0.260629	0.284969	0.219718	0.293728	0.311364	0.278214		480.01	0.250454	0.222378	0.268897	0.223371	0.210059	0.245294	0.368491	1.16398	0.338152	0.199252	0.380212	0.337388	0.231537	0.217347	0.371273	0.333144
480.998	0.374347	0.211779	0.451242	0.682213	0.256548	0.186861	0.436467	0.268222	0.193937	0.212169	0.259328	0.283483	0.218631	0.292127	0.309716	0.277072		480.998	0.249174	0.221174	0.267506	0.222139	0.208852	0.244078	0.366625	1.1532	0.33639	0.197917	0.378241	0.335537	0.230166	0.216039	0.369741	0.331605
481.987	0.372922	0.210494	0.449494	0.680016	0.255543	0.185631	0.434492	0.266751	0.192926	0.210895	0.257839	0.282033	0.217348	0.290536	0.308205	0.276088		481.987	0.247746	0.219938	0.266077	0.220932	0.207712	0.242662	0.364861	1.15161	0.334655	0.196849	0.376296	0.333681	0.228917	0.214828	0.367953	0.330393
483.013	0.371186	0.209048	0.447684	0.676062	0.25479	0.184272	0.431988	0.26494	0.191452	0.209469	0.256137	0.280136	0.215979	0.288386	0.306416	0.274777		483.013	0.246339	0.218323	0.264389	0.219414	0.206392	0.241143	0.362741	1.13516	0.3327	0.195445	0.373934	0.331738	0.227423	0.213278	0.365955	0.329034
484.001	0.370254	0.208704	0.44656	0.674438	0.2544	0.184095	0.430977	0.264431	0.190903	0.209157	0.255623	0.279551	0.215904	0.287807	0.306119	0.274716		484.001	0.245888	0.2182	0.263866	0.219267	0.205832	0.240721	0.361894	1.11182	0.331853	0.19511	0.372962	0.331088	0.226895	0.212918	0.365188	0.328119
484.989	0.368421	0.207841	0.443018	0.672807	0.250615	0.183164	0.429437	0.26314	0.189543	0.20824	0.254587	0.278184	0.215444	0.286525	0.305332	0.273848		484.989	0.244528	0.217309	0.262761	0.218552	0.204621	0.239614	0.360615	1.15232	0.330409	0.194058	0.372167	0.330062	0.225845	0.212104	0.363211	0.326175
486.014	0.367231	0.207117	0.442117	0.670925	0.250632	0.182467	0.427532	0.262172	0.18869	0.207411	0.253615	0.276924	0.214922	0.28558	0.304324	0.272803		486.014	0.243881	0.216432	0.26162	0.217749	0.203733	0.238632	0.359167	1.15408	0.328777	0.193316	0.370613	0.328697	0.225139	0.211171	0.361996	0.325753
487.002	0.365638	0.205534	0.440427	0.667331	0.250305	0.181082	0.425092	0.260421	0.187043	0.205854	0.251856	0.275045	0.213786	0.283434	0.303025	0.270981		487.002	0.242101	0.214766	0.259873	0.216009	0.202092	0.236949	0.356972	1.13072	0.326898	0.191854	0.367962	0.326384	0.223427	0.209474	0.360099	0.324753
487.989	0.365122	0.205396	0.439594	0.665955	0.249452	0.181032	0.424244	0.25998	0.187038	0.205651	0.251528	0.274655	0.214023	0.282988	0.303143	0.270285		487.989	0.241974	0.214834	0.259568	0.216123	0.202038	0.236746	0.356393	1.12601	0.3265	0.191641	0.367708	0.326073	0.223308	0.20941	0.359336	0.323816
489.014	0.364019	0.20474	0.437355	0.664324	0.247573	0.180186	0.42277	0.259123	0.186505	0.205004	0.250581	0.273767	0.213719	0.282201	0.302423	0.268577		489.014	0.241206	0.214105	0.25875	0.215505	0.201238	0.235926	0.355243	1.14653	0.325267	0.190988	0.366558	0.325069	0.222582	0.208835	0.35808	0.322257
490.001	0.362327	0.203473	0.43568	0.661707	0.246543	0.179257	0.420594	0.257553	0.185124	0.203736	0.249192	0.272154	0.212541	0.280563	0.300996	0.266342		490.001	0.239927	0.212856	0.257133	0.214331	0.200137	0.234586	0.353117	1.1521	0.323458	0.189722	0.364763	0.323274	0.221209	0.207436	0.356251	0.32073
490.988	0.361721	0.202739	0.435257	0.659121	0.24722	0.178642	0.419046	0.256639	0.184713	0.203076	0.248512	0.27116	0.211794	0.279542	0.300125	0.26549		490.988	0.239262	0.212112	0.256348	0.213657	0.199779	0.23397	0.352155	1.13567	0.322353	0.18925	0.363087	0.321899	0.220622	0.206842	0.35548	0.319551
492.012	0.360169	0.20223	0.433657	0.656661	0.245844	0.178012	0.417597	0.25559	0.184196	0.202257	0.247655	0.270167	0.211037	0.278489	0.298934	0.264475		492.012	0.238375	0.211557	0.255346	0.212904	0.199064	0.232992	0.350809	1.12169	0.32109	0.188361	0.362066	0.32088	0.219827	0.205976	0.353944	0.317978
492.998	0.359384	0.201805	0.43118	0.65551	0.243609	0.177674	0.416321	0.255056	0.183721	0.201993	0.246932	0.269448	0.210583	0.277808	0.297923	0.263893		492.998	0.237807	0.211148	0.254797	0.2127	0.198632	0.232494	0.350126	1.15279	0.320468	0.187866	0.361416	0.320291	0.219358	0.205696	0.352719	0.316619
493.984	0.358655	0.201326	0.430721	0.65316	0.243962	0.177375	0.414958	0.254213	0.183328	0.201515	0.246056	0.268702	0.210066	0.277029	0.297032	0.263071		493.984	0.237298	0.210724	0.25397	0.212135	0.1983	0.232092	0.348968	1.14627	0.319627	0.18757	0.360173	0.319368	0.218722	0.205222	0.351847	0.315762
495.008	0.357904	0.200901	0.429777	0.651086	0.243818	0.176984	0.413652	0.253559	0.182962	0.200975	0.245648	0.268008	0.209292	0.27616	0.296595	0.262271		495.008	0.236622	0.210226	0.253192	0.211459	0.197988	0.231311	0.348022	1.13664	0.318379	0.18713	0.359036	0.318241	0.218262	0.204687	0.350851	0.314773
495.993	0.357129	0.200454	0.428979	0.64891	0.243739	0.176643	0.412224	0.252879	0.182534	0.200794	0.245039	0.267499	0.208575	0.275325	0.296222	0.261553		495.993	0.236497	0.209818	0.252599	0.211246	0.197767	0.230782	0.346828	1.12956	0.317855	0.186895	0.358016	0.317382	0.217808	0.204302	0.349973	0.314049
497.017	0.355897	0.199837	0.427728	0.646654	0.243188	0.176285	0.410862	0.251939	0.182266	0.20008	0.244245	0.266563	0.207628	0.274346	0.295539	0.260573		497.017	0.235744	0.209165	0.251741	0.210537	0.197334	0.229977	0.345612	1.12668	0.316658	0.186298	0.356885	0.316278	0.217182	0.203635	0.348818	0.312863
498.002	0.354982	0.199288	0.426235	0.645125	0.24181	0.175558	0.409424	0.251105	0.181569	0.199603	0.243536	0.265765	0.206516	0.273594	0.294494	0.259941		498.002	0.234954	0.20864	0.250955	0.209895	0.196682	0.229439	0.344505	1.1278	0.315682	0.185685	0.356015	0.315383	0.216458	0.203095	0.347846	0.312
498.987	0.354048	0.198816	0.424878	0.643147	0.241413	0.175262	0.40817	0.250268	0.181065	0.199085	0.242667	0.26493	0.205756	0.272544	0.293967	0.259022		498.987	0.234417	0.208094	0.250209	0.209182	0.196292	0.228714	0.343517	1.12844	0.314524	0.185217	0.354697	0.314126	0.216067	0.202533	0.34671	0.311025
500.01	0.353393	0.198527	0.423786	0.6413	0.240622	0.175071	0.406873	0.249628	0.180698	0.198774	0.242135	0.264495	0.205469	0.27214	0.293459	0.25823		500.01	0.233759	0.207678	0.249659	0.208727	0.195962	0.228387	0.342547	1.13156	0.313774	0.184939	0.353901	0.313604	0.215667	0.202212	0.34547	0.310252
500.994	0.35241	0.19792	0.422715	0.639542	0.240251	0.174644	0.405485	0.24894	0.180362	0.19831	0.241392	0.264082	0.204894	0.271382	0.292226	0.257634		500.994	0.233382	0.207311	0.248783	0.208053	0.195532	0.227721	0.341663	1.1351	0.313009	0.184519	0.352634	0.31258	0.215085	0.201796	0.344784	0.309156
502.016	0.351433	0.197467	0.421496	0.637274	0.239617	0.174247	0.404172	0.24816	0.179936	0.197868	0.240755	0.263189	0.204286	0.270597	0.291139	0.256862		502.016	0.232836	0.206626	0.247882	0.20762	0.195124	0.227074	0.340549	1.13455	0.312158	0.184034	0.351557	0.311457	0.21453	0.201288	0.34337	0.308419
503.001	0.350413	0.197115	0.420468	0.635438	0.239205	0.173815	0.402678	0.247321	0.179414	0.197342	0.239893	0.262627	0.203916	0.270007	0.290164	0.256042		503.001	0.232298	0.20622	0.247239	0.206849	0.194815	0.226527	0.339598	1.13059	0.311163	0.183797	0.350677	0.310719	0.214128	0.200899	0.342529	0.307576
503.984	0.349404	0.196431	0.41969	0.633149	0.238878	0.17339	0.401364	0.246369	0.179054	0.19682	0.239141	0.261778	0.203231	0.269029	0.289132	0.25514		503.984	0.231552	0.205687	0.246435	0.206061	0.194262	0.226066	0.338306	1.12486	0.310127	0.183286	0.349375	0.309581	0.21359	0.200248	0.341404	0.306731
505.006	0.348065	0.196012	0.418031	0.631561	0.23786	0.173053	0.400099	0.245568	0.178466	0.196343	0.238206	0.260975	0.202475	0.268204	0.287174	0.25442		505.006	0.230969	0.205081	0.245432	0.20526	0.193755	0.225375	0.337152	1.12104	0.309038	0.182784	0.348065	0.308402	0.2129	0.199795	0.340166	0.305552
505.99	0.347117	0.195385	0.416764	0.629274	0.237253	0.172662	0.398765	0.244874	0.178251	0.195923	0.237644	0.260038	0.20191	0.267548	0.285726	0.253745		505.99	0.230496	0.204529	0.244757	0.204485	0.193418	0.224747	0.33609	1.12606	0.308301	0.182514	0.347123	0.307495	0.212411	0.19923	0.338914	0.304743
507.011	0.3461	0.194815	0.415603	0.627281	0.236772	0.172361	0.397112	0.243957	0.177664	0.195533	0.23661	0.258877	0.201153	0.266748	0.284364	0.252963		507.011	0.229547	0.203914	0.24377	0.203863	0.192864	0.224168	0.33484	1.12228	0.307143	0.181991	0.345769	0.306338	0.21189	0.198774	0.33787	0.303799
507.994	0.344893	0.194399	0.414523	0.625343	0.236353	0.171997	0.396033	0.243006	0.177183	0.194872	0.235989	0.258045	0.200633	0.265723	0.283128	0.252298		507.994	0.229241	0.203345	0.242952	0.203255	0.192377	0.223671	0.333687	1.11986	0.306411	0.181464	0.344762	0.305354	0.21122	0.198273	0.336802	0.303013
509.015	0.343752	0.193699	0.413124	0.622926	0.235535	0.17149	0.394272	0.241931	0.176713	0.194315	0.234804	0.256852	0.200035	0.265227	0.281934	0.251338		509.015	0.228435	0.202803	0.241989	0.202384	0.191539	0.222875	0.332446	1.11495	0.305063	0.181129	0.343368	0.304131	0.210552	0.197567	0.335606	0.301893
509.997	0.342766	0.193069	0.412052	0.621035	0.234738	0.170837	0.392938	0.2411	0.176183	0.193671	0.234058	0.255765	0.199302	0.264113	0.281092	0.250422		509.997	0.227725	0.202193	0.241123	0.201743	0.191076	0.222111	0.331343	1.11368	0.304038	0.180482	0.342394	0.303128	0.209872	0.197085	0.334415	0.301091
511.018	0.341673	0.192379	0.410584	0.618759	0.233902	0.170389	0.391392	0.240125	0.175654	0.193167	0.233112	0.254422	0.198728	0.263141	0.280071	0.2498		511.018	0.226806	0.201213	0.240263	0.200898	0.190189	0.221386	0.330075	1.11655	0.303044	0.179746	0.34096	0.302123	0.209257	0.196376	0.333258	0.300072
512	0.340483	0.19172	0.409393	0.616895	0.233221	0.16975	0.389803	0.239282	0.174862	0.192466	0.232052	0.253011	0.19808	0.262355	0.279394	0.249136		512	0.226114	0.200662	0.239392	0.200186	0.189476	0.220647	0.328963	1.11186	0.301804	0.179256	0.339821	0.300835	0.208492	0.195657	0.332072	0.299156
512.982	0.339638	0.191035	0.407811	0.614757	0.232256	0.169194	0.388661	0.23828	0.174297	0.19174	0.231389	0.25193	0.197425	0.261416	0.278627	0.248581		512.982	0.225496	0.199956	0.23828	0.199394	0.188714	0.219817	0.327713	1.11232	0.300622	0.178597	0.338534	0.299944	0.207766	0.195105	0.330735	0.298182
514.001	0.338216	0.190328	0.406564	0.612773	0.231445	0.168595	0.386925	0.237361	0.173781	0.191106	0.230553	0.250635	0.196717	0.260442	0.277734	0.247806		514.001	0.224636	0.199228	0.23745	0.198462	0.18806	0.219014	0.326383	1.11529	0.299501	0.178003	0.33738	0.298768	0.206867	0.194243	0.32943	0.297166
514.983	0.337139	0.18948	0.405307	0.610811	0.230734	0.16799	0.385745	0.236503	0.173071	0.190526	0.229611	0.249586	0.196062	0.25967	0.276787	0.24705		514.983	0.224048	0.198451	0.236632	0.197952	0.187366	0.218303	0.325247	1.11332	0.298517	0.177486	0.33593	0.297686	0.206385	0.19382	0.328242	0.296211
516.002	0.335989	0.188799	0.403836	0.608371	0.230003	0.167454	0.384024	0.235449	0.172303	0.18963	0.228635	0.24864	0.195395	0.258665	0.275956	0.246229		516.002	0.22309	0.197791	0.235537	0.197089	0.1869	0.217481	0.324155	1.11249	0.297368	0.176811	0.334892	0.29648	0.205473	0.192872	0.327148	0.295317
516.983	0.334764	0.188003	0.402616	0.606373	0.229382	0.166834	0.382612	0.234338	0.171584	0.188893	0.227609	0.247498	0.194685	0.257837	0.274852	0.245327		516.983	0.222216	0.196917	0.234557	0.196147	0.186139	0.21673	0.322781	1.10642	0.296276	0.176217	0.333427	0.295376	0.204902	0.192152	0.32586	0.294331
518.002	0.33355	0.187273	0.401267	0.60421	0.228732	0.166162	0.381113	0.233064	0.170888	0.188173	0.226512	0.246207	0.193777	0.256638	0.274216	0.244041		518.002	0.221484	0.196041	0.23345	0.195303	0.185304	0.215787	0.321328	1.09859	0.294964	0.175455	0.332054	0.293922	0.203958	0.19128	0.324468	0.29327
518.983	0.332094	0.186277	0.399724	0.602251	0.22732	0.165228	0.379206	0.231863	0.170035	0.187346	0.225256	0.244966	0.192625	0.255451	0.273325	0.24263		518.983	0.220324	0.195129	0.232205	0.194212	0.184261	0.214678	0.320056	1.0952	0.29377	0.174405	0.330596	0.292627	0.202994	0.190476	0.322864	0.291916
520.001	0.330841	0.185577	0.397775	0.600495	0.225863	0.164481	0.377684	0.230919	0.169272	0.186498	0.224306	0.244073	0.191924	0.25441	0.272594	0.241583		520.001	0.219622	0.19428	0.230999	0.193269	0.18356	0.213857	0.318724	1.10871	0.292404	0.173671	0.329228	0.291523	0.202121	0.189779	0.32142	0.290913
520.982	0.329842	0.184847	0.396795	0.598523	0.225222	0.163959	0.376109	0.230061	0.16861	0.185932	0.223404	0.242942	0.191123	0.253376	0.271573	0.240763		520.982	0.218549	0.193462	0.230233	0.192567	0.182812	0.213028	0.317552	1.09885	0.291136	0.173007	0.328232	0.29067	0.20129	0.189013	0.320449	0.28993
521.999	0.328634	0.183849	0.395277	0.596361	0.224277	0.162783	0.374816	0.228892	0.167493	0.18469	0.222265	0.241863	0.190005	0.251996	0.270371	0.239805		521.999	0.21758	0.192235	0.229026	0.191722	0.181801	0.211667	0.316307	1.09701	0.289828	0.171797	0.326705	0.289512	0.200145	0.187784	0.319129	0.289012
523.017	0.327143	0.182297	0.393956	0.594168	0.223011	0.161391	0.373052	0.227797	0.166249	0.183231	0.221282	0.240429	0.188776	0.250289	0.268965	0.238572		523.017	0.216186	0.191123	0.227955	0.190648	0.180655	0.210117	0.314651	1.09502	0.28796	0.170423	0.325164	0.288288	0.198873	0.186325	0.317694	0.287552
523.997	0.325616	0.181042	0.392553	0.591928	0.221872	0.160169	0.371379	0.226433	0.164967	0.181714	0.220025	0.239004	0.187555	0.248562	0.268033	0.237278		523.997	0.214896	0.189662	0.226581	0.189689	0.179316	0.208601	0.313166	1.08884	0.286213	0.169026	0.323594	0.286929	0.197102	0.184931	0.316158	0.286313
525.014	0.324066	0.17953	0.391149	0.589506	0.220714	0.158709	0.369597	0.225042	0.163494	0.180184	0.218764	0.237729	0.186341	0.246774	0.266455	0.23602		525.014	0.213583	0.188213	0.225403	0.188339	0.178112	0.207047	0.31172	1.08538	0.284473	0.167628	0.322017	0.285664	0.195514	0.183294	0.314764	0.284944
525.993	0.322407	0.178413	0.38963	0.587345	0.219223	0.15739	0.367614	0.223724	0.162307	0.178943	0.217617	0.236187	0.185192	0.245265	0.26501	0.234418		525.993	0.212354	0.187049	0.224074	0.187368	0.176874	0.205716	0.310026	1.07807	0.282778	0.166285	0.320506	0.284285	0.194234	0.181977	0.31327	0.28342
527.01	0.321237	0.17735	0.387638	0.585769	0.217653	0.156404	0.365992	0.222732	0.161215	0.177799	0.216513	0.235051	0.184442	0.243888	0.26422	0.232767		527.01	0.211268	0.18593	0.222965	0.186498	0.175837	0.20456	0.308859	1.09355	0.28135	0.165167	0.318982	0.283073	0.19309	0.181111	0.311743	0.281999
527.989	0.319764	0.17614	0.386314	0.582724	0.217408	0.155188	0.364322	0.221305	0.160171	0.176583	0.215103	0.23356	0.183308	0.242333	0.262449	0.231072		527.989	0.210071	0.184646	0.221486	0.185065	0.174785	0.203252	0.307151	1.07314	0.279726	0.164089	0.317199	0.281633	0.191814	0.179675	0.310316	0.28065
529.005	0.318563	0.175543	0.385463	0.581218	0.216122	0.154678	0.363135	0.220564	0.159486	0.175924	0.214524	0.232814	0.18298	0.241549	0.262162	0.230323		529.005	0.20929	0.184171	0.220815	0.184629	0.17417	0.202386	0.306298	1.05927	0.278788	0.163385	0.316307	0.280752	0.191086	0.179067	0.309322	0.279639
529.983	0.317169	0.174535	0.382941	0.580481	0.213227	0.153629	0.361439	0.219499	0.158503	0.174785	0.21354	0.231577	0.182041	0.240425	0.262247	0.229389		529.983	0.208406	0.183141	0.21988	0.183693	0.172939	0.20124	0.305039	1.09384	0.277394	0.162133	0.315302	0.279554	0.190024	0.178031	0.307791	0.278762
530.999	0.315145	0.172662	0.38101	0.57684	0.21204	0.151839	0.359049	0.217438	0.156693	0.172919	0.211568	0.229567	0.180473	0.238215	0.260445	0.227203		530.999	0.206306	0.18109	0.217813	0.181905	0.171312	0.199214	0.30282	1.09523	0.275048	0.160348	0.312798	0.277186	0.187981	0.176145	0.305541	0.277075
532.015	0.313916	0.171599	0.379888	0.574786	0.211365	0.150724	0.357354	0.216425	0.155685	0.171797	0.210283	0.228233	0.179657	0.236678	0.259527	0.226049		532.015	0.205096	0.180036	0.216594	0.180701	0.170312	0.197956	0.301383	1.08541	0.273458	0.159224	0.311342	0.275617	0.186787	0.174841	0.304378	0.276252
532.992	0.312257	0.170304	0.378408	0.571851	0.210767	0.149476	0.355729	0.21512	0.154504	0.170457	0.209175	0.226876	0.178552	0.234975	0.258037	0.224712		532.992	0.203883	0.178668	0.215364	0.179538	0.169261	0.196595	0.299659	1.0658	0.271859	0.158127	0.30959	0.273625	0.185538	0.173523	0.302854	0.274846
534.007	0.310524	0.16897	0.376437	0.569799	0.208443	0.148418	0.353798	0.213538	0.153385	0.169239	0.207734	0.225263	0.177689	0.233711	0.257245	0.22344		534.007	0.202577	0.177553	0.213946	0.178299	0.167914	0.195258	0.298161	1.06966	0.270273	0.156715	0.307908	0.271889	0.184105	0.172274	0.301003	0.273426
534.985	0.309275	0.16804	0.374359	0.568442	0.206857	0.147619	0.35207	0.212608	0.152437	0.168271	0.206661	0.22425	0.177188	0.232497	0.25648	0.222561		534.985	0.20153	0.176589	0.212961	0.177514	0.167035	0.19425	0.29694	1.09548	0.26897	0.155877	0.306918	0.270706	0.183176	0.171478	0.299731	0.272267
535.999	0.307876	0.167166	0.373056	0.565388	0.20672	0.146679	0.350552	0.211297	0.151494	0.167238	0.205618	0.222965	0.176241	0.231244	0.254654	0.221178		535.999	0.200432	0.175376	0.211564	0.176227	0.166146	0.19318	0.295223	1.0809	0.267467	0.154978	0.305132	0.268842	0.1822	0.170164	0.298324	0.270665
537.014	0.306384	0.166164	0.371455	0.563376	0.205897	0.145797	0.348944	0.210192	0.15067	0.166296	0.204267	0.221792	0.175477	0.230068	0.2534	0.220137		537.014	0.199398	0.174369	0.210407	0.175125	0.165318	0.19208	0.294003	1.06329	0.266224	0.154068	0.303562	0.267594	0.181255	0.169327	0.296998	0.269122
537.99	0.30491	0.165258	0.369299	0.561789	0.203797	0.145035	0.347131	0.20895	0.14963	0.165388	0.203148	0.220489	0.174543	0.229048	0.252079	0.218941		537.99	0.19843	0.173598	0.209273	0.174091	0.164445	0.191037	0.292609	1.08629	0.264938	0.153098	0.302243	0.266371	0.180096	0.168423	0.295336	0.26727
539.004	0.303946	0.164594	0.367977	0.55946	0.203573	0.14437	0.345589	0.207824	0.14896	0.164668	0.202104	0.219458	0.173928	0.228011	0.250397	0.217917		539.004	0.197471	0.172721	0.208154	0.17317	0.163774	0.190278	0.291221	1.07887	0.263747	0.152549	0.30089	0.265225	0.179358	0.167673	0.294037	0.265773
540.018	0.302437	0.16376	0.366704	0.557036	0.203146	0.143717	0.344129	0.206867	0.148201	0.163865	0.200998	0.218476	0.173197	0.226976	0.248516	0.21696		540.018	0.196504	0.171915	0.207022	0.172234	0.163061	0.189401	0.289831	1.07198	0.26255	0.151969	0.299451	0.263558	0.178621	0.166949	0.292848	0.264429
540.994	0.301206	0.163043	0.365641	0.554691	0.202875	0.143197	0.342574	0.205695	0.147348	0.16315	0.199951	0.217431	0.172408	0.225953	0.246948	0.215804		540.994	0.195597	0.170997	0.205871	0.171206	0.162322	0.188546	0.288366	1.05562	0.261377	0.151202	0.297967	0.262379	0.177756	0.166054	0.291596	0.263108
542.007	0.299654	0.162397	0.364024	0.553315	0.200848	0.142535	0.340822	0.204641	0.146713	0.16246	0.198871	0.216341	0.171528	0.225115	0.246408	0.214682		542.007	0.194741	0.170401	0.204834	0.170379	0.161412	0.187719	0.287028	1.05104	0.260357	0.15049	0.297036	0.261224	0.177026	0.165425	0.28998	0.261554
542.982	0.298709	0.161823	0.362387	0.551779	0.199854	0.142331	0.339514	0.203718	0.146226	0.162155	0.198038	0.215659	0.1708	0.224659	0.245769	0.21396		542.982	0.194131	0.169829	0.203832	0.169574	0.160994	0.187245	0.286089	1.07547	0.259647	0.150131	0.295933	0.260248	0.176598	0.165026	0.288778	0.26025
543.995	0.297805	0.161652	0.361533	0.550016	0.199676	0.142216	0.338217	0.202877	0.145878	0.162012	0.19728	0.214952	0.170283	0.224282	0.245007	0.213155		543.995	0.193645	0.169538	0.203011	0.168956	0.160725	0.187001	0.28501	1.06899	0.258986	0.150211	0.29494	0.259209	0.176359	0.164869	0.287632	0.25911
545.008	0.296977	0.161658	0.360337	0.548493	0.199554	0.142576	0.337067	0.202225	0.145919	0.162166	0.196476	0.214205	0.169836	0.224287	0.244492	0.212482		545.008	0.193486	0.1694	0.202267	0.168183	0.160671	0.187193	0.283959	1.07599	0.258689	0.150471	0.29392	0.258286	0.176498	0.165194	0.2866	0.258193
545.982	0.296268	0.161893	0.359608	0.546595	0.200138	0.143078	0.335923	0.201452	0.145997	0.162547	0.195827	0.213662	0.169374	0.22462	0.243735	0.211814		545.982	0.193422	0.16944	0.201575	0.167624	0.160743	0.187471	0.283014	1.06406	0.258579	0.151206	0.293011	0.257406	0.176851	0.165481	0.285733	0.257323
546.995	0.295655	0.162104	0.358738	0.54496	0.200241	0.143675	0.334708	0.201071	0.146025	0.163137	0.195142	0.213009	0.169194	0.224667	0.243462	0.211182		546.995	0.193333	0.169706	0.20088	0.167033	0.160784	0.187913	0.282141	1.06223	0.25856	0.151816	0.292275	0.256587	0.177233	0.165929	0.284885	0.256537
548.006	0.294681	0.162241	0.357556	0.543524	0.199471	0.144246	0.333639	0.200212	0.146258	0.163488	0.194364	0.212105	0.168982	0.224879	0.243196	0.210426		548.006	0.193143	0.169786	0.200215	0.166563	0.160897	0.188025	0.281288	1.07125	0.258384	0.152291	0.291528	0.255816	0.177512	0.166379	0.283839	0.255424
549.018	0.294007	0.162282	0.356822	0.541843	0.199557	0.144427	0.332515	0.1997	0.146331	0.163658	0.193914	0.211545	0.169242	0.224929	0.242865	0.209758		549.018	0.192937	0.169767	0.199754	0.166207	0.160856	0.188064	0.280449	1.07221	0.257959	0.152674	0.290689	0.255423	0.177672	0.16649	0.28302	0.254886
549.992	0.29362	0.162245	0.356277	0.540772	0.199531	0.144652	0.33186	0.199519	0.146503	0.163792	0.193747	0.211179	0.169284	0.224668	0.242455	0.209372		549.992	0.192844	0.169612	0.199421	0.165916	0.160859	0.187975	0.279932	1.0682	0.257622	0.152938	0.290206	0.254669	0.177728	0.166563	0.282436	0.255018
551.003	0.292981	0.161567	0.355418	0.538926	0.199065	0.144056	0.330981	0.198758	0.146115	0.162999	0.193183	0.210517	0.168741	0.223684	0.241671	0.208669		551.003	0.192283	0.169015	0.198971	0.165754	0.160092	0.187277	0.279045	1.06409	0.256707	0.151991	0.289426	0.254261	0.176903	0.165845	0.281719	0.25481
552.014	0.292125	0.160192	0.354523	0.537466	0.198115	0.142474	0.329845	0.198497	0.145385	0.161517	0.192759	0.209731	0.167611	0.222095	0.240736	0.20778		552.014	0.191036	0.167923	0.198415	0.165375	0.159054	0.185707	0.278489	1.05957	0.255396	0.150519	0.288575	0.253396	0.175438	0.164371	0.281136	0.254549
552.987	0.291096	0.158801	0.35341	0.535731	0.197059	0.140842	0.32905	0.197773	0.144275	0.159872	0.192373	0.208773	0.166418	0.220107	0.239368	0.206839		552.987	0.189893	0.166795	0.197858	0.164909	0.157867	0.184119	0.277753	1.05407	0.253519	0.148921	0.287504	0.252472	0.17375	0.162691	0.280384	0.253986
553.997	0.290285	0.157664	0.352274	0.53475	0.195197	0.139485	0.328099	0.197287	0.143541	0.158395	0.191873	0.207975	0.165512	0.218545	0.237933	0.206254		553.997	0.188892	0.165691	0.197614	0.164763	0.156813	0.182529	0.276958	1.0669	0.251985	0.147356	0.286756	0.251919	0.172234	0.161387	0.279834	0.25365
555.007	0.289504	0.156548	0.351286	0.533387	0.194352	0.138147	0.327193	0.196815	0.142702	0.157141	0.191528	0.207653	0.164834	0.217038	0.237067	0.205607		555.007	0.188088	0.164838	0.197158	0.164463	0.156083	0.181354	0.276746	1.06718	0.250622	0.146108	0.285924	0.251447	0.170891	0.159999	0.279211	0.253412
556.017	0.288999	0.155823	0.350699	0.532574	0.193822	0.137277	0.326396	0.196599	0.142274	0.15616	0.191424	0.206954	0.1641	0.215904	0.236862	0.205464		556.017	0.187567	0.16416	0.196922	0.164212	0.15544	0.180319	0.276026	1.06393	0.249599	0.14517	0.285259	0.251218	0.17002	0.159147	0.278664	0.253087
556.99	0.288377	0.155201	0.350033	0.530985	0.193284	0.136436	0.325881	0.196224	0.141962	0.155639	0.191066	0.206489	0.16365	0.214762	0.236702	0.204903		556.99	0.186832	0.163753	0.19662	0.164152	0.154978	0.179722	0.275532	1.06078	0.248678	0.144521	0.284837	0.250737	0.169073	0.158598	0.278246	0.252613
557.999	0.287505	0.154762	0.349285	0.530004	0.192829	0.135936	0.325099	0.195896	0.141741	0.155012	0.190899	0.206034	0.163106	0.214232	0.236734	0.204665		557.999	0.18662	0.163047	0.196311	0.163959	0.154811	0.178876	0.274994	1.06283	0.247947	0.143944	0.284163	0.250441	0.168547	0.157868	0.277658	0.252287
559.008	0.287249	0.154312	0.348633	0.528862	0.192501	0.135587	0.324318	0.195517	0.141584	0.154742	0.190586	0.205809	0.162597	0.213508	0.236743	0.204205		559.008	0.186261	0.162925	0.196083	0.163741	0.154446	0.17849	0.274586	1.0636	0.247061	0.144019	0.28364	0.250403	0.168129	0.157532	0.277125	0.251671
560.017	0.286902	0.154168	0.347795	0.527593	0.192222	0.135153	0.32351	0.195408	0.141412	0.154215	0.190275	0.205265	0.162215	0.212899	0.236301	0.203975		560.017	0.185938	0.162737	0.195792	0.163749	0.154149	0.178324	0.274189	1.06056	0.246472	0.14373	0.282894	0.2501	0.167617	0.157083	0.276849	0.250749
560.988	0.28645	0.153808	0.347386	0.526657	0.192006	0.13505	0.32298	0.195063	0.141377	0.154009	0.190137	0.205062	0.161859	0.212445	0.235701	0.203604		560.988	0.185665	0.162475	0.195673	0.163689	0.153833	0.178072	0.273674	1.05693	0.24601	0.143715	0.282695	0.250107	0.167533	0.157072	0.276555	0.250585
561.997	0.285971	0.15366	0.346723	0.525523	0.191667	0.134888	0.322296	0.194699	0.141225	0.15391	0.189753	0.204575	0.161347	0.212014	0.234926	0.203372		561.997	0.185164	0.162229	0.195366	0.163396	0.153754	0.177673	0.273082	1.05965	0.24545	0.143616	0.282165	0.249869	0.167288	0.156736	0.275788	0.250301
563.005	0.285422	0.153484	0.346111	0.524628	0.191178	0.134653	0.321647	0.194478	0.141137	0.153581	0.189857	0.204534	0.16107	0.211704	0.234511	0.203095		563.005	0.185099	0.162139	0.195163	0.163342	0.15378	0.17753	0.272824	1.06151	0.245023	0.143626	0.281654	0.249898	0.16694	0.156664	0.275264	0.250119
564.013	0.285104	0.153287	0.345567	0.523344	0.191353	0.134555	0.320961	0.194374	0.140828	0.153389	0.189424	0.204267	0.161004	0.21131	0.23382	0.20298		564.013	0.184907	0.161859	0.19507	0.163078	0.153632	0.17729	0.272287	1.06031	0.244486	0.1435	0.281015	0.24972	0.166492	0.156333	0.274987	0.249804
564.983	0.284592	0.153113	0.344795	0.522106	0.191138	0.134492	0.320301	0.193971	0.140814	0.153468	0.1894	0.20388	0.160911	0.211142	0.23323	0.202726		564.983	0.184643	0.161855	0.194975	0.163003	0.153518	0.176882	0.27173	1.06054	0.244088	0.143611	0.280678	0.249427	0.166513	0.156181	0.274429	0.249799
565.991	0.284237	0.15314	0.344286	0.521275	0.191178	0.134425	0.31959	0.193802	0.140668	0.15324	0.18922	0.203409	0.161031	0.210599	0.233587	0.202311		565.991	0.184449	0.161718	0.194511	0.163191	0.153453	0.176625	0.27146	1.04994	0.243643	0.143482	0.280196	0.249086	0.166372	0.156151	0.27408	0.249468
566.998	0.283816	0.152826	0.343647	0.520046	0.190701	0.134339	0.318776	0.193338	0.140664	0.153042	0.188857	0.20319	0.161088	0.21024	0.233935	0.201817		566.998	0.184267	0.161637	0.194199	0.162729	0.153192	0.17641	0.270703	1.05426	0.243167	0.143263	0.279669	0.24866	0.166221	0.155905	0.273352	0.249291
568.005	0.283185	0.152737	0.342865	0.519272	0.190013	0.134236	0.317964	0.193238	0.140733	0.15286	0.188523	0.202805	0.161226	0.209801	0.234088	0.201561		568.005	0.18405	0.16137	0.194111	0.162812	0.153139	0.176267	0.270362	1.06148	0.242604	0.142941	0.279231	0.248347	0.166134	0.155799	0.273022	0.249097
569.012	0.283067	0.152679	0.342197	0.518113	0.190289	0.134278	0.317459	0.192951	0.141065	0.152698	0.188292	0.202708	0.161381	0.209632	0.234161	0.201421		569.012	0.183827	0.161355	0.193782	0.162588	0.153222	0.176204	0.269806	1.05344	0.242297	0.142832	0.278516	0.247728	0.165874	0.155534	0.272334	0.249201
570.018	0.282478	0.152467	0.341869	0.516853	0.190225	0.134197	0.316885	0.192548	0.140977	0.152743	0.188166	0.202467	0.161401	0.209329	0.233517	0.201148		570.018	0.183478	0.161227	0.193623	0.162527	0.152945	0.175996	0.26943	1.05039	0.241964	0.142762	0.27825	0.246802	0.165717	0.155726	0.271948	0.249006
570.987	0.282096	0.152323	0.341006	0.515771	0.190181	0.134013	0.315859	0.192378	0.141231	0.152565	0.188026	0.202201	0.162016	0.209024	0.231383	0.20067		570.987	0.183411	0.161085	0.193282	0.162384	0.152873	0.175767	0.268813	1.05277	0.241482	0.142694	0.277466	0.245865	0.16552	0.155505	0.271474	0.248966
571.993	0.281616	0.152257	0.34031	0.514586	0.189841	0.134112	0.315383	0.192189	0.141135	0.152501	0.187632	0.201721	0.161967	0.208626	0.229135	0.200401		571.993	0.183173	0.160982	0.192914	0.162352	0.15277	0.175647	0.26834	1.04737	0.240843	0.142617	0.277091	0.245165	0.16538	0.155413	0.271052	0.248819
572.999	0.281037	0.15194	0.339639	0.513949	0.189264	0.133918	0.314492	0.191708	0.141143	0.15228	0.187309	0.201397	0.161946	0.208251	0.227936	0.200056		572.999	0.182954	0.160876	0.192814	0.162029	0.152659	0.175315	0.267853	1.04942	0.24064	0.142407	0.276478	0.244796	0.165141	0.155169	0.270438	0.248448
574.004	0.28089	0.151934	0.339029	0.512654	0.189183	0.133863	0.313847	0.191494	0.141025	0.152116	0.186951	0.201071	0.16185	0.20783	0.227406	0.199831		574.004	0.182782	0.16066	0.192438	0.161808	0.152477	0.175089	0.267301	1.05369	0.240135	0.142562	0.275978	0.24388	0.164967	0.15514	0.269967	0.247973
575.009	0.280397	0.151712	0.338625	0.511714	0.189317	0.133885	0.313189	0.191264	0.140961	0.151987	0.18683	0.200768	0.161703	0.207602	0.226924	0.199474		575.009	0.182496	0.160519	0.192217	0.161836	0.152653	0.174968	0.266948	1.04403	0.239651	0.142439	0.275667	0.243447	0.164923	0.155067	0.269548	0.247772
576.014	0.279828	0.151616	0.337933	0.510854	0.188863	0.133767	0.312576	0.190937	0.140758	0.151881	0.186638	0.200471	0.161189	0.207377	0.226374	0.199312		576.014	0.182143	0.160412	0.191912	0.161685	0.152269	0.174602	0.266607	1.04586	0.239324	0.142266	0.275138	0.243034	0.16461	0.15489	0.268978	0.24717
576.982	0.279374	0.151618	0.337325	0.509626	0.188489	0.133792	0.311806	0.190733	0.140456	0.151667	0.186377	0.200058	0.160686	0.20686	0.225817	0.199014		576.982	0.181908	0.160354	0.191593	0.161478	0.152196	0.174442	0.265924	1.0537	0.238576	0.142266	0.274519	0.242195	0.164541	0.154762	0.268373	0.246452
577.986	0.278937	0.151381	0.336433	0.509026	0.188285	0.133453	0.31106	0.190336	0.140096	0.151579	0.18616	0.199692	0.160105	0.206613	0.225505	0.198944		577.986	0.181767	0.160196	0.191276	0.161459	0.152283	0.174247	0.265602	1.0469	0.238367	0.142182	0.273882	0.241482	0.164281	0.154542	0.267989	0.246021
578.99	0.278581	0.1514	0.335754	0.507382	0.188104	0.133362	0.310417	0.189919	0.139655	0.151441	0.185653	0.19932	0.159629	0.206333	0.224942	0.19861		578.99	0.181518	0.159854	0.190906	0.161111	0.152123	0.174158	0.265086	1.04989	0.23793	0.142132	0.273411	0.240861	0.164061	0.154416	0.267453	0.245474
579.994	0.276163	0.149215	0.333358	0.504688	0.186106	0.131685	0.307891	0.187954	0.137507	0.149653	0.183777	0.19726	0.157653	0.204281	0.22326	0.196655		579.994	0.179476	0.158001	0.189067	0.158964	0.150184	0.172076	0.26266	1.04877	0.235682	0.140414	0.270966	0.238624	0.162214	0.152615	0.265194	0.243175
580.998	0.275715	0.149068	0.332838	0.50348	0.185929	0.131507	0.3073	0.187602	0.137356	0.149462	0.183379	0.197124	0.157342	0.20386	0.222906	0.196441		580.998	0.179193	0.157848	0.188654	0.159044	0.150289	0.171943	0.262394	1.04918	0.235187	0.140383	0.27083	0.238158	0.161897	0.152502	0.26471	0.242397
582.001	0.275432	0.148973	0.331908	0.502864	0.185665	0.131484	0.306642	0.187369	0.13709	0.149339	0.183321	0.196813	0.156969	0.203627	0.22338	0.196353		582.001	0.179145	0.157585	0.188689	0.158945	0.149939	0.171713	0.262029	1.04844	0.234716	0.1401	0.269993	0.237564	0.161658	0.152302	0.264217	0.241691
583.005	0.274853	0.148811	0.331335	0.501642	0.185295	0.131218	0.305679	0.186921	0.136675	0.149199	0.182939	0.196498	0.156538	0.203151	0.223784	0.195925		583.005	0.178716	0.157476	0.188293	0.158588	0.149789	0.171519	0.261588	1.04895	0.234198	0.139928	0.269609	0.236875	0.161706	0.152102	0.263654	0.241151
584.008	0.274643	0.148809	0.330665	0.500077	0.185249	0.131223	0.304951	0.18673	0.136546	0.148795	0.182729	0.195972	0.156213	0.202563	0.224016	0.195622		584.008	0.178498	0.157251	0.187887	0.158452	0.149634	0.171085	0.260903	1.04675	0.233634	0.139616	0.269556	0.236676	0.161275	0.15197	0.263109	0.240862
585.01	0.274084	0.148566	0.330194	0.499563	0.184885	0.131013	0.30451	0.186251	0.136587	0.148712	0.182428	0.195644	0.155681	0.202527	0.223954	0.195319		585.01	0.178243	0.15706	0.187671	0.158259	0.14954	0.170701	0.260696	1.04428	0.233231	0.139499	0.268886	0.23599	0.160997	0.151761	0.262775	0.240474
586.013	0.273502	0.148266	0.329422	0.498232	0.184688	0.130962	0.303454	0.186036	0.13634	0.148685	0.181888	0.195342	0.155354	0.201861	0.224229	0.195053		586.013	0.177949	0.15681	0.187459	0.15803	0.149413	0.170374	0.259943	1.04698	0.232807	0.139409	0.268676	0.235412	0.160809	0.151421	0.26187	0.240034
587.015	0.273039	0.14818	0.328468	0.496929	0.184465	0.130596	0.303281	0.185796	0.13619	0.148374	0.181731	0.194947	0.155062	0.201537	0.224077	0.194553		587.015	0.177657	0.156468	0.187222	0.157806	0.149014	0.170224	0.25952	1.04574	0.232312	0.139068	0.268317	0.23523	0.160599	0.151156	0.261298	0.239667
588.017	0.272509	0.147999	0.327821	0.496008	0.184117	0.130623	0.302028	0.185356	0.13611	0.148085	0.181414	0.194558	0.15473	0.200828	0.223504	0.193973		588.017	0.177408	0.156402	0.186711	0.157561	0.148761	0.169888	0.259131	1.04146	0.231964	0.138925	0.267712	0.2348	0.160314	0.150923	0.260847	0.239442
589.018	0.271621	0.147913	0.327126	0.494718	0.183783	0.130375	0.301439	0.18504	0.135772	0.14795	0.181147	0.194206	0.154382	0.200758	0.222364	0.193695		589.018	0.177066	0.156099	0.186558	0.157103	0.148658	0.169656	0.258481	1.04038	0.231518	0.138618	0.267555	0.234038	0.160015	0.150619	0.260416	0.239283
589.983	0.27116	0.147515	0.326395	0.493352	0.183467	0.130221	0.30085	0.184643	0.135619	0.147509	0.180614	0.193931	0.154258	0.200287	0.22099	0.193033		589.983	0.17648	0.155874	0.186046	0.156944	0.148526	0.169299	0.258198	1.03223	0.230853	0.138459	0.267112	0.233663	0.159735	0.150578	0.259824	0.238748
590.984	0.270607	0.147166	0.325767	0.492706	0.183046	0.130074	0.299913	0.184188	0.135299	0.147333	0.180443	0.193588	0.154112	0.199729	0.220139	0.192096		590.984	0.176148	0.155688	0.185687	0.156619	0.148195	0.168823	0.257586	1.04276	0.230361	0.138272	0.266636	0.233239	0.159459	0.150193	0.25913	0.238834
591.985	0.270168	0.147004	0.324929	0.491172	0.182621	0.129817	0.299022	0.183903	0.135302	0.147033	0.180196	0.193184	0.154136	0.199477	0.219273	0.192024		591.985	0.176034	0.155476	0.185375	0.156645	0.14787	0.168725	0.257104	1.04171	0.229817	0.138078	0.266196	0.232645	0.159143	0.149864	0.258742	0.238991
592.985	0.269692	0.14679	0.324163	0.489727	0.182316	0.129637	0.298415	0.183574	0.135221	0.146792	0.179867	0.192601	0.154115	0.199079	0.218515	0.191483		592.985	0.175698	0.155	0.185019	0.156119	0.147678	0.168411	0.256513	1.03754	0.229511	0.13782	0.265665	0.232002	0.159032	0.149703	0.258336	0.238794
593.986	0.269176	0.146482	0.323655	0.488514	0.182233	0.129514	0.297752	0.1833	0.134989	0.146678	0.179573	0.192218	0.154105	0.198635	0.217576	0.191228		593.986	0.175444	0.154861	0.184804	0.155958	0.147398	0.168134	0.256057	1.03344	0.228945	0.137892	0.265051	0.231666	0.158666	0.149358	0.257763	0.238885
594.986	0.268757	0.146277	0.32306	0.487324	0.181595	0.12923	0.297057	0.182812	0.134816	0.146459	0.17914	0.192004	0.15404	0.198162	0.216136	0.190776		594.986	0.174986	0.15474	0.184396	0.155683	0.147103	0.167957	0.255372	1.03438	0.228414	0.137533	0.2645	0.231019	0.158501	0.149115	0.257273	0.238414
595.986	0.270005	0.147786	0.323657	0.48803	0.183273	0.130971	0.297902	0.184035	0.136294	0.147855	0.180304	0.193391	0.155747	0.199389	0.217853	0.192027		595.986	0.176421	0.156285	0.185879	0.157233	0.148546	0.169366	0.256679	1.04075	0.229654	0.139026	0.265514	0.232414	0.159824	0.150635	0.258423	0.240023
596.985	0.26948	0.147463	0.323062	0.486643	0.183121	0.13069	0.297569	0.183822	0.13597	0.147542	0.180231	0.192956	0.155489	0.199083	0.218095	0.191706		596.985	0.176061	0.155886	0.185356	0.156855	0.148339	0.169354	0.256333	1.02151	0.229118	0.1388	0.265004	0.231872	0.159622	0.150357	0.258064	0.239566
597.984	0.268483	0.147262	0.322267	0.486415	0.181982	0.130435	0.296417	0.183298	0.135926	0.147378	0.179749	0.192707	0.154893	0.198521	0.218298	0.191344		597.984	0.175705	0.155734	0.184839	0.156539	0.148029	0.168978	0.255859	1.03609	0.228348	0.138197	0.264269	0.231135	0.159326	0.150202	0.257003	0.23906
598.983	0.268081	0.146972	0.321456	0.485162	0.181756	0.130451	0.296016	0.182942	0.135709	0.147112	0.179459	0.192754	0.154965	0.198256	0.21873	0.191137		598.983	0.175452	0.155476	0.184678	0.156395	0.147839	0.169204	0.255278	1.04802	0.228147	0.138109	0.263565	0.231044	0.159041	0.149952	0.256585	0.239037
599.982	0.265943	0.144985	0.319115	0.48216	0.18022	0.128346	0.293681	0.181046	0.134026	0.145267	0.177705	0.191161	0.15313	0.196266	0.217193	0.189038		599.982	0.173689	0.153478	0.182724	0.154605	0.145889	0.167232	0.252988	1.03719	0.225835	0.136456	0.261255	0.228942	0.157118	0.148167	0.254331	0.236791
601.018	0.265384	0.145023	0.318512	0.480573	0.179634	0.128352	0.292898	0.180736	0.133852	0.145008	0.17723	0.190721	0.152988	0.195587	0.217137	0.188565		601.018	0.173115	0.153393	0.182252	0.154449	0.145783	0.167062	0.252081	1.03154	0.225421	0.136413	0.260188	0.228238	0.156868	0.147835	0.254127	0.235821
602.016	0.264966	0.144568	0.317639	0.47956	0.179412	0.128227	0.292175	0.180361	0.133627	0.144924	0.17702	0.190575	0.152844	0.195441	0.216918	0.188129		602.016	0.172869	0.152989	0.181955	0.154053	0.14562	0.166836	0.251469	1.02876	0.224656	0.1361	0.259054	0.227943	0.156682	0.14776	0.25357	0.235136
603.014	0.264437	0.144532	0.317098	0.478227	0.179305	0.127982	0.291419	0.179952	0.133473	0.144463	0.176498	0.190567	0.152505	0.194828	0.216254	0.187947		603.014	0.172686	0.152833	0.181927	0.153965	0.145395	0.166743	0.250745	1.02128	0.223879	0.13595	0.25822	0.227277	0.156109	0.14733	0.252942	0.234827
604.012	0.265502	0.14581	0.318044	0.479068	0.180554	0.129449	0.292339	0.181324	0.13471	0.145891	0.178009	0.191932	0.153758	0.195995	0.217047	0.189295		604.012	0.173951	0.154252	0.182831	0.155147	0.146632	0.167896	0.252111	1.02103	0.225451	0.137333	0.259353	0.228359	0.15768	0.148696	0.25408	0.236043
605.009	0.264909	0.145509	0.31749	0.478366	0.180134	0.129214	0.291396	0.180825	0.134415	0.145475	0.177545	0.191568	0.153496	0.195522	0.21532	0.188696		605.009	0.173509	0.153932	0.182536	0.154759	0.146325	0.167636	0.251482	1.02033	0.22486	0.137003	0.258821	0.227929	0.157206	0.148405	0.253452	0.235349
606.006	0.264152	0.145431	0.316711	0.477692	0.179252	0.128893	0.290637	0.180314	0.134237	0.145171	0.177031	0.191002	0.153201	0.195222	0.214198	0.188391		606.006	0.173083	0.153575	0.181961	0.154562	0.146045	0.167147	0.250789	1.0369	0.224306	0.136437	0.258063	0.2272	0.156924	0.148064	0.252853	0.235104
607.003	0.263576	0.144849	0.315769	0.476342	0.178782	0.128637	0.289847	0.179925	0.134141	0.145005	0.176546	0.19027	0.152573	0.194819	0.213302	0.188036		607.003	0.172752	0.153301	0.181769	0.154307	0.145848	0.166696	0.250048	1.04091	0.223719	0.136519	0.257481	0.226943	0.156467	0.14793	0.252394	0.234728
608	0.261527	0.143081	0.313513	0.473254	0.177184	0.126744	0.287546	0.177939	0.132271	0.143025	0.17454	0.187826	0.150972	0.192525	0.210715	0.185927		608	0.171047	0.151361	0.179804	0.152358	0.144057	0.164088	0.247727	1.03677	0.221734	0.134341	0.25533	0.224466	0.154621	0.145928	0.24994	0.232416
608.996	0.261065	0.142752	0.31275	0.471714	0.177104	0.12655	0.287089	0.177494	0.131838	0.142837	0.174468	0.186984	0.150849	0.192198	0.20995	0.185583		608.996	0.170701	0.150937	0.179407	0.151981	0.143604	0.163404	0.2471	1.02341	0.221001	0.134366	0.254674	0.223917	0.154413	0.145583	0.249483	0.232353
609.992	0.261945	0.144186	0.313889	0.472832	0.178445	0.127836	0.287938	0.178633	0.13334	0.144142	0.175766	0.188181	0.152361	0.193448	0.211237	0.186823		609.992	0.171773	0.152339	0.180309	0.153478	0.145148	0.164777	0.247937	1.02371	0.222234	0.135479	0.25562	0.225094	0.155553	0.146962	0.250635	0.233525
610.988	0.261603	0.143817	0.313212	0.47187	0.177516	0.127642	0.287088	0.178344	0.13299	0.143802	0.175233	0.187789	0.152068	0.192869	0.211014	0.18648		610.988	0.171387	0.152292	0.180127	0.153237	0.144844	0.164379	0.2472	1.03593	0.221653	0.13525	0.255209	0.224734	0.155409	0.146661	0.249888	0.233123
611.984	0.259141	0.141679	0.310484	0.468865	0.175324	0.125808	0.28457	0.176202	0.131325	0.141988	0.173235	0.185643	0.150347	0.190792	0.209337	0.184423		611.984	0.169467	0.149997	0.178076	0.151299	0.14289	0.162367	0.245078	1.0367	0.219378	0.133254	0.252501	0.222358	0.153474	0.144825	0.247817	0.230861
613.016	0.258814	0.141484	0.309832	0.467764	0.175491	0.125544	0.283902	0.175774	0.130841	0.141733	0.172615	0.185432	0.150101	0.190289	0.209443	0.184141		613.016	0.169146	0.149871	0.177778	0.150991	0.142568	0.161973	0.244397	1.0309	0.218869	0.133081	0.252269	0.221805	0.152865	0.144405	0.247171	0.230496
614.011	0.258478	0.141364	0.309212	0.466658	0.175145	0.125223	0.282937	0.175236	0.13051	0.141573	0.172296	0.185047	0.149908	0.189922	0.209316	0.183746		614.011	0.169055	0.149567	0.177411	0.150957	0.142648	0.161736	0.243897	1.03642	0.218545	0.132873	0.251826	0.221074	0.152783	0.144391	0.246588	0.229697
615.006	0.257825	0.14103	0.30841	0.465302	0.174915	0.124906	0.282268	0.174977	0.130332	0.141027	0.171878	0.184816	0.149641	0.189389	0.209706	0.183655		615.006	0.168699	0.149255	0.176995	0.150716	0.142186	0.161247	0.243102	1.03718	0.217951	0.132611	0.250902	0.220863	0.152548	0.143956	0.246267	0.22907
616	0.257122	0.140707	0.307927	0.463998	0.174588	0.12485	0.281688	0.174535	0.130084	0.140553	0.171583	0.184296	0.149474	0.189131	0.209995	0.18349		616	0.168211	0.149127	0.176665	0.150212	0.142204	0.1608	0.242277	1.03372	0.217462	0.13227	0.250387	0.220417	0.152047	0.143733	0.2455	0.228713
616.994	0.256522	0.140439	0.307019	0.463058	0.174456	0.124515	0.280778	0.174158	0.129688	0.140358	0.171414	0.18387	0.149301	0.188691	0.210001	0.183275		616.994	0.16766	0.148643	0.17606	0.150108	0.141743	0.160457	0.24179	1.0317	0.216781	0.13188	0.249777	0.219661	0.151553	0.143613	0.244728	0.228414
617.988	0.256409	0.139979	0.306334	0.461806	0.174025	0.12435	0.280058	0.173776	0.129571	0.140296	0.1708	0.183496	0.148735	0.18805	0.209877	0.182923		617.988	0.167668	0.14829	0.175794	0.149755	0.141744	0.160311	0.241362	1.02423	0.216182	0.131778	0.249282	0.219244	0.151395	0.143316	0.244279	0.22793
618.982	0.255427	0.139883	0.305348	0.460522	0.173722	0.124043	0.279392	0.173495	0.129369	0.139754	0.170491	0.183015	0.147585	0.187558	0.210087	0.182679		618.982	0.167179	0.148193	0.175387	0.149365	0.141384	0.159653	0.240658	1.0277	0.215729	0.131528	0.248947	0.218603	0.15112	0.143139	0.243761	0.227467
620.012	0.25479	0.139478	0.304845	0.459437	0.173362	0.123804	0.278361	0.172798	0.129224	0.13944	0.169878	0.182902	0.147358	0.187415	0.209879	0.182202		620.012	0.16665	0.147976	0.174938	0.149128	0.141372	0.159304	0.239926	1.02706	0.215008	0.131172	0.247902	0.21823	0.150856	0.143085	0.243085	0.227111
621.005	0.25444	0.139183	0.303671	0.458174	0.172777	0.123659	0.277745	0.172455	0.129072	0.13932	0.169739	0.182388	0.146816	0.186761	0.209552	0.182201		621.005	0.166599	0.14726	0.174657	0.148905	0.140844	0.158891	0.239529	1.02652	0.214745	0.130988	0.247503	0.217562	0.15019	0.142852	0.242833	0.226367
621.998	0.254018	0.138904	0.303275	0.457111	0.172463	0.123421	0.277001	0.172254	0.128491	0.138933	0.169434	0.182169	0.146487	0.186316	0.208807	0.181854		621.998	0.16634	0.147148	0.174366	0.14859	0.14077	0.158715	0.238761	1.02852	0.21393	0.130711	0.246857	0.21706	0.150208	0.142476	0.241996	0.226336
622.991	0.253266	0.138523	0.302712	0.455788	0.172	0.123027	0.276381	0.171868	0.128374	0.138511	0.169108	0.181562	0.145504	0.18577	0.207358	0.181458		622.991	0.165795	0.147202	0.173977	0.148148	0.140352	0.158553	0.238234	1.02594	0.213356	0.130383	0.246436	0.216462	0.149769	0.142067	0.241459	0.225988
623.983	0.252919	0.138152	0.301868	0.454903	0.171746	0.123023	0.275789	0.171333	0.128135	0.138416	0.168739	0.181245	0.145136	0.185444	0.205725	0.180915		623.983	0.165577	0.146697	0.17323	0.147981	0.140216	0.157997	0.237545	1.02375	0.212622	0.129903	0.245705	0.215952	0.1495	0.141931	0.240949	0.225521
625.012	0.252217	0.138132	0.30116	0.453448	0.171419	0.122526	0.274915	0.17103	0.128163	0.137989	0.168369	0.180594	0.144937	0.184963	0.204497	0.180401		625.012	0.165208	0.146224	0.172825	0.147642	0.139744	0.157495	0.236881	1.02367	0.212524	0.129896	0.245502	0.215529	0.149217	0.141533	0.240834	0.225248
626.004	0.251729	0.137741	0.300252	0.452126	0.171305	0.122424	0.274463	0.170633	0.127805	0.13776	0.167962	0.180061	0.144155	0.184585	0.203614	0.179958		626.004	0.164847	0.145783	0.172532	0.147452	0.139746	0.157202	0.236406	1.01699	0.211708	0.129531	0.244772	0.214992	0.1488	0.141301	0.239561	0.224935
626.995	0.251134	0.137519	0.299498	0.451467	0.170875	0.122139	0.273626	0.170128	0.127624	0.137561	0.167425	0.179712	0.14383	0.184059	0.203419	0.179468		626.995	0.164492	0.145699	0.172305	0.147205	0.139403	0.15683	0.236279	1.01911	0.211413	0.129092	0.244031	0.214436	0.148488	0.140985	0.239201	0.224311
627.986	0.250696	0.137127	0.298779	0.450579	0.170328	0.121829	0.272864	0.16986	0.12745	0.137022	0.167232	0.179252	0.143436	0.183638	0.202582	0.179027		627.986	0.164023	0.14517	0.171821	0.14657	0.13904	0.156399	0.235507	1.0195	0.210892	0.128704	0.243294	0.213912	0.147983	0.140782	0.238641	0.224074
629.014	0.249978	0.136722	0.298428	0.449236	0.169704	0.121629	0.272117	0.169415	0.127063	0.136565	0.166497	0.179183	0.143098	0.182925	0.202082	0.178519		629.014	0.163648	0.14508	0.171389	0.146661	0.13894	0.156052	0.2348	1.0236	0.210392	0.128512	0.242693	0.213372	0.1476	0.14003	0.237887	0.223691
630.005	0.249425	0.136391	0.297371	0.448037	0.169567	0.121449	0.271562	0.168992	0.127048	0.136648	0.166492	0.178793	0.142407	0.182728	0.201625	0.177833		630.005	0.163494	0.144818	0.171042	0.146196	0.138413	0.155773	0.234188	1.02098	0.210079	0.128285	0.242395	0.212777	0.147345	0.139668	0.237579	0.223111
630.995	0.249099	0.13611	0.296706	0.447221	0.168951	0.121088	0.270515	0.168432	0.126608	0.136095	0.166018	0.17822	0.141958	0.182222	0.201608	0.177509		630.995	0.163008	0.144566	0.170728	0.145595	0.138141	0.155386	0.233483	1.02287	0.209251	0.127804	0.24186	0.212526	0.147059	0.13937	0.237108	0.222709
631.985	0.248373	0.135941	0.29599	0.44551	0.16863	0.120558	0.27002	0.168194	0.126387	0.136036	0.165729	0.177406	0.141423	0.181721	0.201769	0.17745		631.985	0.162748	0.1442	0.170167	0.145363	0.137662	0.155106	0.232995	1.01969	0.208836	0.127648	0.241187	0.211836	0.146651	0.138993	0.236263	0.222357
633.011	0.247932	0.135593	0.295031	0.444475	0.168228	0.120809	0.26937	0.16785	0.125937	0.135455	0.165115	0.177396	0.141113	0.181491	0.201897	0.176785		633.011	0.162232	0.144019	0.169999	0.144802	0.137159	0.154544	0.23249	1.02031	0.208301	0.127701	0.240587	0.211261	0.146405	0.138663	0.235645	0.222312
634.001	0.247151	0.13518	0.294666	0.443615	0.168164	0.119963	0.268584	0.167345	0.125629	0.135364	0.164953	0.17692	0.141134	0.180845	0.201349	0.176197		634.001	0.16207	0.143516	0.169722	0.144475	0.136969	0.154221	0.231834	1.01257	0.207859	0.127091	0.239847	0.21065	0.146057	0.138106	0.235259	0.222119
634.99	0.24684	0.135083	0.293846	0.442564	0.167511	0.120039	0.267715	0.166955	0.12516	0.134983	0.164604	0.176445	0.141061	0.18029	0.201093	0.175713		634.99	0.161594	0.143444	0.169358	0.144287	0.136376	0.153967	0.231621	1.02127	0.207074	0.126972	0.239439	0.210299	0.145683	0.138037	0.234719	0.222101
636.016	0.246068	0.134543	0.293139	0.441286	0.167159	0.119612	0.267412	0.166486	0.124974	0.134824	0.164105	0.176257	0.141291	0.180002	0.201167	0.175715		636.016	0.1611	0.142819	0.168858	0.143972	0.136027	0.15334	0.230755	1.02323	0.206736	0.126442	0.239003	0.20968	0.145377	0.137658	0.233905	0.221703
637.004	0.245625	0.13438	0.292558	0.440188	0.16623	0.119701	0.266585	0.166166	0.124991	0.134379	0.163528	0.175602	0.141103	0.179721	0.201227	0.175654		637.004	0.160817	0.142582	0.168486	0.144087	0.135836	0.153039	0.230033	1.02034	0.206106	0.126542	0.238311	0.209076	0.145246	0.137351	0.233473	0.221131
637.993	0.245056	0.133947	0.29189	0.439306	0.166148	0.1193	0.265839	0.165321	0.124498	0.134086	0.163374	0.175453	0.141457	0.178991	0.201106	0.17485		637.993	0.160624	0.142322	0.168042	0.144158	0.135475	0.152917	0.229811	1.01636	0.205839	0.126245	0.238022	0.20871	0.144679	0.137169	0.233149	0.220738
639.017	0.244426	0.134078	0.290907	0.438054	0.165989	0.118956	0.265293	0.16516	0.124409	0.133541	0.16277	0.174829	0.141808	0.178736	0.200464	0.174986		639.017	0.160261	0.1419	0.167505	0.143965	0.13502	0.152751	0.229348	1.0175	0.205292	0.125936	0.237478	0.208359	0.144265	0.136906	0.232589	0.22055
640.005	0.243946	0.133546	0.289996	0.437126	0.165522	0.11893	0.264721	0.165073	0.124025	0.1336	0.162634	0.174313	0.142308	0.178086	0.199512	0.174575		640.005	0.159606	0.141688	0.167504	0.143761	0.134831	0.152039	0.228741	1.01628	0.204784	0.125279	0.236475	0.207667	0.144068	0.136474	0.23211	0.219635
640.993	0.243348	0.133212	0.289304	0.435631	0.165251	0.118448	0.263987	0.164609	0.123753	0.133236	0.162461	0.174155	0.142447	0.178024	0.198174	0.174447		640.993	0.159171	0.141144	0.166968	0.143841	0.134523	0.151911	0.227994	1.01516	0.204085	0.125257	0.236239	0.207559	0.143863	0.13609	0.231236	0.218704
642.017	0.242908	0.132778	0.288823	0.434269	0.164203	0.118189	0.263173	0.164083	0.123607	0.133161	0.161776	0.173741	0.14244	0.177195	0.197603	0.174312		642.017	0.158929	0.140793	0.166775	0.143217	0.134138	0.151432	0.227438	1.01585	0.203399	0.124771	0.235801	0.207124	0.143365	0.136058	0.23084	0.217954
643.004	0.242031	0.132609	0.288186	0.433495	0.164305	0.118106	0.262673	0.163708	0.123469	0.132722	0.161466	0.173427	0.141868	0.176672	0.196683	0.173897		643.004	0.158567	0.140427	0.166249	0.143072	0.134	0.150991	0.226911	1.00966	0.202924	0.124542	0.23502	0.206252	0.143052	0.136218	0.230488	0.217346
643.99	0.241785	0.132268	0.287058	0.43186	0.164223	0.117644	0.261887	0.163229	0.123146	0.132536	0.161033	0.173019	0.141603	0.17638	0.196348	0.173655		643.99	0.158328	0.140122	0.165838	0.142784	0.133796	0.150807	0.226311	1.01125	0.202517	0.124282	0.234403	0.206211	0.142666	0.135791	0.229815	0.217065
645.013	0.241137	0.131804	0.28683	0.430863	0.163258	0.117406	0.261117	0.163234	0.123061	0.13205	0.160881	0.172266	0.140945	0.176067	0.19596	0.173275		645.013	0.15774	0.140196	0.165591	0.142508	0.133358	0.150483	0.22564	1.00722	0.201823	0.123928	0.234159	0.205772	0.142437	0.135304	0.229227	0.216272
645.999	0.240767	0.131839	0.286088	0.430032	0.163103	0.117267	0.26037	0.162788	0.122489	0.131956	0.160625	0.172151	0.140115	0.175636	0.195633	0.172996		645.999	0.157594	0.139803	0.165257	0.142002	0.133355	0.149808	0.225271	1.01117	0.201746	0.123721	0.233512	0.205297	0.142098	0.134992	0.229063	0.216119
646.985	0.240544	0.131525	0.285128	0.429596	0.163019	0.116952	0.259871	0.162263	0.122485	0.13145	0.160299	0.172194	0.139219	0.175248	0.195251	0.17269		646.985	0.157101	0.139249	0.164865	0.141486	0.132643	0.149728	0.224656	1.00754	0.201005	0.123342	0.23285	0.204698	0.141739	0.134722	0.228605	0.2153
648.007	0.239859	0.131291	0.284496	0.427892	0.162385	0.116791	0.259238	0.162067	0.122219	0.131131	0.159668	0.171728	0.138717	0.175023	0.194752	0.172354		648.007	0.156576	0.13909	0.164546	0.1414	0.132967	0.149487	0.224038	1.00688	0.200256	0.123386	0.23276	0.204582	0.141682	0.134686	0.228167	0.214527
648.992	0.238845	0.130845	0.283982	0.426173	0.161971	0.116456	0.258238	0.161501	0.122166	0.130875	0.159195	0.171049	0.138205	0.174428	0.194628	0.17149		648.992	0.156411	0.138822	0.163896	0.140213	0.132476	0.149157	0.223382	0.998817	0.19981	0.122806	0.231973	0.203994	0.141236	0.13397	0.227535	0.214324
650.014	0.238674	0.130659	0.283105	0.42498	0.161558	0.116161	0.257967	0.161193	0.121817	0.130795	0.159215	0.170865	0.137598	0.174213	0.194389	0.171035		650.014	0.156162	0.138444	0.163833	0.140104	0.132288	0.148569	0.223136	1.00264	0.199443	0.122508	0.231389	0.203849	0.140698	0.133936	0.226895	0.214082
650.998	0.238075	0.130325	0.282476	0.424017	0.161475	0.116204	0.257234	0.160856	0.121555	0.130432	0.158776	0.170258	0.137274	0.173716	0.194349	0.170635		650.998	0.155908	0.138358	0.163259	0.139803	0.132211	0.148582	0.222721	1.00231	0.199032	0.12234	0.230755	0.203679	0.140443	0.133808	0.226979	0.213705
651.983	0.23751	0.130091	0.282207	0.42245	0.16083	0.115886	0.256723	0.160457	0.121405	0.130052	0.158439	0.170122	0.136692	0.1732	0.194379	0.16998		651.983	0.155613	0.137913	0.162871	0.139546	0.131778	0.147854	0.222153	1.0016	0.198532	0.122097	0.230494	0.203072	0.140541	0.133353	0.226312	0.213307
653.003	0.236852	0.130061	0.281265	0.422223	0.160685	0.115695	0.256215	0.160219	0.121347	0.129741	0.158156	0.16992	0.136177	0.172866	0.194585	0.169923		653.003	0.155286	0.137842	0.162764	0.139571	0.131636	0.147867	0.221713	0.996843	0.198106	0.12191	0.230197	0.202731	0.140022	0.132641	0.225852	0.212969
653.987	0.236604	0.129651	0.280834	0.420284	0.160057	0.115258	0.255477	0.159806	0.120991	0.129667	0.157992	0.169494	0.135471	0.172619	0.194906	0.169118		653.987	0.154714	0.137586	0.162177	0.138972	0.131482	0.147555	0.221066	0.99629	0.197833	0.121583	0.229434	0.202223	0.139644	0.132538	0.225162	0.212515
655.007	0.23614	0.129403	0.280325	0.419762	0.159992	0.115337	0.254857	0.159577	0.120587	0.129657	0.157414	0.169256	0.135008	0.172203	0.194892	0.169155		655.007	0.154526	0.137091	0.162118	0.138901	0.131471	0.147251	0.220362	1.0001	0.197365	0.121313	0.229015	0.201764	0.139575	0.132293	0.224966	0.212543
655.99	0.235698	0.129232	0.279682	0.419081	0.159543	0.115046	0.25408	0.158851	0.120617	0.129072	0.156941	0.168702	0.135056	0.171523	0.194723	0.168363		655.99	0.154358	0.137072	0.161732	0.138462	0.131246	0.146646	0.220135	0.997657	0.197021	0.121128	0.228603	0.201135	0.139152	0.131891	0.224428	0.211903
657.009	0.234668	0.128932	0.279254	0.417807	0.159231	0.114753	0.253779	0.158718	0.120531	0.129074	0.156955	0.168261	0.135133	0.171441	0.193894	0.168124		657.009	0.154116	0.136934	0.161594	0.138004	0.131092	0.14659	0.219693	0.994278	0.196291	0.121032	0.228024	0.200643	0.13902	0.131474	0.224012	0.211653
657.992	0.234693	0.128717	0.278678	0.41657	0.158743	0.114634	0.25327	0.158323	0.120077	0.128743	0.156677	0.168317	0.134932	0.171356	0.193106	0.167882		657.992	0.153733	0.136534	0.161225	0.137859	0.130698	0.146641	0.219202	0.993548	0.195893	0.12098	0.227499	0.199859	0.138785	0.131439	0.223414	0.211325
659.011	0.234094	0.128221	0.278163	0.415597	0.158512	0.114553	0.252714	0.157783	0.119956	0.128603	0.156417	0.167467	0.135199	0.170594	0.191633	0.16747		659.011	0.153479	0.136421	0.160727	0.137254	0.130655	0.146316	0.218715	0.986437	0.195496	0.120389	0.227126	0.199432	0.138333	0.131187	0.22305	0.211057
659.993	0.233695	0.128137	0.277689	0.414325	0.157907	0.114207	0.252096	0.157842	0.119821	0.128143	0.15609	0.167327	0.135051	0.170437	0.190164	0.166987		659.993	0.153073	0.136064	0.16048	0.137303	0.130122	0.145786	0.218259	0.992482	0.195113	0.120054	0.226503	0.198926	0.138122	0.130692	0.222338	0.210858
661.011	0.232935	0.127817	0.277351	0.41373	0.157362	0.114071	0.251518	0.157347	0.119607	0.127959	0.155657	0.166993	0.134894	0.169857	0.189325	0.166396		661.011	0.152545	0.135837	0.160125	0.136625	0.130141	0.145521	0.21768	1.00668	0.19459	0.119918	0.226013	0.198112	0.137942	0.130752	0.222141	0.210443
661.992	0.232589	0.127905	0.276769	0.412733	0.156841	0.114056	0.250784	0.15709	0.119355	0.12788	0.155519	0.166732	0.134959	0.169687	0.189063	0.165845		661.992	0.152384	0.13565	0.159747	0.13663	0.13013	0.145537	0.217309	1.00473	0.194277	0.119617	0.225652	0.197454	0.137422	0.130552	0.221211	0.210209
663.01	0.23222	0.127751	0.276118	0.411459	0.156703	0.113806	0.250424	0.156685	0.119237	0.127641	0.154838	0.166022	0.135039	0.169568	0.188912	0.165324		663.01	0.152278	0.135306	0.15953	0.136314	0.12973	0.145269	0.216795	1.00389	0.193595	0.119479	0.225248	0.197243	0.137324	0.130425	0.220336	0.210188
663.991	0.231971	0.127365	0.275835	0.410594	0.156394	0.11357	0.249356	0.156694	0.119089	0.127688	0.1552	0.165668	0.1346	0.169258	0.189402	0.165306		663.991	0.152321	0.135302	0.159416	0.136177	0.129582	0.14492	0.216394	1.00098	0.193829	0.119441	0.224784	0.19646	0.137323	0.130175	0.220107	0.210031
665.008	0.231641	0.12716	0.27538	0.409479	0.156276	0.113613	0.249209	0.156177	0.119054	0.127184	0.154674	0.165467	0.134118	0.16866	0.190063	0.164856		665.008	0.151896	0.134868	0.159386	0.135945	0.129259	0.144584	0.215966	0.998054	0.193227	0.118905	0.224661	0.196528	0.137097	0.129932	0.219451	0.209683
665.988	0.2311	0.127298	0.274749	0.408432	0.155962	0.11326	0.248702	0.156197	0.11869	0.12728	0.15422	0.165048	0.133871	0.168536	0.190724	0.164471		665.988	0.151685	0.13481	0.159179	0.135993	0.129388	0.144745	0.215479	0.995857	0.192694	0.118882	0.224001	0.196024	0.136806	0.129807	0.219172	0.209547
667.004	0.230625	0.127015	0.274598	0.407733	0.155721	0.113429	0.248488	0.156047	0.118896	0.127019	0.154355	0.164966	0.1337	0.168161	0.190794	0.16499		667.004	0.151627	0.134685	0.158943	0.135801	0.129169	0.144686	0.215612	0.993945	0.192441	0.118999	0.223828	0.195784	0.136734	0.129499	0.218807	0.209429
667.984	0.230808	0.127136	0.273885	0.406666	0.155521	0.113573	0.247959	0.155967	0.119075	0.127266	0.154108	0.164848	0.133139	0.168075	0.191346	0.164927		667.984	0.151533	0.135013	0.158532	0.136028	0.129108	0.144531	0.215349	0.994969	0.192198	0.119219	0.223488	0.1957	0.136631	0.129617	0.218378	0.2097
668.999	0.230223	0.1268	0.273577	0.406224	0.15548	0.113057	0.247976	0.155642	0.119059	0.126855	0.153916	0.164508	0.132708	0.167844	0.191363	0.164664		668.999	0.151479	0.134614	0.158586	0.135963	0.128922	0.144249	0.214761	0.986669	0.19205	0.118828	0.223032	0.195044	0.136411	0.129605	0.218166	0.209885
670.015	0.229507	0.126725	0.2725	0.405051	0.154682	0.113014	0.246815	0.154816	0.118309	0.126473	0.153596	0.164087	0.131924	0.167155	0.191001	0.163889		670.015	0.150623	0.13427	0.157842	0.13521	0.128579	0.143903	0.214063	0.988919	0.191492	0.118525	0.222599	0.1943	0.13598	0.129176	0.217476	0.209809
670.993	0.228818	0.125954	0.271787	0.403742	0.154088	0.11242	0.245957	0.154188	0.118034	0.126205	0.152951	0.163813	0.131793	0.166548	0.19027	0.163934		670.993	0.150223	0.133713	0.157352	0.134628	0.128458	0.143355	0.213544	0.989964	0.190721	0.117993	0.221889	0.19383	0.135531	0.128403	0.216606	0.209417
672.008	0.228286	0.125555	0.270907	0.403212	0.153369	0.112069	0.245329	0.154322	0.117566	0.125852	0.152667	0.163622	0.131727	0.166208	0.189533	0.163352		672.008	0.149735	0.133253	0.156816	0.134515	0.127874	0.143203	0.213076	0.992126	0.190161	0.11764	0.221267	0.193223	0.134911	0.128189	0.215858	0.209447
672.986	0.227627	0.125439	0.270241	0.401133	0.152776	0.111862	0.244649	0.153473	0.117615	0.125081	0.151941	0.163538	0.131005	0.165526	0.189014	0.163		672.986	0.149382	0.132987	0.156321	0.134012	0.127409	0.142413	0.212057	0.989634	0.189514	0.117314	0.220255	0.192508	0.134406	0.127821	0.215332	0.208454
674	0.227162	0.124948	0.269399	0.40069	0.152299	0.111405	0.243526	0.152918	0.116932	0.124749	0.151666	0.162962	0.130661	0.165053	0.187724	0.162906		674	0.148811	0.132558	0.155824	0.133797	0.127278	0.141719	0.211485	0.985307	0.188757	0.116719	0.220282	0.192001	0.134296	0.127207	0.21449	0.207824
675.014	0.226715	0.124312	0.268664	0.399363	0.151717	0.111029	0.242865	0.152324	0.116775	0.124453	0.150968	0.162583	0.129962	0.164191	0.187089	0.162388		675.014	0.148112	0.131914	0.155428	0.13325	0.126809	0.141492	0.211135	0.984182	0.188029	0.116425	0.219321	0.191375	0.133772	0.127103	0.213821	0.207008
675.991	0.226137	0.124262	0.267688	0.398642	0.151119	0.110332	0.242403	0.152067	0.115994	0.124234	0.150769	0.162612	0.129739	0.164083	0.18614	0.16231		675.991	0.148114	0.131669	0.154871	0.132823	0.126412	0.141099	0.210516	0.989527	0.187493	0.115747	0.218839	0.190589	0.133398	0.126455	0.213563	0.206274
677.004	0.225539	0.123766	0.266538	0.397159	0.150796	0.110509	0.241774	0.151457	0.115724	0.123507	0.150248	0.161576	0.129099	0.162969	0.184963	0.16176		677.004	0.147482	0.130862	0.154395	0.132433	0.12633	0.140698	0.209626	0.986296	0.187287	0.115639	0.217889	0.190167	0.132969	0.126159	0.212968	0.205964
678.017	0.224818	0.123316	0.26546	0.395852	0.149977	0.110054	0.24083	0.150833	0.11555	0.122974	0.149992	0.160873	0.128547	0.16264	0.1842	0.161835		678.017	0.147018	0.130632	0.153897	0.131808	0.125914	0.139756	0.20895	0.981917	0.186567	0.115136	0.217304	0.189503	0.132463	0.125584	0.211628	0.205107
678.993	0.22419	0.122915	0.264716	0.394793	0.149406	0.109662	0.239853	0.150331	0.115132	0.122546	0.149285	0.160504	0.128016	0.162456	0.18333	0.16141		678.993	0.146817	0.130492	0.153492	0.131312	0.12533	0.139621	0.208518	0.978033	0.185959	0.114833	0.216416	0.188794	0.132229	0.125198	0.211565	0.204203
680.006	0.223419	0.12262	0.264308	0.393613	0.148973	0.109079	0.239296	0.149628	0.11467	0.122041	0.148859	0.159133	0.127683	0.161926	0.182894	0.16095		680.006	0.146207	0.129708	0.153112	0.130956	0.125047	0.138876	0.207815	0.97301	0.185168	0.114308	0.216305	0.188245	0.131512	0.124991	0.210724	0.203225
681.017	0.22306	0.122258	0.263224	0.392607	0.148373	0.108496	0.238583	0.149323	0.114196	0.121868	0.148314	0.157799	0.126946	0.1612	0.182448	0.160616		681.017	0.145951	0.129373	0.152476	0.130493	0.124345	0.13812	0.207096	0.97771	0.184837	0.113773	0.215806	0.18742	0.130947	0.124128	0.210016	0.202571
681.993	0.222188	0.121578	0.262496	0.391181	0.147539	0.108198	0.237485	0.148802	0.113466	0.121162	0.147742	0.156507	0.126477	0.160344	0.18208	0.159736		681.993	0.145627	0.128835	0.151875	0.129948	0.124066	0.137775	0.206313	0.982025	0.183833	0.11302	0.214757	0.187	0.130554	0.123655	0.209113	0.201791
683.004	0.221532	0.120784	0.261569	0.389652	0.147052	0.107584	0.237101	0.147949	0.113115	0.120718	0.147295	0.155531	0.12633	0.160101	0.181977	0.159468		683.004	0.144894	0.1283	0.151323	0.129622	0.123573	0.137483	0.206103	0.981818	0.183298	0.112523	0.214092	0.186248	0.13001	0.123018	0.208787	0.201229
684.015	0.221004	0.120562	0.260954	0.388541	0.14631	0.107334	0.236134	0.14764	0.112896	0.120313	0.1464	0.154709	0.125604	0.159491	0.181753	0.158765		684.015	0.144695	0.127925	0.150607	0.128974	0.122979	0.136661	0.205181	0.986643	0.182609	0.111998	0.213299	0.185414	0.129814	0.122664	0.20736	0.200219
684.989	0.220639	0.119915	0.26027	0.387355	0.145503	0.1072	0.234981	0.147253	0.112329	0.119693	0.145841	0.154177	0.125114	0.158908	0.181896	0.157614		684.989	0.143914	0.127397	0.150279	0.128346	0.122721	0.136294	0.204679	0.983648	0.181841	0.11137	0.212853	0.184698	0.129228	0.122049	0.207288	0.198998
686	0.219067	0.119599	0.259441	0.385659	0.144868	0.106459	0.234645	0.14673	0.111606	0.119318	0.145617	0.153728	0.125073	0.158153	0.182066	0.15692		686	0.143618	0.126771	0.149744	0.128114	0.122318	0.135394	0.204346	0.984583	0.180965	0.111114	0.212161	0.184316	0.128801	0.121477	0.206383	0.198632
687.01	0.218543	0.118575	0.258477	0.385257	0.144351	0.105785	0.233505	0.145748	0.111428	0.118813	0.144641	0.153133	0.125215	0.157438	0.1824	0.155697		687.01	0.143186	0.126002	0.149342	0.127717	0.122181	0.135184	0.203246	0.982602	0.180391	0.110542	0.211074	0.183612	0.128134	0.121097	0.205856	0.197837
687.983	0.21993	0.120317	0.259494	0.385567	0.145373	0.107007	0.234779	0.147013	0.112543	0.119842	0.145927	0.154221	0.126498	0.158458	0.184396	0.156409		687.983	0.144437	0.127235	0.150226	0.128808	0.123435	0.136315	0.204342	0.983648	0.181393	0.111676	0.212304	0.184615	0.129362	0.122742	0.206533	0.198825
688.992	0.218969	0.119368	0.258651	0.383929	0.144653	0.106326	0.233872	0.146473	0.111853	0.119401	0.145203	0.153464	0.125965	0.157831	0.184278	0.155615		688.992	0.144172	0.127037	0.149539	0.128327	0.123073	0.135356	0.203387	0.981691	0.180818	0.111224	0.211109	0.183662	0.128939	0.122275	0.205763	0.198368
690.001	0.216727	0.117356	0.256007	0.3818	0.142288	0.104387	0.231092	0.144159	0.109535	0.117166	0.142932	0.151254	0.123888	0.155326	0.181865	0.153278		690.001	0.142022	0.12448	0.147418	0.12602	0.120408	0.133277	0.200835	0.978899	0.178242	0.108854	0.208517	0.181679	0.1266	0.12006	0.203383	0.196148
691.01	0.215982	0.116492	0.25504	0.380247	0.141386	0.103631	0.230404	0.142992	0.109193	0.116546	0.142276	0.150457	0.12346	0.154415	0.180969	0.152995		691.01	0.141589	0.123956	0.146434	0.125274	0.120252	0.132435	0.200144	0.974317	0.177455	0.108215	0.208244	0.18069	0.125836	0.119702	0.202321	0.195454
691.982	0.215159	0.11614	0.254041	0.378424	0.14062	0.102881	0.229367	0.142653	0.108125	0.11589	0.141708	0.149674	0.12366	0.15387	0.180014	0.152294		691.982	0.140911	0.12331	0.145841	0.124848	0.119479	0.131728	0.199276	0.97809	0.176532	0.107691	0.20705	0.180065	0.125383	0.119365	0.201537	0.194463
692.99	0.214131	0.115433	0.253488	0.377224	0.139834	0.1025	0.228592	0.141877	0.107703	0.115108	0.141023	0.149146	0.123083	0.152899	0.179154	0.151659		692.99	0.140513	0.122406	0.145029	0.124435	0.118711	0.130927	0.1983	0.975859	0.175771	0.107016	0.206337	0.179571	0.124686	0.118686	0.2008	0.193225
693.998	0.215236	0.11665	0.254101	0.378445	0.140971	0.10374	0.229227	0.142741	0.108741	0.116656	0.141985	0.150213	0.124371	0.153812	0.180186	0.152751		693.998	0.141462	0.123972	0.146304	0.125305	0.119964	0.132065	0.199018	0.978429	0.176731	0.108278	0.206449	0.180744	0.125933	0.120225	0.201497	0.194827
695.005	0.212822	0.114286	0.25202	0.375106	0.138757	0.101271	0.226527	0.140389	0.10632	0.114007	0.139501	0.14805	0.122252	0.15143	0.177369	0.150419		695.005	0.13922	0.121424	0.143269	0.122881	0.117105	0.129899	0.196381	0.975362	0.174603	0.105743	0.204437	0.178358	0.123761	0.117725	0.199001	0.192487
696.012	0.211768	0.113328	0.251088	0.373242	0.13764	0.100542	0.225498	0.139628	0.105101	0.113273	0.138841	0.147528	0.121267	0.150787	0.176209	0.149486		696.012	0.138367	0.120682	0.142971	0.121999	0.116473	0.128976	0.195292	0.973608	0.173598	0.105301	0.203566	0.177826	0.122704	0.11671	0.198172	0.191679
696.983	0.211148	0.112681	0.250676	0.372193	0.136839	0.100058	0.22463	0.138547	0.104724	0.112656	0.137734	0.146766	0.120674	0.149925	0.175478	0.149456		696.983	0.13772	0.119779	0.142272	0.121484	0.115057	0.12839	0.194333	0.972777	0.172459	0.104317	0.202589	0.176925	0.121828	0.116036	0.197013	0.191218
697.989	0.210347	0.112085	0.250192	0.370703	0.13606	0.0993334	0.223463	0.137842	0.104066	0.111746	0.136999	0.146033	0.119938	0.149221	0.174884	0.148336		697.989	0.13725	0.119044	0.141321	0.120407	0.114304	0.127319	0.193338	0.959443	0.171461	0.10373	0.201747	0.176059	0.121132	0.11497	0.196343	0.190391
698.995	0.209238	0.111098	0.249373	0.369348	0.135309	0.0984562	0.222573	0.137249	0.103303	0.111102	0.13607	0.144955	0.119555	0.148158	0.17401	0.147947		698.995	0.136549	0.118275	0.140556	0.119623	0.113273	0.126629	0.192383	0.955698	0.170629	0.102863	0.200278	0.175241	0.120478	0.113681	0.195261	0.190175
700.001	0.208282	0.11025	0.248642	0.368451	0.133999	0.0976961	0.221388	0.136185	0.102552	0.110168	0.135069	0.143705	0.118685	0.147306	0.173307	0.147064		700.001	0.135303	0.117458	0.139557	0.118701	0.112624	0.125786	0.191415	0.974459	0.169593	0.102004	0.199612	0.17407	0.119393	0.112693	0.194351	0.18973

## Sheet: Raman
	A0,1	A0,2	B0,1	B0,2	C0,1	C0,2	D0,1	D0,2	E0,1	E0,2	F0,1	F0,2	G0,1	G0,2	H0,1	H0,2		KA0,1	KA0,2	KB0,1	KB0,2	KC0,1	KC0,2	KD0,1	KD0,2	KE0,1	KE0,2	KF0,1	KF0,2	KG0,1	KG0,2	KH0,1	KH0,2
-141.097	746.11	745.14	746	745.025	7.43362E+02	7.45089E+02	7.41400E+02	7.44325E+02	7.44630E+02	7.42144E+02	7.46100E+02	7.44410E+02	7.43589E+02	7.43489E+02	7.42450E+02	7.41989E+02	-1.41097E+02	7.40556E+02	7.43190E+02	7.41833E+02	7.45156E+02	7.45200E+02	7.39257E+02	7.43386E+02	7.42820E+02	7.42820E+02	7.45025E+02	7.45650E+02	7.44020E+02	7.45800E+02	7.42610E+02	7.45963E+02	7.39980E+02
-136.209	746.18	744.92	746.1	744.287	7.43625E+02	7.44711E+02	7.41320E+02	7.44138E+02	7.44610E+02	7.41767E+02	7.45860E+02	7.43420E+02	7.43500E+02	7.43411E+02	7.42480E+02	7.41956E+02	-1.36209E+02	7.40211E+02	7.43320E+02	7.41333E+02	7.45544E+02	7.45433E+02	7.39871E+02	7.43414E+02	7.43150E+02	7.43150E+02	7.44263E+02	7.45350E+02	7.44210E+02	7.45290E+02	7.42590E+02	7.45300E+02	7.39840E+02
-131.323	746.19	744.78	745.78	744.838	7.43013E+02	7.45056E+02	7.41220E+02	7.44612E+02	7.44530E+02	7.41689E+02	7.45640E+02	7.43770E+02	7.43533E+02	7.43244E+02	7.42460E+02	7.41711E+02	-1.31323E+02	7.40956E+02	7.42990E+02	7.40900E+02	7.45700E+02	7.45289E+02	7.39000E+02	7.42914E+02	7.42690E+02	7.42690E+02	7.44925E+02	7.45180E+02	7.43960E+02	7.45820E+02	7.42170E+02	7.45787E+02	7.40170E+02
-126.44	745.74	745.43	745.81	744.563	7.43063E+02	7.44433E+02	7.41830E+02	7.44263E+02	7.44210E+02	7.41911E+02	7.45480E+02	7.43630E+02	7.43444E+02	7.43178E+02	7.42880E+02	7.41511E+02	-1.26440E+02	7.39756E+02	7.43000E+02	7.40733E+02	7.45400E+02	7.45744E+02	7.39057E+02	7.43586E+02	7.43360E+02	7.43360E+02	7.44638E+02	7.45370E+02	7.44000E+02	7.45790E+02	7.42090E+02	7.45987E+02	7.40110E+02
-121.559	745.98	744.69	745.87	744.9	7.43112E+02	7.44967E+02	7.41250E+02	7.44388E+02	7.44420E+02	7.41656E+02	7.45870E+02	7.44070E+02	7.43389E+02	7.43500E+02	7.42260E+02	7.41811E+02	-1.21559E+02	7.40667E+02	7.43100E+02	7.41178E+02	7.45233E+02	7.45356E+02	7.38543E+02	7.43486E+02	7.42790E+02	7.42790E+02	7.44688E+02	7.45060E+02	7.43890E+02	7.45540E+02	7.41990E+02	7.45175E+02	7.39780E+02
-116.682	745.83	745.06	745.59	744.25	7.43438E+02	7.44589E+02	7.40870E+02	7.44325E+02	7.44160E+02	7.41833E+02	7.45490E+02	7.43500E+02	7.43633E+02	7.42956E+02	7.42280E+02	7.41811E+02	-1.16682E+02	7.40133E+02	7.43050E+02	7.40689E+02	7.45422E+02	7.45367E+02	7.39057E+02	7.42829E+02	7.42940E+02	7.42940E+02	7.44388E+02	7.45070E+02	7.44130E+02	7.45820E+02	7.42440E+02	7.45563E+02	7.39860E+02
-111.807	745.85	744.95	746.24	744.4	7.42900E+02	7.44689E+02	7.41340E+02	7.44588E+02	7.44400E+02	7.41656E+02	7.45590E+02	7.43920E+02	7.43489E+02	7.43400E+02	7.42750E+02	7.41289E+02	-1.11807E+02	7.39544E+02	7.43100E+02	7.40878E+02	7.45256E+02	7.45133E+02	7.38586E+02	7.43043E+02	7.42590E+02	7.42590E+02	7.44612E+02	7.44860E+02	7.43840E+02	7.45540E+02	7.41960E+02	7.45588E+02	7.39950E+02
-106.935	745.54	744.65	745.55	745.063	7.43200E+02	7.44633E+02	7.41140E+02	7.44050E+02	7.44660E+02	7.41756E+02	7.45960E+02	7.43860E+02	7.43422E+02	7.43644E+02	7.42540E+02	7.41856E+02	-1.06935E+02	7.39811E+02	7.43185E+02	7.40700E+02	7.45500E+02	7.45044E+02	7.39143E+02	7.42900E+02	7.42430E+02	7.42430E+02	7.44850E+02	7.44830E+02	7.43840E+02	7.45510E+02	7.41930E+02	7.45550E+02	7.40090E+02
-102.066	745.6	745.05	745.97	744.438	7.42800E+02	7.44211E+02	7.41390E+02	7.44112E+02	7.44560E+02	7.41600E+02	7.45390E+02	7.44260E+02	7.43033E+02	7.42811E+02	7.42080E+02	7.41078E+02	-1.02066E+02	7.40444E+02	7.42800E+02	7.40956E+02	7.45456E+02	7.45300E+02	7.38271E+02	7.42957E+02	7.42550E+02	7.42550E+02	7.44225E+02	7.44510E+02	7.43290E+02	7.45180E+02	7.41380E+02	7.45588E+02	7.39980E+02
-97.1999	745.39	744.65	745.38	744.862	7.42925E+02	7.44311E+02	7.41270E+02	7.44063E+02	7.44180E+02	7.41978E+02	7.44940E+02	7.43430E+02	7.43267E+02	7.42633E+02	7.42210E+02	7.41422E+02	-9.71999E+01	7.39522E+02	7.43110E+02	7.41333E+02	7.44722E+02	7.44811E+02	7.38814E+02	7.42757E+02	7.42650E+02	7.42650E+02	7.44662E+02	7.45090E+02	7.43490E+02	7.44900E+02	7.41280E+02	7.45287E+02	7.40370E+02
-92.3364	745.76	744.04	745.67	744.013	7.42987E+02	7.43989E+02	7.41280E+02	7.44063E+02	7.44370E+02	7.42067E+02	7.45610E+02	7.43380E+02	7.43111E+02	7.42856E+02	7.42140E+02	7.41733E+02	-9.23364E+01	7.40278E+02	7.42990E+02	7.40278E+02	7.44856E+02	7.45744E+02	7.38300E+02	7.42929E+02	7.42430E+02	7.42430E+02	7.44300E+02	7.44800E+02	7.43880E+02	7.45330E+02	7.41850E+02	7.45375E+02	7.39990E+02
-87.4757	745.74	744.84	745.38	744.338	7.42850E+02	7.44267E+02	7.41450E+02	7.43975E+02	7.43720E+02	7.41678E+02	7.45520E+02	7.43650E+02	7.43189E+02	7.42711E+02	7.41890E+02	7.41589E+02	-8.74757E+01	7.40167E+02	7.43130E+02	7.41533E+02	7.45356E+02	7.45411E+02	7.38429E+02	7.42929E+02	7.42590E+02	7.42590E+02	7.44338E+02	7.44500E+02	7.43720E+02	7.44750E+02	7.42030E+02	7.45487E+02	7.39230E+02
-82.6177	745.35	744.59	745.32	744.388	7.42725E+02	7.44178E+02	7.41650E+02	7.44037E+02	7.44260E+02	7.41122E+02	7.45400E+02	7.43290E+02	7.43078E+02	7.42867E+02	7.42150E+02	7.42000E+02	-8.26177E+01	7.39922E+02	7.42340E+02	7.41056E+02	7.45033E+02	7.44744E+02	7.39371E+02	7.42743E+02	7.42870E+02	7.42870E+02	7.44513E+02	7.44790E+02	7.43600E+02	7.45580E+02	7.41910E+02	7.45550E+02	7.40010E+02
-77.7626	745.61	744.73	745.67	744.188	7.43150E+02	7.44411E+02	7.41080E+02	7.44362E+02	7.44250E+02	7.41500E+02	7.45550E+02	7.43880E+02	7.42900E+02	7.42944E+02	7.42820E+02	7.41522E+02	-7.77626E+01	7.40311E+02	7.42730E+02	7.41189E+02	7.44544E+02	7.44878E+02	7.39414E+02	7.42829E+02	7.42470E+02	7.42470E+02	7.44325E+02	7.44950E+02	7.43240E+02	7.45350E+02	7.42100E+02	7.45813E+02	7.39630E+02
-72.9103	745.44	744.61	745.05	744.438	7.42588E+02	7.44211E+02	7.40850E+02	7.43800E+02	7.43860E+02	7.41689E+02	7.45330E+02	7.43280E+02	7.43056E+02	7.43089E+02	7.42040E+02	7.41433E+02	-7.29103E+01	7.39644E+02	7.42950E+02	7.40922E+02	7.45144E+02	7.44911E+02	7.38629E+02	7.42757E+02	7.42490E+02	7.42490E+02	7.44338E+02	7.45260E+02	7.43790E+02	7.45210E+02	7.41770E+02	7.45000E+02	7.39570E+02
-68.0607	745.59	744.69	745.68	744.25	7.42813E+02	7.44522E+02	7.41040E+02	7.44188E+02	7.44070E+02	7.41722E+02	7.45090E+02	7.43210E+02	7.43433E+02	7.42589E+02	7.42480E+02	7.41733E+02	-6.80607E+01	7.40244E+02	7.42860E+02	7.40467E+02	7.45222E+02	7.45100E+02	7.39200E+02	7.42414E+02	7.42380E+02	7.42380E+02	7.44400E+02	7.44720E+02	7.43850E+02	7.45110E+02	7.41860E+02	7.44525E+02	7.40030E+02
-63.2139	745.64	744.53	745.3	744.138	7.42900E+02	7.45044E+02	7.41300E+02	7.44350E+02	7.44660E+02	7.41578E+02	7.45500E+02	7.43930E+02	7.43311E+02	7.43344E+02	7.42670E+02	7.41722E+02	-6.32139E+01	7.40011E+02	7.42940E+02	7.41378E+02	7.45333E+02	7.45378E+02	7.39229E+02	7.43314E+02	7.42610E+02	7.42610E+02	7.44388E+02	7.45410E+02	7.44140E+02	7.45350E+02	7.42100E+02	7.45713E+02	7.39840E+02
-58.3698	745.07	744.58	745.77	744.425	7.42625E+02	7.44244E+02	7.41300E+02	7.43612E+02	7.44150E+02	7.41544E+02	7.44830E+02	7.43430E+02	7.43200E+02	7.42667E+02	7.42330E+02	7.41756E+02	-5.83698E+01	7.40256E+02	7.42840E+02	7.40322E+02	7.45367E+02	7.45267E+02	7.38500E+02	7.42500E+02	7.42370E+02	7.42370E+02	7.45037E+02	7.44750E+02	7.43280E+02	7.44860E+02	7.42020E+02	7.45663E+02	7.39710E+02
-53.5286	745.4	744.48	745.32	744.213	7.43075E+02	7.44300E+02	7.41680E+02	7.44188E+02	7.43760E+02	7.41789E+02	7.44910E+02	7.43310E+02	7.43022E+02	7.42711E+02	7.42480E+02	7.41411E+02	-5.35286E+01	7.39622E+02	7.42640E+02	7.40944E+02	7.45011E+02	7.44911E+02	7.38971E+02	7.42829E+02	7.42190E+02	7.42190E+02	7.44575E+02	7.44640E+02	7.43320E+02	7.45410E+02	7.41450E+02	7.45175E+02	7.40060E+02
-48.6901	745.54	744.77	745	744.412	7.43100E+02	7.43978E+02	7.40660E+02	7.44150E+02	7.44040E+02	7.41700E+02	7.45070E+02	7.43770E+02	7.42733E+02	7.42656E+02	7.42170E+02	7.41433E+02	-4.86901E+01	7.40244E+02	7.42420E+02	7.40822E+02	7.44833E+02	7.44967E+02	7.38414E+02	7.43086E+02	7.42000E+02	7.42000E+02	7.44375E+02	7.44720E+02	7.43430E+02	7.45240E+02	7.42230E+02	7.45112E+02	7.40390E+02
-43.8543	745.58	744.31	745.38	744.075	7.43063E+02	7.44933E+02	7.41020E+02	7.43650E+02	7.43660E+02	7.41722E+02	7.45100E+02	7.43630E+02	7.43667E+02	7.43367E+02	7.42640E+02	7.41667E+02	-4.38543E+01	7.39867E+02	7.42960E+02	7.40833E+02	7.45100E+02	7.44711E+02	7.39071E+02	7.42814E+02	7.42110E+02	7.42110E+02	7.44550E+02	7.44710E+02	7.43720E+02	7.45100E+02	7.41960E+02	7.45463E+02	7.39850E+02
-39.0213	745.53	744.73	745.05	744.338	7.42763E+02	7.44067E+02	7.41060E+02	7.43825E+02	7.44080E+02	7.41378E+02	7.45090E+02	7.43130E+02	7.43244E+02	7.42756E+02	7.42030E+02	7.41689E+02	-3.90213E+01	7.40022E+02	7.43050E+02	7.40744E+02	7.45344E+02	7.45044E+02	7.39229E+02	7.42743E+02	7.42450E+02	7.42450E+02	7.44000E+02	7.44470E+02	7.43220E+02	7.44760E+02	7.42090E+02	7.44725E+02	7.39690E+02
-34.1911	745.52	744.49	745.83	743.75	7.42300E+02	7.43978E+02	7.40900E+02	7.44150E+02	7.44340E+02	7.41578E+02	7.45200E+02	7.43300E+02	7.43222E+02	7.42744E+02	7.42420E+02	7.41622E+02	-3.41911E+01	7.39678E+02	7.42480E+02	7.40578E+02	7.44878E+02	7.45456E+02	7.38486E+02	7.42929E+02	7.42050E+02	7.42050E+02	7.44600E+02	7.44740E+02	7.43230E+02	7.44840E+02	7.41780E+02	7.44850E+02	7.39610E+02
-29.3636	746.04	744.34	745.42	744.513	7.42950E+02	7.44367E+02	7.41150E+02	7.44050E+02	7.43780E+02	7.41222E+02	7.44890E+02	7.43330E+02	7.43267E+02	7.43078E+02	7.42280E+02	7.41256E+02	-2.93636E+01	7.40067E+02	7.42410E+02	7.40322E+02	7.45011E+02	7.45167E+02	7.38800E+02	7.43086E+02	7.42150E+02	7.42150E+02	7.44125E+02	7.44310E+02	7.43260E+02	7.45000E+02	7.41720E+02	7.45138E+02	7.39440E+02
-24.5389	745.3	744.76	745.06	744.375	7.42450E+02	7.44389E+02	7.41250E+02	7.43912E+02	7.44010E+02	7.42022E+02	7.45420E+02	7.43520E+02	7.42967E+02	7.43378E+02	7.42410E+02	7.41800E+02	-2.45389E+01	7.40356E+02	7.42970E+02	7.40833E+02	7.44878E+02	7.44833E+02	7.39014E+02	7.43286E+02	7.42440E+02	7.42440E+02	7.44188E+02	7.44920E+02	7.43790E+02	7.45290E+02	7.41870E+02	7.45787E+02	7.39900E+02
-19.7169	745.58	744.77	745.63	744.537	7.43138E+02	7.44311E+02	7.41210E+02	7.44125E+02	7.44200E+02	7.41778E+02	7.45330E+02	7.43450E+02	7.42989E+02	7.42767E+02	7.42310E+02	7.41289E+02	-1.97169E+01	7.39911E+02	7.43060E+02	7.40578E+02	7.44789E+02	7.44778E+02	7.38143E+02	7.42486E+02	7.42710E+02	7.42710E+02	7.44150E+02	7.44460E+02	7.43860E+02	7.44810E+02	7.41570E+02	7.45175E+02	7.39990E+02
-14.8977	745.66	744.02	745.66	744.425	7.43162E+02	7.44456E+02	7.41520E+02	7.43938E+02	7.44160E+02	7.41667E+02	7.45100E+02	7.43380E+02	7.43189E+02	7.43033E+02	7.42600E+02	7.41367E+02	-1.48977E+01	7.39656E+02	7.42670E+02	7.40878E+02	7.44644E+02	7.44789E+02	7.38986E+02	7.43143E+02	7.42130E+02	7.42130E+02	7.44175E+02	7.44610E+02	7.44050E+02	7.45070E+02	7.41820E+02	7.45463E+02	7.39830E+02
-10.0812	747.34	746.03	747.09	744.925	7.44213E+02	7.44789E+02	7.42230E+02	7.44325E+02	7.44890E+02	7.42444E+02	7.46900E+02	7.44090E+02	7.43578E+02	7.43878E+02	7.43070E+02	7.42178E+02	-1.00812E+01	7.41189E+02	7.43160E+02	7.41422E+02	7.46367E+02	7.45811E+02	7.38914E+02	7.44243E+02	7.43690E+02	7.43690E+02	7.45450E+02	7.45940E+02	7.44510E+02	7.46400E+02	7.42570E+02	7.46263E+02	7.40580E+02
-5.26749	809.75	790.46	809.8	775.325	7.80037E+02	7.83778E+02	7.65970E+02	7.69088E+02	7.76410E+02	7.73667E+02	8.04930E+02	7.81720E+02	7.65244E+02	7.65418E+02	7.72440E+02	7.69389E+02	-5.26749E+00	7.64889E+02	7.69916E+02	7.75056E+02	7.92933E+02	7.90733E+02	7.52100E+02	7.85300E+02	7.81150E+02	7.81150E+02	7.80412E+02	7.92720E+02	7.75810E+02	7.91054E+02	7.73434E+02	7.81215E+02	7.55547E+02
-0.456481	1369.98	1175.29	1390.31	1031.59	1.04845E+03	1.10066E+03	9.21700E+02	9.69362E+02	1.03811E+03	9.82144E+02	1.33737E+03	1.07035E+03	9.21100E+02	9.28124E+02	9.80030E+02	9.54611E+02	-4.56481E-01	9.02756E+02	9.67042E+02	9.84878E+02	1.21417E+03	1.18550E+03	8.20000E+02	1.08133E+03	1.04829E+03	1.04829E+03	1.07726E+03	1.19628E+03	1.02156E+03	1.18627E+03	9.82478E+02	1.09482E+03	8.41065E+02
4.35179	1349.68	1135.08	1378.92	993.475	9.76263E+02	1.06250E+03	8.61980E+02	9.34550E+02	9.93520E+02	9.10556E+02	1.33070E+03	1.00449E+03	8.78789E+02	8.84098E+02	9.13010E+02	8.88011E+02	4.35179E+00	8.39011E+02	9.12198E+02	8.98322E+02	1.19503E+03	1.15793E+03	7.82714E+02	9.97186E+02	9.66510E+02	9.66510E+02	1.04375E+03	1.15852E+03	9.73710E+02	1.15186E+03	9.11702E+02	1.07770E+03	7.98893E+02
9.15734	792.73	773.64	795	761.563	7.57063E+02	7.66833E+02	7.47290E+02	7.56737E+02	7.60910E+02	7.50767E+02	7.91850E+02	7.59130E+02	7.50933E+02	7.51382E+02	7.52060E+02	7.49578E+02	9.15734E+00	7.44822E+02	7.52874E+02	7.49022E+02	7.79744E+02	7.76311E+02	7.40757E+02	7.58443E+02	7.55760E+02	7.55760E+02	7.65725E+02	7.75990E+02	7.58620E+02	7.75616E+02	7.51606E+02	7.71297E+02	7.42310E+02
13.9602	746.46	745.45	746.36	744.425	7.42987E+02	7.44633E+02	7.41870E+02	7.44575E+02	7.44140E+02	7.41411E+02	7.46380E+02	7.43520E+02	7.43511E+02	7.42656E+02	7.42750E+02	7.42444E+02	1.39602E+01	7.40067E+02	7.43640E+02	7.40944E+02	7.46600E+02	7.45622E+02	7.39371E+02	7.43300E+02	7.43190E+02	7.43190E+02	7.44588E+02	7.45230E+02	7.43640E+02	7.45950E+02	7.42770E+02	7.45700E+02	7.39360E+02
18.7602	745.73	744.78	745.58	743.8	7.43112E+02	7.44311E+02	7.41310E+02	7.43987E+02	7.43800E+02	7.41867E+02	7.45620E+02	7.43510E+02	7.43122E+02	7.42800E+02	7.42490E+02	7.41544E+02	1.87602E+01	7.40200E+02	7.42960E+02	7.40844E+02	7.45011E+02	7.45100E+02	7.39014E+02	7.42257E+02	7.42660E+02	7.42660E+02	7.44563E+02	7.45070E+02	7.43610E+02	7.45560E+02	7.41700E+02	7.45388E+02	7.39500E+02
23.5576	745.04	744.48	745.53	743.963	7.42737E+02	7.44033E+02	7.40900E+02	7.43888E+02	7.43870E+02	7.41589E+02	7.45050E+02	7.42790E+02	7.42478E+02	7.42522E+02	7.42010E+02	7.41344E+02	2.35576E+01	7.40000E+02	7.42720E+02	7.40644E+02	7.44844E+02	7.45167E+02	7.39271E+02	7.43057E+02	7.42690E+02	7.42690E+02	7.44525E+02	7.44830E+02	7.43510E+02	7.45050E+02	7.41940E+02	7.44963E+02	7.39820E+02
28.3522	745.36	744.28	745.59	744.25	7.42525E+02	7.43789E+02	7.41520E+02	7.44100E+02	7.43720E+02	7.42000E+02	7.45600E+02	7.43470E+02	7.42822E+02	7.42933E+02	7.42050E+02	7.41456E+02	2.83522E+01	7.39822E+02	7.42470E+02	7.40522E+02	7.44822E+02	7.44811E+02	7.39157E+02	7.42543E+02	7.41750E+02	7.41750E+02	7.44138E+02	7.44410E+02	7.43280E+02	7.44080E+02	7.42080E+02	7.45150E+02	7.40030E+02
33.1442	745.33	744.11	745.13	743.563	7.42600E+02	7.44156E+02	7.41280E+02	7.43725E+02	7.44040E+02	7.41867E+02	7.45380E+02	7.43470E+02	7.43422E+02	7.42533E+02	7.41810E+02	7.41533E+02	3.31442E+01	7.39911E+02	7.42860E+02	7.40644E+02	7.44967E+02	7.44767E+02	7.39171E+02	7.42957E+02	7.42240E+02	7.42240E+02	7.43825E+02	7.44580E+02	7.42960E+02	7.44990E+02	7.41620E+02	7.44750E+02	7.39610E+02
37.9334	745.6	743.87	745.29	744.487	7.42900E+02	7.44111E+02	7.41170E+02	7.43750E+02	7.43920E+02	7.41378E+02	7.45080E+02	7.43310E+02	7.42778E+02	7.42800E+02	7.42430E+02	7.41489E+02	3.79334E+01	7.40189E+02	7.43150E+02	7.40322E+02	7.44578E+02	7.44467E+02	7.39400E+02	7.42557E+02	7.42280E+02	7.42280E+02	7.44438E+02	7.44450E+02	7.43410E+02	7.44920E+02	7.41910E+02	7.44900E+02	7.39820E+02
42.7199	745.05	744.12	745.17	744.287	7.42487E+02	7.44344E+02	7.40920E+02	7.44225E+02	7.43810E+02	7.41400E+02	7.45060E+02	7.43250E+02	7.43000E+02	7.43178E+02	7.42390E+02	7.42167E+02	4.27199E+01	7.39822E+02	7.42820E+02	7.41056E+02	7.44578E+02	7.45033E+02	7.38400E+02	7.42500E+02	7.42200E+02	7.42200E+02	7.44475E+02	7.43970E+02	7.43690E+02	7.44780E+02	7.41870E+02	7.45525E+02	7.40100E+02
47.5037	745.38	744.61	745.69	744.25	7.42888E+02	7.44267E+02	7.41100E+02	7.43700E+02	7.43920E+02	7.41544E+02	7.45320E+02	7.43700E+02	7.42611E+02	7.42356E+02	7.42700E+02	7.41856E+02	4.75037E+01	7.39633E+02	7.42160E+02	7.40633E+02	7.44878E+02	7.44822E+02	7.39171E+02	7.42800E+02	7.42650E+02	7.42650E+02	7.44825E+02	7.45040E+02	7.43720E+02	7.44950E+02	7.41260E+02	7.44513E+02	7.39660E+02
52.2848	744.86	744.67	745.23	744.425	7.43275E+02	7.44078E+02	7.41000E+02	7.43175E+02	7.43740E+02	7.41522E+02	7.45410E+02	7.43110E+02	7.43278E+02	7.43333E+02	7.42170E+02	7.41889E+02	5.22848E+01	7.39644E+02	7.42670E+02	7.40367E+02	7.44756E+02	7.44711E+02	7.38443E+02	7.42543E+02	7.42710E+02	7.42710E+02	7.44400E+02	7.44830E+02	7.43050E+02	7.44590E+02	7.41800E+02	7.44987E+02	7.39580E+02
57.0631	745.47	744.63	745.48	744.388	7.42763E+02	7.44200E+02	7.41530E+02	7.44287E+02	7.43960E+02	7.41900E+02	7.45130E+02	7.43310E+02	7.43133E+02	7.42456E+02	7.42220E+02	7.41567E+02	5.70631E+01	7.40344E+02	7.42980E+02	7.41156E+02	7.44767E+02	7.45178E+02	7.39343E+02	7.42943E+02	7.42520E+02	7.42520E+02	7.45063E+02	7.44580E+02	7.43700E+02	7.45230E+02	7.42150E+02	7.45050E+02	7.40440E+02
61.8388	745.98	745.38	745.53	744.45	7.42900E+02	7.44522E+02	7.41770E+02	7.43875E+02	7.45110E+02	7.42367E+02	7.45700E+02	7.43890E+02	7.43322E+02	7.43156E+02	7.43160E+02	7.42322E+02	6.18388E+01	7.40844E+02	7.43250E+02	7.41756E+02	7.45078E+02	7.45011E+02	7.40114E+02	7.43814E+02	7.43540E+02	7.43540E+02	7.44400E+02	7.44890E+02	7.44310E+02	7.45070E+02	7.42310E+02	7.45463E+02	7.41350E+02
66.6118	748.75	748.91	749.05	748.138	7.46750E+02	7.49078E+02	7.46640E+02	7.48263E+02	7.48150E+02	7.46667E+02	7.49720E+02	7.47590E+02	7.48344E+02	7.46800E+02	7.47340E+02	7.46900E+02	6.66118E+01	7.45611E+02	7.47470E+02	7.46578E+02	7.48256E+02	7.48411E+02	7.47114E+02	7.47300E+02	7.48330E+02	7.48330E+02	7.48813E+02	7.48170E+02	7.48250E+02	7.48370E+02	7.47360E+02	7.48375E+02	7.47570E+02
71.3821	765.28	770.72	768.4	767.25	7.65700E+02	7.72567E+02	7.74490E+02	7.71088E+02	7.68810E+02	7.71533E+02	7.70850E+02	7.70500E+02	7.73589E+02	7.68267E+02	7.71210E+02	7.72689E+02	7.13821E+01	7.73367E+02	7.70220E+02	7.72478E+02	7.64222E+02	7.66344E+02	7.82357E+02	7.69171E+02	7.73650E+02	7.73650E+02	7.72338E+02	7.65290E+02	7.69790E+02	7.65790E+02	7.73190E+02	7.62763E+02	7.82190E+02
76.1497	826.08	847.03	839.2	831.162	8.26375E+02	8.53789E+02	8.57780E+02	8.44325E+02	8.35870E+02	8.49056E+02	8.49590E+02	8.41520E+02	8.56278E+02	8.35900E+02	8.46050E+02	8.51711E+02	7.61497E+01	8.52644E+02	8.43750E+02	8.51056E+02	8.21256E+02	8.27733E+02	8.82329E+02	8.43643E+02	8.57410E+02	8.57410E+02	8.50063E+02	8.26820E+02	8.41810E+02	8.24460E+02	8.49860E+02	8.16675E+02	8.80870E+02
80.9146	918.55	955.1	942.89	919.487	9.10912E+02	9.67722E+02	9.63770E+02	9.45325E+02	9.30300E+02	9.52111E+02	9.69760E+02	9.40590E+02	9.70511E+02	9.28489E+02	9.45510E+02	9.58756E+02	8.09146E+01	9.49622E+02	9.43020E+02	9.52333E+02	9.04178E+02	9.17000E+02	1.00284E+03	9.39657E+02	9.68190E+02	9.68190E+02	9.63813E+02	9.14730E+02	9.41230E+02	9.10230E+02	9.53470E+02	8.97100E+02	1.00015E+03
85.6768	1003.75	1054.5	1038.88	999.287	9.83875E+02	1.07619E+03	1.05525E+03	1.03720E+03	1.01462E+03	1.04392E+03	1.08146E+03	1.02307E+03	1.06947E+03	1.01307E+03	1.03365E+03	1.04741E+03	8.56768E+01	1.03387E+03	1.03148E+03	1.03719E+03	9.76311E+02	9.98078E+02	1.10489E+03	1.02389E+03	1.06525E+03	1.06525E+03	1.06463E+03	9.95590E+02	1.02730E+03	9.89400E+02	1.04625E+03	9.70338E+02	1.10289E+03
90.4363	1053.82	1108.12	1090.06	1040.54	1.02285E+03	1.13327E+03	1.09729E+03	1.08522E+03	1.05973E+03	1.08864E+03	1.14181E+03	1.06426E+03	1.12251E+03	1.05716E+03	1.07591E+03	1.08711E+03	9.04363E+01	1.06866E+03	1.08051E+03	1.07630E+03	1.02176E+03	1.04418E+03	1.14510E+03	1.06691E+03	1.11161E+03	1.11161E+03	1.12097E+03	1.03872E+03	1.07360E+03	1.03498E+03	1.08809E+03	1.01260E+03	1.14391E+03
95.1932	1057.75	1104.61	1091.9	1038.32	1.02105E+03	1.13292E+03	1.08784E+03	1.07947E+03	1.05605E+03	1.08229E+03	1.14578E+03	1.05979E+03	1.11464E+03	1.05616E+03	1.07210E+03	1.07994E+03	9.51932E+01	1.06310E+03	1.07668E+03	1.07100E+03	1.01870E+03	1.04300E+03	1.13804E+03	1.06094E+03	1.10489E+03	1.10489E+03	1.11929E+03	1.03802E+03	1.06792E+03	1.03590E+03	1.08502E+03	1.01561E+03	1.13416E+03
99.9474	1048.97	1092.22	1078.49	1027.6	1.01341E+03	1.11832E+03	1.07536E+03	1.06804E+03	1.04517E+03	1.07509E+03	1.13231E+03	1.04738E+03	1.10216E+03	1.04794E+03	1.05968E+03	1.06677E+03	9.99474E+01	1.05280E+03	1.06695E+03	1.05922E+03	1.01082E+03	1.03171E+03	1.12694E+03	1.05096E+03	1.09044E+03	1.09044E+03	1.10821E+03	1.02782E+03	1.05411E+03	1.02816E+03	1.07750E+03	1.00819E+03	1.12435E+03
104.699	1046.77	1087.72	1074.55	1021.82	1.01291E+03	1.11369E+03	1.07133E+03	1.06303E+03	1.04272E+03	1.07349E+03	1.12842E+03	1.04306E+03	1.09677E+03	1.04686E+03	1.05645E+03	1.06117E+03	1.04699E+02	1.05064E+03	1.06644E+03	1.05253E+03	1.00596E+03	1.02871E+03	1.12757E+03	1.04960E+03	1.08096E+03	1.08096E+03	1.09982E+03	1.02592E+03	1.04827E+03	1.02546E+03	1.06997E+03	1.00597E+03	1.11922E+03
109.448	1045.23	1080.77	1069.95	1018.83	1.01000E+03	1.10834E+03	1.06179E+03	1.05784E+03	1.03622E+03	1.06978E+03	1.12651E+03	1.03647E+03	1.08922E+03	1.04373E+03	1.05091E+03	1.05256E+03	1.09448E+02	1.04346E+03	1.06299E+03	1.05026E+03	1.00384E+03	1.02678E+03	1.11874E+03	1.04146E+03	1.07366E+03	1.07366E+03	1.09825E+03	1.01971E+03	1.03967E+03	1.02151E+03	1.06893E+03	1.00428E+03	1.11238E+03
114.194	1037.2	1067.18	1056.46	1007.04	1.00083E+03	1.09298E+03	1.04732E+03	1.04582E+03	1.02252E+03	1.05608E+03	1.11646E+03	1.02336E+03	1.07676E+03	1.03181E+03	1.03412E+03	1.03817E+03	1.14194E+02	1.03329E+03	1.04890E+03	1.03472E+03	9.95056E+02	1.01366E+03	1.10271E+03	1.02746E+03	1.05382E+03	1.05382E+03	1.08668E+03	1.00846E+03	1.02829E+03	1.01344E+03	1.05617E+03	9.94725E+02	1.09636E+03
118.937	1025.3	1050.14	1042.74	995.088	9.90325E+02	1.08039E+03	1.03262E+03	1.03046E+03	1.01117E+03	1.04210E+03	1.09810E+03	1.00784E+03	1.05928E+03	1.01870E+03	1.02118E+03	1.02286E+03	1.18937E+02	1.01906E+03	1.03933E+03	1.01986E+03	9.82033E+02	1.00419E+03	1.08896E+03	1.01490E+03	1.03675E+03	1.03675E+03	1.06995E+03	9.97870E+02	1.01386E+03	1.00331E+03	1.04258E+03	9.88575E+02	1.08020E+03
123.678	1014.25	1034.48	1030.7	984.112	9.82612E+02	1.06322E+03	1.01760E+03	1.02039E+03	9.98980E+02	1.03431E+03	1.08593E+03	9.97400E+02	1.04842E+03	1.01058E+03	1.01014E+03	1.00996E+03	1.23678E+02	1.00758E+03	1.02790E+03	1.01198E+03	9.73567E+02	9.93178E+02	1.07529E+03	1.00383E+03	1.02154E+03	1.02154E+03	1.05665E+03	9.87490E+02	1.00053E+03	9.94110E+02	1.03161E+03	9.81200E+02	1.07050E+03
128.416	1008.7	1030.56	1020.81	978.063	9.76513E+02	1.05860E+03	1.00873E+03	1.01126E+03	9.88580E+02	1.02827E+03	1.07660E+03	9.88580E+02	1.03999E+03	1.00351E+03	1.00627E+03	9.99211E+02	1.28416E+02	1.00332E+03	1.02058E+03	1.00310E+03	9.66022E+02	9.87389E+02	1.07033E+03	9.97557E+02	1.01125E+03	1.01125E+03	1.05081E+03	9.81230E+02	9.94040E+02	9.87300E+02	1.02537E+03	9.76300E+02	1.06342E+03
133.152	1004.69	1022.49	1015.08	972.237	9.75225E+02	1.05182E+03	1.00490E+03	1.00575E+03	9.84930E+02	1.02332E+03	1.07277E+03	9.83500E+02	1.03340E+03	1.00014E+03	9.97500E+02	9.94667E+02	1.33152E+02	9.99689E+02	1.01756E+03	9.99256E+02	9.63822E+02	9.81978E+02	1.06346E+03	9.92343E+02	1.00277E+03	1.00277E+03	1.04666E+03	9.77750E+02	9.86920E+02	9.85430E+02	1.02222E+03	9.74213E+02	1.05574E+03
137.885	1002.42	1013.16	1008.71	969.95	9.71850E+02	1.04560E+03	9.95720E+02	1.00054E+03	9.81820E+02	1.01869E+03	1.06610E+03	9.77340E+02	1.02882E+03	9.95867E+02	9.92990E+02	9.86700E+02	1.37885E+02	9.94156E+02	1.01368E+03	9.92856E+02	9.58322E+02	9.77811E+02	1.05841E+03	9.85171E+02	9.95620E+02	9.95620E+02	1.04054E+03	9.72650E+02	9.79890E+02	9.80230E+02	1.01685E+03	9.71662E+02	1.05061E+03
142.615	996.84	1008.39	1001.4	964.475	9.67763E+02	1.03880E+03	9.91220E+02	9.94125E+02	9.74950E+02	1.01049E+03	1.05789E+03	9.70190E+02	1.01860E+03	9.91967E+02	9.86540E+02	9.80867E+02	1.42615E+02	9.87467E+02	1.00537E+03	9.86900E+02	9.52933E+02	9.72689E+02	1.04877E+03	9.78071E+02	9.86130E+02	9.86130E+02	1.03263E+03	9.65750E+02	9.72870E+02	9.75840E+02	1.01068E+03	9.66900E+02	1.04231E+03
147.342	992.63	1001.36	993.55	955.25	9.62237E+02	1.03200E+03	9.80610E+02	9.86750E+02	9.68020E+02	1.00522E+03	1.04997E+03	9.62200E+02	1.01176E+03	9.84167E+02	9.78350E+02	9.69111E+02	1.47342E+02	9.81022E+02	1.00197E+03	9.78833E+02	9.47611E+02	9.65744E+02	1.04320E+03	9.72514E+02	9.77010E+02	9.77010E+02	1.02564E+03	9.60130E+02	9.65060E+02	9.71400E+02	1.00260E+03	9.62162E+02	1.03499E+03
152.067	987.95	992.62	987.03	951.362	9.58000E+02	1.02458E+03	9.72930E+02	9.79075E+02	9.61630E+02	1.00038E+03	1.04425E+03	9.54980E+02	1.00429E+03	9.79889E+02	9.72450E+02	9.63567E+02	1.52067E+02	9.74778E+02	9.96440E+02	9.73178E+02	9.44144E+02	9.60611E+02	1.03429E+03	9.65071E+02	9.69740E+02	9.69740E+02	1.02041E+03	9.55850E+02	9.59550E+02	9.64540E+02	9.96090E+02	9.58063E+02	1.02823E+03
156.789	984.17	986.34	980.8	945.15	9.53862E+02	1.01743E+03	9.69970E+02	9.73862E+02	9.58110E+02	9.94556E+02	1.03601E+03	9.48960E+02	9.98667E+02	9.75111E+02	9.70180E+02	9.57600E+02	1.56789E+02	9.70156E+02	9.89560E+02	9.69189E+02	9.38911E+02	9.55111E+02	1.03244E+03	9.59643E+02	9.60840E+02	9.60840E+02	1.01355E+03	9.51880E+02	9.52270E+02	9.62140E+02	9.93010E+02	9.53950E+02	1.02337E+03
161.509	983.29	982.32	978.5	942.775	9.52075E+02	1.01362E+03	9.64610E+02	9.70388E+02	9.54450E+02	9.92556E+02	1.03519E+03	9.45790E+02	9.93000E+02	9.73211E+02	9.66150E+02	9.52833E+02	1.61509E+02	9.67144E+02	9.88330E+02	9.65333E+02	9.36244E+02	9.53833E+02	1.02497E+03	9.57629E+02	9.57770E+02	9.57770E+02	1.01095E+03	9.47450E+02	9.47710E+02	9.60550E+02	9.90070E+02	9.52987E+02	1.02021E+03
166.226	981.55	979.29	975.33	940.838	9.52987E+02	1.01210E+03	9.61320E+02	9.65612E+02	9.53080E+02	9.90733E+02	1.03401E+03	9.43730E+02	9.91589E+02	9.71600E+02	9.60430E+02	9.51767E+02	1.66226E+02	9.65556E+02	9.85920E+02	9.64533E+02	9.33656E+02	9.53356E+02	1.02674E+03	9.54914E+02	9.52780E+02	9.52780E+02	1.00745E+03	9.46470E+02	9.43940E+02	9.57970E+02	9.88770E+02	9.50975E+02	1.01724E+03
170.94	978.27	973.63	972	937.875	9.49125E+02	1.00729E+03	9.56690E+02	9.63250E+02	9.49130E+02	9.87822E+02	1.03145E+03	9.38240E+02	9.89267E+02	9.70422E+02	9.60320E+02	9.48144E+02	1.70940E+02	9.63344E+02	9.84010E+02	9.61533E+02	9.31578E+02	9.50367E+02	1.02399E+03	9.52014E+02	9.48600E+02	9.48600E+02	1.00600E+03	9.42910E+02	9.43160E+02	9.56140E+02	9.85140E+02	9.51325E+02	1.01547E+03
175.652	978.78	973.46	970.18	937.475	9.48037E+02	1.00627E+03	9.52910E+02	9.61275E+02	9.46830E+02	9.85344E+02	1.02581E+03	9.35270E+02	9.85878E+02	9.68400E+02	9.55510E+02	9.43833E+02	1.75652E+02	9.60744E+02	9.81980E+02	9.58600E+02	9.28067E+02	9.48611E+02	1.01854E+03	9.48871E+02	9.42960E+02	9.42960E+02	1.00104E+03	9.41760E+02	9.38920E+02	9.54100E+02	9.83220E+02	9.49713E+02	1.01355E+03
180.361	975.53	968.65	967.47	931.237	9.44400E+02	1.00064E+03	9.50090E+02	9.57725E+02	9.42100E+02	9.83489E+02	1.02411E+03	9.31770E+02	9.81711E+02	9.63778E+02	9.54220E+02	9.40133E+02	1.80361E+02	9.55700E+02	9.80600E+02	9.54744E+02	9.27656E+02	9.42800E+02	1.01403E+03	9.45086E+02	9.39360E+02	9.39360E+02	9.98250E+02	9.38070E+02	9.36220E+02	9.50450E+02	9.80360E+02	9.50138E+02	1.00808E+03
185.067	974.12	965.49	962.07	929.875	9.44175E+02	9.98889E+02	9.47690E+02	9.53588E+02	9.39270E+02	9.80122E+02	1.02106E+03	9.30050E+02	9.77900E+02	9.63300E+02	9.52910E+02	9.35667E+02	1.85067E+02	9.53722E+02	9.75150E+02	9.52233E+02	9.24656E+02	9.42467E+02	1.01491E+03	9.42157E+02	9.37640E+02	9.37640E+02	9.92825E+02	9.38050E+02	9.32810E+02	9.48670E+02	9.75390E+02	9.46300E+02	1.00518E+03
189.771	970.76	962.74	961.16	927.55	9.39537E+02	9.93667E+02	9.44560E+02	9.51500E+02	9.35150E+02	9.77022E+02	1.02051E+03	9.25130E+02	9.73956E+02	9.59956E+02	9.46450E+02	9.33344E+02	1.89771E+02	9.50156E+02	9.73190E+02	9.48356E+02	9.21667E+02	9.36378E+02	1.00783E+03	9.37357E+02	9.32240E+02	9.32240E+02	9.87850E+02	9.35430E+02	9.28740E+02	9.44590E+02	9.72080E+02	9.44862E+02	9.99690E+02
194.472	970.19	956.48	956.3	923.425	9.36125E+02	9.89422E+02	9.40550E+02	9.46412E+02	9.31620E+02	9.72000E+02	1.01964E+03	9.22240E+02	9.69767E+02	9.55433E+02	9.44900E+02	9.28311E+02	1.94472E+02	9.45811E+02	9.69660E+02	9.43689E+02	9.16811E+02	9.32533E+02	1.00554E+03	9.37643E+02	9.28460E+02	9.28460E+02	9.85887E+02	9.30840E+02	9.26400E+02	9.44260E+02	9.68720E+02	9.41850E+02	9.97920E+02
199.171	966.79	955.19	953.11	920.475	9.34987E+02	9.86411E+02	9.36410E+02	9.43987E+02	9.29760E+02	9.69900E+02	1.01547E+03	9.20300E+02	9.68522E+02	9.55000E+02	9.43970E+02	9.26644E+02	1.99171E+02	9.43267E+02	9.69770E+02	9.43411E+02	9.15711E+02	9.30289E+02	1.00101E+03	9.35214E+02	9.26350E+02	9.26350E+02	9.83000E+02	9.30750E+02	9.23780E+02	9.43580E+02	9.66880E+02	9.38975E+02	9.91480E+02
203.866	967.47	952.34	952.88	919.225	9.31213E+02	9.85956E+02	9.35200E+02	9.44063E+02	9.28050E+02	9.68478E+02	1.01257E+03	9.16800E+02	9.66467E+02	9.54767E+02	9.41500E+02	9.24644E+02	2.03866E+02	9.41544E+02	9.65780E+02	9.42589E+02	9.14389E+02	9.28389E+02	9.99371E+02	9.33386E+02	9.26160E+02	9.26160E+02	9.80638E+02	9.29060E+02	9.22660E+02	9.39660E+02	9.63290E+02	9.39650E+02	9.94430E+02
208.56	965.09	951.14	954.22	916.688	9.32688E+02	9.82767E+02	9.32370E+02	9.40400E+02	9.25480E+02	9.70244E+02	1.01452E+03	9.17290E+02	9.63567E+02	9.53689E+02	9.41800E+02	9.22778E+02	2.08560E+02	9.39911E+02	9.67070E+02	9.40278E+02	9.12711E+02	9.25989E+02	9.98643E+02	9.33343E+02	9.24090E+02	9.24090E+02	9.75412E+02	9.29000E+02	9.21080E+02	9.39160E+02	9.61810E+02	9.38162E+02	9.89110E+02
213.25	966.77	948.16	951.59	916.612	9.30975E+02	9.81689E+02	9.33280E+02	9.39688E+02	9.24680E+02	9.66622E+02	1.01422E+03	9.15180E+02	9.60544E+02	9.53422E+02	9.40150E+02	9.23000E+02	2.13250E+02	9.38922E+02	9.66000E+02	9.39444E+02	9.12822E+02	9.25522E+02	1.00056E+03	9.34357E+02	9.20350E+02	9.20350E+02	9.76338E+02	9.27470E+02	9.18320E+02	9.37920E+02	9.60400E+02	9.37675E+02	9.89110E+02
217.938	963.97	945.73	952.17	915.675	9.28300E+02	9.78722E+02	9.29640E+02	9.37475E+02	9.23500E+02	9.65833E+02	1.01238E+03	9.14750E+02	9.59956E+02	9.51822E+02	9.42120E+02	9.19044E+02	2.17938E+02	9.36556E+02	9.63980E+02	9.37822E+02	9.09433E+02	9.23567E+02	9.99986E+02	9.30943E+02	9.19970E+02	9.19970E+02	9.75050E+02	9.28310E+02	9.17990E+02	9.36570E+02	9.56720E+02	9.35463E+02	9.87850E+02
222.624	964.39	945.87	950.47	914.625	9.29612E+02	9.78889E+02	9.29500E+02	9.36112E+02	9.22630E+02	9.65522E+02	1.01326E+03	9.12520E+02	9.57100E+02	9.50167E+02	9.38730E+02	9.18044E+02	2.22624E+02	9.34178E+02	9.65740E+02	9.36133E+02	9.09944E+02	9.23211E+02	9.98086E+02	9.31171E+02	9.18940E+02	9.18940E+02	9.74412E+02	9.27460E+02	9.14170E+02	9.36800E+02	9.59280E+02	9.37063E+02	9.86480E+02
227.307	964.57	943.69	949.13	912.112	9.27037E+02	9.75667E+02	9.25140E+02	9.33275E+02	9.20510E+02	9.64056E+02	1.01215E+03	9.10070E+02	9.55644E+02	9.48889E+02	9.37200E+02	9.16078E+02	2.27307E+02	9.34722E+02	9.62410E+02	9.32867E+02	9.07367E+02	9.20244E+02	9.96214E+02	9.30229E+02	9.15800E+02	9.15800E+02	9.72787E+02	9.25220E+02	9.13610E+02	9.34560E+02	9.55240E+02	9.36287E+02	9.83710E+02
231.987	965.33	943.5	948.24	911.037	9.23763E+02	9.74678E+02	9.24090E+02	9.31900E+02	9.19080E+02	9.64078E+02	1.01180E+03	9.10040E+02	9.55111E+02	9.48656E+02	9.36620E+02	9.15567E+02	2.31987E+02	9.32700E+02	9.61350E+02	9.32178E+02	9.06022E+02	9.19878E+02	9.95486E+02	9.26886E+02	9.14230E+02	9.14230E+02	9.70287E+02	9.22350E+02	9.12000E+02	9.32080E+02	9.55610E+02	9.37388E+02	9.81400E+02
236.664	962.52	938.89	945.59	907.775	9.22787E+02	9.73944E+02	9.20930E+02	9.30450E+02	9.17440E+02	9.61678E+02	1.00928E+03	9.06630E+02	9.52078E+02	9.46989E+02	9.33930E+02	9.10044E+02	2.36664E+02	9.28256E+02	9.58150E+02	9.27322E+02	9.02578E+02	9.16044E+02	9.90729E+02	9.25843E+02	9.11740E+02	9.11740E+02	9.67325E+02	9.22730E+02	9.09630E+02	9.31860E+02	9.52710E+02	9.32588E+02	9.79080E+02
241.339	961.83	939.74	945.56	905.55	9.21300E+02	9.71011E+02	9.20730E+02	9.28463E+02	9.14530E+02	9.61367E+02	1.00898E+03	9.05430E+02	9.49978E+02	9.46900E+02	9.32570E+02	9.11989E+02	2.41339E+02	9.28767E+02	9.58270E+02	9.28044E+02	9.00644E+02	9.15711E+02	9.90900E+02	9.23143E+02	9.09360E+02	9.09360E+02	9.62750E+02	9.19310E+02	9.08850E+02	9.29360E+02	9.51000E+02	9.29938E+02	9.78550E+02
246.012	961.91	936.98	943.21	907.225	9.21375E+02	9.67989E+02	9.17280E+02	9.25425E+02	9.14390E+02	9.57456E+02	1.00753E+03	9.01670E+02	9.45900E+02	9.44456E+02	9.30870E+02	9.08089E+02	2.46012E+02	9.26300E+02	9.56310E+02	9.25733E+02	9.00433E+02	9.13378E+02	9.87443E+02	9.21900E+02	9.08580E+02	9.08580E+02	9.62400E+02	9.18770E+02	9.05590E+02	9.28020E+02	9.48610E+02	9.32625E+02	9.74200E+02
250.682	960.75	933.73	941.16	903.325	9.19900E+02	9.68878E+02	9.18480E+02	9.25412E+02	9.12290E+02	9.58422E+02	1.00603E+03	8.98480E+02	9.44856E+02	9.44944E+02	9.29040E+02	9.06578E+02	2.50682E+02	9.25200E+02	9.55510E+02	9.25311E+02	8.98856E+02	9.13089E+02	9.90543E+02	9.24171E+02	9.05870E+02	9.05870E+02	9.60200E+02	9.18220E+02	9.05140E+02	9.29550E+02	9.47450E+02	9.28287E+02	9.72630E+02
255.349	960.12	933.16	939	903.975	9.20900E+02	9.66322E+02	9.13520E+02	9.22563E+02	9.11670E+02	9.56389E+02	1.00684E+03	9.00140E+02	9.44978E+02	9.43878E+02	9.28290E+02	9.06067E+02	2.55349E+02	9.23456E+02	9.54630E+02	9.23867E+02	8.97889E+02	9.12067E+02	9.88014E+02	9.21600E+02	9.04200E+02	9.04200E+02	9.58313E+02	9.18380E+02	9.03580E+02	9.27070E+02	9.46540E+02	9.30688E+02	9.71600E+02
260.014	961.86	932.65	938.48	903.612	9.19063E+02	9.65278E+02	9.14860E+02	9.23888E+02	9.10570E+02	9.57767E+02	1.00559E+03	8.98140E+02	9.45622E+02	9.44622E+02	9.28560E+02	9.04200E+02	2.60014E+02	9.25078E+02	9.55000E+02	9.23544E+02	8.96878E+02	9.10967E+02	9.87614E+02	9.21214E+02	9.03740E+02	9.03740E+02	9.60612E+02	9.17160E+02	9.02870E+02	9.27650E+02	9.46810E+02	9.31037E+02	9.74040E+02
264.676	960.44	934.18	939.34	900.3	9.18375E+02	9.67189E+02	9.13650E+02	9.19737E+02	9.10180E+02	9.58033E+02	1.00545E+03	8.95400E+02	9.44356E+02	9.45289E+02	9.30030E+02	9.03222E+02	2.64676E+02	9.22500E+02	9.55820E+02	9.24033E+02	8.96267E+02	9.08756E+02	9.87843E+02	9.18443E+02	9.03370E+02	9.03370E+02	9.61487E+02	9.17520E+02	9.01350E+02	9.26360E+02	9.43230E+02	9.29425E+02	9.72360E+02
269.335	961.51	933.17	939.74	901.612	9.19737E+02	9.70100E+02	9.12310E+02	9.19912E+02	9.12080E+02	9.59233E+02	1.00564E+03	8.96910E+02	9.45200E+02	9.44844E+02	9.26680E+02	9.03656E+02	2.69335E+02	9.24222E+02	9.56800E+02	9.21644E+02	8.94611E+02	9.09822E+02	9.89143E+02	9.17229E+02	9.02590E+02	9.02590E+02	9.59600E+02	9.17410E+02	8.99190E+02	9.29850E+02	9.45420E+02	9.28625E+02	9.69510E+02
273.992	964.03	934.92	935.98	898.85	9.19862E+02	9.70100E+02	9.12600E+02	9.19638E+02	9.12400E+02	9.59167E+02	1.00591E+03	8.96510E+02	9.44911E+02	9.47400E+02	9.28330E+02	9.03244E+02	2.73992E+02	9.23978E+02	9.59470E+02	9.20489E+02	8.95078E+02	9.11978E+02	9.90614E+02	9.18857E+02	9.01350E+02	9.01350E+02	9.57500E+02	9.15740E+02	9.00200E+02	9.29830E+02	9.46000E+02	9.30438E+02	9.68930E+02
278.646	964.69	936.87	938.69	900.287	9.19912E+02	9.68800E+02	9.13780E+02	9.19888E+02	9.13050E+02	9.59022E+02	1.00766E+03	8.96610E+02	9.45556E+02	9.46978E+02	9.27700E+02	9.01544E+02	2.78646E+02	9.23422E+02	9.58450E+02	9.19822E+02	8.94822E+02	9.11944E+02	9.92886E+02	9.18386E+02	9.01920E+02	9.01920E+02	9.61537E+02	9.16730E+02	8.99330E+02	9.29940E+02	9.45800E+02	9.28950E+02	9.68960E+02
283.298	962.84	933.63	936.6	898.45	9.20537E+02	9.70422E+02	9.09570E+02	9.20763E+02	9.12810E+02	9.59344E+02	1.00603E+03	8.93570E+02	9.45044E+02	9.48111E+02	9.25960E+02	9.00811E+02	2.83298E+02	9.24211E+02	9.56920E+02	9.19133E+02	8.91700E+02	9.09922E+02	9.88600E+02	9.18514E+02	8.99530E+02	8.99530E+02	9.59088E+02	9.14760E+02	8.97510E+02	9.31200E+02	9.45230E+02	9.28950E+02	9.68120E+02
287.947	962.4	930.85	936.29	898.3	9.17450E+02	9.66978E+02	9.08480E+02	9.17650E+02	9.09700E+02	9.55522E+02	1.00352E+03	8.91640E+02	9.41033E+02	9.44189E+02	9.24500E+02	8.98811E+02	2.87947E+02	9.19989E+02	9.53680E+02	9.16167E+02	8.93178E+02	9.07922E+02	9.86186E+02	9.15443E+02	8.99110E+02	8.99110E+02	9.59338E+02	9.12950E+02	8.97380E+02	9.28280E+02	9.43960E+02	9.29550E+02	9.65230E+02
292.593	959.08	927.95	934.22	896.138	9.14425E+02	9.63356E+02	9.06920E+02	9.17237E+02	9.05750E+02	9.54656E+02	1.00248E+03	8.92600E+02	9.39178E+02	9.42033E+02	9.23810E+02	8.97856E+02	2.92593E+02	9.17456E+02	9.53850E+02	9.16778E+02	8.89467E+02	9.05011E+02	9.83086E+02	9.14114E+02	8.96820E+02	8.96820E+02	9.54213E+02	9.14910E+02	8.95290E+02	9.25230E+02	9.39660E+02	9.27325E+02	9.63830E+02
297.237	959.08	925.49	933.69	894.938	9.14075E+02	9.61289E+02	9.04840E+02	9.16050E+02	9.05070E+02	9.52900E+02	1.00380E+03	8.90120E+02	9.36622E+02	9.40289E+02	9.22680E+02	8.95233E+02	2.97237E+02	9.17911E+02	9.51780E+02	9.15156E+02	8.90056E+02	9.02367E+02	9.82529E+02	9.15871E+02	8.95060E+02	8.95060E+02	9.50213E+02	9.12790E+02	8.94540E+02	9.24520E+02	9.39050E+02	9.25825E+02	9.60630E+02
301.879	956.49	923.4	934.15	895.963	9.12662E+02	9.58889E+02	9.05230E+02	9.14650E+02	9.03030E+02	9.53478E+02	1.00295E+03	8.90650E+02	9.34356E+02	9.38500E+02	9.22300E+02	8.94411E+02	3.01879E+02	9.14344E+02	9.52070E+02	9.14933E+02	8.86844E+02	9.02267E+02	9.79500E+02	9.14671E+02	8.94430E+02	8.94430E+02	9.47838E+02	9.13870E+02	8.92900E+02	9.21960E+02	9.37200E+02	9.26338E+02	9.61540E+02
306.518	957.25	922.92	932.95	892.1	9.09313E+02	9.59956E+02	9.04980E+02	9.14550E+02	9.03810E+02	9.52011E+02	1.00278E+03	8.87220E+02	9.33578E+02	9.39444E+02	9.21840E+02	8.95022E+02	3.06518E+02	9.14722E+02	9.49230E+02	9.14644E+02	8.88367E+02	9.00289E+02	9.78571E+02	9.11586E+02	8.93290E+02	8.93290E+02	9.48787E+02	9.11990E+02	8.91620E+02	9.22650E+02	9.36360E+02	9.27362E+02	9.61710E+02
311.154	959.21	923.05	931.2	893.737	9.11112E+02	9.58378E+02	9.03950E+02	9.14063E+02	9.03360E+02	9.53056E+02	1.00397E+03	8.88360E+02	9.34267E+02	9.39156E+02	9.23760E+02	8.94656E+02	3.11154E+02	9.12478E+02	9.49250E+02	9.13489E+02	8.88433E+02	9.00356E+02	9.79414E+02	9.14629E+02	8.93740E+02	8.93740E+02	9.48162E+02	9.10780E+02	8.93510E+02	9.21710E+02	9.34290E+02	9.25013E+02	9.61590E+02
315.788	957.67	921.28	932.17	894.263	9.09950E+02	9.56733E+02	9.03760E+02	9.14588E+02	9.02890E+02	9.48589E+02	1.00270E+03	8.88430E+02	9.33244E+02	9.37844E+02	9.22610E+02	8.94344E+02	3.15788E+02	9.12667E+02	9.48960E+02	9.16289E+02	8.89278E+02	9.00833E+02	9.78957E+02	9.14514E+02	8.91230E+02	8.91230E+02	9.47825E+02	9.11500E+02	8.90090E+02	9.21400E+02	9.35030E+02	9.26950E+02	9.63620E+02
320.419	959	922.05	933.57	892.575	9.11125E+02	9.56744E+02	9.04590E+02	9.12563E+02	9.03030E+02	9.48067E+02	1.00300E+03	8.89150E+02	9.35056E+02	9.35933E+02	9.20400E+02	8.92733E+02	3.20419E+02	9.11522E+02	9.49430E+02	9.14800E+02	8.88778E+02	9.01044E+02	9.78914E+02	9.14143E+02	8.91760E+02	8.91760E+02	9.48175E+02	9.11360E+02	8.92650E+02	9.20950E+02	9.34980E+02	9.28725E+02	9.61300E+02
325.047	960.85	923.61	932.44	894.175	9.10950E+02	9.57333E+02	9.05010E+02	9.13037E+02	9.01530E+02	9.52200E+02	1.00279E+03	8.89280E+02	9.33500E+02	9.39956E+02	9.22050E+02	8.94611E+02	3.25047E+02	9.11989E+02	9.49750E+02	9.15222E+02	8.88400E+02	8.98067E+02	9.79829E+02	9.12829E+02	8.91870E+02	8.91870E+02	9.45813E+02	9.13620E+02	8.92770E+02	9.21740E+02	9.35840E+02	9.28213E+02	9.63670E+02
329.674	960.48	921.92	933.32	893.787	9.11050E+02	9.58944E+02	9.03640E+02	9.14838E+02	9.03330E+02	9.52433E+02	1.00540E+03	8.88740E+02	9.36044E+02	9.39244E+02	9.22370E+02	8.94389E+02	3.29674E+02	9.12767E+02	9.51250E+02	9.12811E+02	8.88278E+02	9.00589E+02	9.80886E+02	9.13457E+02	8.91620E+02	8.91620E+02	9.48338E+02	9.12560E+02	8.93840E+02	9.21080E+02	9.37320E+02	9.28725E+02	9.61780E+02
334.297	962.6	925.71	932.18	894.25	9.12688E+02	9.60722E+02	9.04480E+02	9.11950E+02	9.05120E+02	9.53244E+02	1.00469E+03	8.89600E+02	9.35844E+02	9.42011E+02	9.22990E+02	8.92489E+02	3.34297E+02	9.14944E+02	9.50970E+02	9.11911E+02	8.88156E+02	9.01444E+02	9.83429E+02	9.13500E+02	8.93300E+02	8.93300E+02	9.51412E+02	9.11500E+02	8.92020E+02	9.22350E+02	9.37000E+02	9.26612E+02	9.62290E+02
338.918	963.41	924.78	934.34	893.325	9.13875E+02	9.59611E+02	9.03250E+02	9.12688E+02	9.05450E+02	9.57233E+02	1.00354E+03	8.86940E+02	9.36189E+02	9.43478E+02	9.22970E+02	8.93400E+02	3.38918E+02	9.15600E+02	9.52290E+02	9.14933E+02	8.89000E+02	9.02911E+02	9.83843E+02	9.12857E+02	8.91040E+02	8.91040E+02	9.50963E+02	9.13350E+02	8.92730E+02	9.23420E+02	9.37290E+02	9.28125E+02	9.61620E+02
343.536	964.16	925.44	933.33	893.125	9.13338E+02	9.60878E+02	9.02200E+02	9.12025E+02	9.04100E+02	9.54511E+02	1.00576E+03	8.87870E+02	9.37933E+02	9.41744E+02	9.23480E+02	8.92889E+02	3.43536E+02	9.17156E+02	9.53810E+02	9.14178E+02	8.89244E+02	9.02422E+02	9.83014E+02	9.13486E+02	8.91760E+02	8.91760E+02	9.52388E+02	9.13540E+02	8.89940E+02	9.24420E+02	9.38610E+02	9.29888E+02	9.62210E+02
348.152	960.22	925	933.59	893.688	9.13362E+02	9.59344E+02	9.03240E+02	9.11088E+02	9.03650E+02	9.53556E+02	1.00699E+03	8.85260E+02	9.35256E+02	9.42111E+02	9.22850E+02	8.91144E+02	3.48152E+02	9.13000E+02	9.52140E+02	9.12444E+02	8.89267E+02	9.01267E+02	9.80171E+02	9.13200E+02	8.90600E+02	8.90600E+02	9.48888E+02	9.11040E+02	8.90600E+02	9.22150E+02	9.35620E+02	9.29213E+02	9.62030E+02
352.766	959.43	919.14	932.87	893.925	9.12750E+02	9.58211E+02	9.03110E+02	9.11300E+02	9.02260E+02	9.53489E+02	1.00552E+03	8.85540E+02	9.33556E+02	9.40433E+02	9.20920E+02	8.92900E+02	3.52766E+02	9.12633E+02	9.48520E+02	9.12989E+02	8.88078E+02	9.00289E+02	9.79014E+02	9.13000E+02	8.92100E+02	8.92100E+02	9.48650E+02	9.12220E+02	8.91870E+02	9.22020E+02	9.33550E+02	9.29537E+02	9.60700E+02
357.376	960.82	919.67	930.1	890.375	9.10950E+02	9.56256E+02	9.01640E+02	9.11188E+02	9.00070E+02	9.51244E+02	1.00340E+03	8.86280E+02	9.33489E+02	9.39478E+02	9.21820E+02	8.91956E+02	3.57376E+02	9.11344E+02	9.49870E+02	9.13567E+02	8.88478E+02	8.98222E+02	9.78886E+02	9.12271E+02	8.91110E+02	8.91110E+02	9.47888E+02	9.13060E+02	8.90630E+02	9.20610E+02	9.33490E+02	9.27237E+02	9.60150E+02
361.984	960.03	918.69	930.01	890.463	9.13438E+02	9.55244E+02	9.00680E+02	9.12925E+02	8.99900E+02	9.51056E+02	1.00595E+03	8.85520E+02	9.31800E+02	9.38667E+02	9.21730E+02	8.90856E+02	3.61984E+02	9.11889E+02	9.50640E+02	9.13400E+02	8.89256E+02	8.97333E+02	9.77886E+02	9.13557E+02	8.89810E+02	8.89810E+02	9.46925E+02	9.15220E+02	8.90460E+02	9.21430E+02	9.33090E+02	9.27650E+02	9.62090E+02
366.59	959.22	918.89	931	893.213	9.10075E+02	9.54900E+02	9.00660E+02	9.11400E+02	9.00390E+02	9.48989E+02	1.00487E+03	8.86090E+02	9.31556E+02	9.38711E+02	9.21740E+02	8.90122E+02	3.66590E+02	9.10089E+02	9.50390E+02	9.14700E+02	8.88078E+02	8.98433E+02	9.75529E+02	9.11800E+02	8.90250E+02	8.90250E+02	9.46263E+02	9.12150E+02	8.90150E+02	9.22700E+02	9.33690E+02	9.28912E+02	9.62060E+02
371.193	962.13	917.13	933.12	893.3	9.11225E+02	9.57322E+02	9.02840E+02	9.12175E+02	8.99510E+02	9.50600E+02	1.00570E+03	8.87440E+02	9.30667E+02	9.38789E+02	9.21430E+02	8.91533E+02	3.71193E+02	9.11900E+02	9.51230E+02	9.14556E+02	8.89700E+02	8.99178E+02	9.77429E+02	9.15443E+02	8.90060E+02	8.90060E+02	9.45950E+02	9.15240E+02	8.91180E+02	9.21700E+02	9.34790E+02	9.30838E+02	9.65610E+02
375.794	961.28	919.23	932.68	894.063	9.13325E+02	9.56344E+02	9.03810E+02	9.14725E+02	8.99720E+02	9.51700E+02	1.00808E+03	8.87180E+02	9.30711E+02	9.39378E+02	9.22820E+02	8.92922E+02	3.75794E+02	9.10467E+02	9.50720E+02	9.15400E+02	8.89400E+02	8.99267E+02	9.78757E+02	9.15543E+02	8.90420E+02	8.90420E+02	9.47000E+02	9.15390E+02	8.91610E+02	9.22150E+02	9.35820E+02	9.32263E+02	9.65360E+02
380.392	962.5	921.36	934.22	895.563	9.14050E+02	9.58789E+02	9.03440E+02	9.15775E+02	9.00820E+02	9.51356E+02	1.01175E+03	8.87220E+02	9.32567E+02	9.41000E+02	9.24980E+02	8.93922E+02	3.80392E+02	9.12833E+02	9.51220E+02	9.16600E+02	8.90456E+02	8.97767E+02	9.80071E+02	9.17471E+02	8.92430E+02	8.92430E+02	9.45025E+02	9.14340E+02	8.91850E+02	9.22320E+02	9.36340E+02	9.35213E+02	9.66850E+02
384.988	962.13	920.46	936.98	895.3	9.14475E+02	9.57567E+02	9.04640E+02	9.16150E+02	9.00070E+02	9.53722E+02	1.01170E+03	8.87450E+02	9.34056E+02	9.41889E+02	9.26270E+02	8.94611E+02	3.84988E+02	9.12189E+02	9.52230E+02	9.16033E+02	8.91433E+02	8.98967E+02	9.79371E+02	9.16743E+02	8.91930E+02	8.91930E+02	9.47625E+02	9.17340E+02	8.93170E+02	9.22180E+02	9.36780E+02	9.32963E+02	9.66340E+02
389.581	964.67	922.68	935.59	897.3	9.14362E+02	9.61800E+02	9.05730E+02	9.15725E+02	9.00980E+02	9.55633E+02	1.01385E+03	8.87740E+02	9.36422E+02	9.42978E+02	9.26720E+02	8.95633E+02	3.89581E+02	9.12689E+02	9.54240E+02	9.18278E+02	8.91522E+02	9.01944E+02	9.81029E+02	9.16914E+02	8.95640E+02	8.95640E+02	9.47575E+02	9.16820E+02	8.94350E+02	9.25700E+02	9.38090E+02	9.34237E+02	9.69020E+02
394.171	968.33	924.4	937.43	897.275	9.17237E+02	9.60400E+02	9.07680E+02	9.17737E+02	9.01380E+02	9.57822E+02	1.01605E+03	8.90460E+02	9.36567E+02	9.44500E+02	9.27450E+02	8.97822E+02	3.94171E+02	9.15500E+02	9.55810E+02	9.21278E+02	8.92100E+02	9.02100E+02	9.83400E+02	9.19257E+02	8.94110E+02	8.94110E+02	9.49625E+02	9.19420E+02	8.94680E+02	9.27340E+02	9.38580E+02	9.36862E+02	9.70970E+02
398.759	970.1	926.34	939.33	896.987	9.17912E+02	9.63733E+02	9.08140E+02	9.16325E+02	9.05010E+02	9.59189E+02	1.01739E+03	8.91720E+02	9.37867E+02	9.43667E+02	9.28570E+02	8.96678E+02	3.98759E+02	9.15122E+02	9.56530E+02	9.17544E+02	8.93644E+02	9.03889E+02	9.83871E+02	9.21843E+02	8.95400E+02	8.95400E+02	9.52987E+02	9.18810E+02	8.95750E+02	9.28520E+02	9.41870E+02	9.36563E+02	9.70750E+02
403.345	970.83	925.41	939.9	898.475	9.18850E+02	9.64878E+02	9.09250E+02	9.18200E+02	9.05240E+02	9.59900E+02	1.02075E+03	8.92370E+02	9.39644E+02	9.46911E+02	9.29910E+02	8.98233E+02	4.03345E+02	9.16011E+02	9.59710E+02	9.23022E+02	8.93989E+02	9.04033E+02	9.84929E+02	9.21457E+02	8.96490E+02	8.96490E+02	9.53412E+02	9.20180E+02	8.96460E+02	9.29140E+02	9.41170E+02	9.38213E+02	9.70430E+02
407.928	970	926.11	941.34	899.3	9.18938E+02	9.66411E+02	9.09130E+02	9.18825E+02	9.06540E+02	9.59733E+02	1.01918E+03	8.92530E+02	9.39711E+02	9.49500E+02	9.30830E+02	8.99111E+02	4.07928E+02	9.17322E+02	9.56250E+02	9.21289E+02	8.94567E+02	9.04189E+02	9.86857E+02	9.21943E+02	8.99210E+02	8.99210E+02	9.54037E+02	9.22830E+02	8.98230E+02	9.28940E+02	9.41870E+02	9.40175E+02	9.73080E+02
412.508	971.73	927.15	940.48	898.338	9.18350E+02	9.63233E+02	9.10890E+02	9.19000E+02	9.05720E+02	9.59067E+02	1.01952E+03	8.93180E+02	9.39567E+02	9.47933E+02	9.31960E+02	8.99533E+02	4.12508E+02	9.17911E+02	9.59060E+02	9.21200E+02	8.95933E+02	9.03800E+02	9.89543E+02	9.22943E+02	8.97730E+02	8.97730E+02	9.53625E+02	9.22290E+02	8.96340E+02	9.27365E+02	9.41500E+02	9.37925E+02	9.74080E+02
417.086	969.13	927.89	941.98	901.763	9.16900E+02	9.66567E+02	9.10210E+02	9.21200E+02	9.04590E+02	9.61567E+02	1.02159E+03	8.92810E+02	9.40911E+02	9.48311E+02	9.31400E+02	8.99789E+02	4.17086E+02	9.19978E+02	9.59140E+02	9.21478E+02	8.95756E+02	9.04978E+02	9.87357E+02	9.23457E+02	8.96890E+02	8.96890E+02	9.54063E+02	9.21700E+02	8.96380E+02	9.29160E+02	9.42840E+02	9.38650E+02	9.73230E+02
421.662	970.08	926.27	942.67	899.862	9.18663E+02	9.65867E+02	9.12660E+02	9.20513E+02	9.06430E+02	9.60522E+02	1.02071E+03	8.91410E+02	9.39833E+02	9.47489E+02	9.31030E+02	8.99333E+02	4.21662E+02	9.18478E+02	9.58490E+02	9.21067E+02	8.96456E+02	9.04700E+02	9.86800E+02	9.21000E+02	8.97700E+02	8.97700E+02	9.53900E+02	9.22760E+02	8.97540E+02	9.28400E+02	9.42230E+02	9.38675E+02	9.73480E+02
426.235	970.77	927.88	941.22	900.85	9.19075E+02	9.65867E+02	9.09830E+02	9.20537E+02	9.07260E+02	9.63578E+02	1.02163E+03	8.92430E+02	9.40944E+02	9.48033E+02	9.31930E+02	8.99333E+02	4.26235E+02	9.19267E+02	9.60000E+02	9.22244E+02	8.97056E+02	9.05467E+02	9.89843E+02	9.22129E+02	8.97510E+02	8.97510E+02	9.54225E+02	9.22110E+02	8.97870E+02	9.31060E+02	9.44600E+02	9.37487E+02	9.73990E+02
430.805	972.25	927.41	942.41	897.95	9.20900E+02	9.68133E+02	9.10800E+02	9.20487E+02	9.08580E+02	9.60467E+02	1.02003E+03	8.92510E+02	9.41767E+02	9.49333E+02	9.31700E+02	8.98356E+02	4.30805E+02	9.18822E+02	9.59700E+02	9.21822E+02	8.96578E+02	9.05600E+02	9.89429E+02	9.22214E+02	8.97220E+02	8.97220E+02	9.56800E+02	9.20990E+02	8.98080E+02	9.31090E+02	9.44280E+02	9.38912E+02	9.74310E+02
435.373	972.3	927.31	942.11	898.75	9.20800E+02	9.67322E+02	9.10300E+02	9.18700E+02	9.07650E+02	9.63456E+02	1.02275E+03	8.91660E+02	9.41678E+02	9.51233E+02	9.31830E+02	8.99411E+02	4.35373E+02	9.19056E+02	9.60710E+02	9.21344E+02	8.97311E+02	9.05233E+02	9.89357E+02	9.23629E+02	8.97910E+02	8.97910E+02	9.56487E+02	9.21300E+02	8.96840E+02	9.31060E+02	9.44790E+02	9.39963E+02	9.73160E+02
439.938	972.7	926.8	940.82	899.4	9.21075E+02	9.67922E+02	9.11700E+02	9.18950E+02	9.08900E+02	9.64967E+02	1.02079E+03	8.91440E+02	9.43311E+02	9.49222E+02	9.30490E+02	8.98556E+02	4.39938E+02	9.18344E+02	9.61720E+02	9.21311E+02	8.95178E+02	9.06211E+02	9.90886E+02	9.20829E+02	8.97780E+02	8.97780E+02	9.55388E+02	9.23450E+02	8.96450E+02	9.31720E+02	9.44370E+02	9.41375E+02	9.74500E+02
444.501	975.03	930.35	941.92	899.662	9.20525E+02	9.69667E+02	9.10220E+02	9.20813E+02	9.08680E+02	9.63467E+02	1.02268E+03	8.92150E+02	9.42311E+02	9.49933E+02	9.32690E+02	8.97611E+02	4.44501E+02	9.20089E+02	9.61710E+02	9.22833E+02	8.97900E+02	9.07178E+02	9.94800E+02	9.22643E+02	8.96570E+02	8.96570E+02	9.58250E+02	9.23140E+02	8.96580E+02	9.31030E+02	9.46380E+02	9.42862E+02	9.73500E+02
449.062	975.61	930.47	942.74	900.638	9.22612E+02	9.70178E+02	9.11960E+02	9.20688E+02	9.10570E+02	9.63956E+02	1.02310E+03	8.91660E+02	9.44278E+02	9.52500E+02	9.33480E+02	9.00178E+02	4.49062E+02	9.21533E+02	9.62800E+02	9.22611E+02	8.96567E+02	9.08533E+02	9.92386E+02	9.23343E+02	8.98050E+02	8.98050E+02	9.59900E+02	9.23420E+02	8.98210E+02	9.33150E+02	9.47540E+02	9.41525E+02	9.74120E+02
453.62	978.04	933.52	944.22	902.188	9.26200E+02	9.74256E+02	9.13690E+02	9.20925E+02	9.13680E+02	9.70122E+02	1.02516E+03	8.93510E+02	9.46956E+02	9.56522E+02	9.33750E+02	8.99278E+02	4.53620E+02	9.24633E+02	9.66130E+02	9.24133E+02	8.96878E+02	9.10756E+02	9.97271E+02	9.26200E+02	8.99430E+02	8.99430E+02	9.64112E+02	9.23130E+02	8.98500E+02	9.34550E+02	9.49420E+02	9.42150E+02	9.76230E+02
458.175	980.81	938.08	943.74	902.713	9.29862E+02	9.80467E+02	9.13310E+02	9.22438E+02	9.17740E+02	9.74500E+02	1.02598E+03	8.94980E+02	9.51189E+02	9.60300E+02	9.33870E+02	9.00656E+02	4.58175E+02	9.29611E+02	9.70630E+02	9.24967E+02	8.96711E+02	9.14367E+02	1.00334E+03	9.24686E+02	8.99690E+02	8.99690E+02	9.68588E+02	9.25350E+02	8.98370E+02	9.38440E+02	9.54260E+02	9.40550E+02	9.76420E+02
462.728	984.81	943.5	944.18	900.838	9.34925E+02	9.85056E+02	9.13270E+02	9.23400E+02	9.23160E+02	9.78756E+02	1.02737E+03	8.93640E+02	9.54011E+02	9.63478E+02	9.32690E+02	9.01478E+02	4.62728E+02	9.32933E+02	9.75810E+02	9.24600E+02	8.98911E+02	9.18811E+02	1.00847E+03	9.25343E+02	8.99610E+02	8.99610E+02	9.72825E+02	9.24710E+02	8.98940E+02	9.41450E+02	9.56480E+02	9.44537E+02	9.78070E+02
467.279	986.11	943.28	946.49	902.412	9.34213E+02	9.84156E+02	9.11410E+02	9.22100E+02	9.21180E+02	9.75733E+02	1.02739E+03	8.96400E+02	9.56333E+02	9.62189E+02	9.35430E+02	9.01111E+02	4.67279E+02	9.32133E+02	9.75200E+02	9.24344E+02	8.99333E+02	9.17089E+02	1.00793E+03	9.25829E+02	9.00870E+02	9.00870E+02	9.73638E+02	9.26330E+02	8.98500E+02	9.42120E+02	9.57820E+02	9.42938E+02	9.78020E+02
471.827	982.94	938.44	943.86	902.975	9.28300E+02	9.81811E+02	9.11390E+02	9.20963E+02	9.17150E+02	9.73156E+02	1.02689E+03	8.93440E+02	9.50356E+02	9.61144E+02	9.34910E+02	9.01011E+02	4.71827E+02	9.28689E+02	9.70920E+02	9.25044E+02	8.97156E+02	9.14244E+02	1.00491E+03	9.25243E+02	8.99770E+02	8.99770E+02	9.67550E+02	9.26920E+02	8.99580E+02	9.39620E+02	9.53200E+02	9.44150E+02	9.77910E+02
476.373	980.19	933.84	944.99	904.725	9.27650E+02	9.76100E+02	9.13910E+02	9.23638E+02	9.14650E+02	9.72422E+02	1.02886E+03	8.94950E+02	9.48778E+02	9.57722E+02	9.34960E+02	9.01344E+02	4.76373E+02	9.24833E+02	9.67930E+02	9.24178E+02	8.98267E+02	9.10256E+02	1.00011E+03	9.25586E+02	9.02770E+02	9.02770E+02	9.64287E+02	9.27510E+02	8.97910E+02	9.37720E+02	9.51430E+02	9.45838E+02	9.79050E+02
480.916	981.47	933.11	946.83	902.688	9.24900E+02	9.76033E+02	9.15030E+02	9.23600E+02	9.13790E+02	9.69067E+02	1.02878E+03	8.94090E+02	9.45811E+02	9.57139E+02	9.36270E+02	9.01844E+02	4.80916E+02	9.21956E+02	9.65920E+02	9.26022E+02	8.99711E+02	9.10644E+02	9.97014E+02	9.26086E+02	9.01650E+02	9.01650E+02	9.62438E+02	9.27670E+02	9.00300E+02	9.34970E+02	9.51010E+02	9.45100E+02	9.80270E+02
485.456	979.35	932.97	946.7	904.862	9.25388E+02	9.73456E+02	9.16070E+02	9.25787E+02	9.13740E+02	9.68056E+02	1.02954E+03	8.96850E+02	9.48100E+02	9.56433E+02	9.38940E+02	9.04967E+02	4.85456E+02	9.24300E+02	9.68930E+02	9.26578E+02	9.06911E+02	9.09256E+02	1.00054E+03	9.28843E+02	9.03220E+02	9.03220E+02	9.63100E+02	9.26860E+02	9.01400E+02	9.36140E+02	9.48480E+02	9.47338E+02	9.84360E+02
489.994	981.49	934.78	945.79	903.487	9.27650E+02	9.76422E+02	9.16110E+02	9.27175E+02	9.12480E+02	9.70222E+02	1.03331E+03	8.95270E+02	9.48567E+02	9.57456E+02	9.37210E+02	9.03478E+02	4.89994E+02	9.24356E+02	9.70100E+02	9.28589E+02	9.05300E+02	9.10911E+02	1.00010E+03	9.30600E+02	9.03280E+02	9.03280E+02	9.63600E+02	9.29300E+02	9.01230E+02	9.36050E+02	9.51290E+02	9.49375E+02	9.83690E+02
494.53	982.3	936.53	945.96	905.35	9.30050E+02	9.79067E+02	9.15960E+02	9.23825E+02	9.15040E+02	9.73789E+02	1.03158E+03	8.96070E+02	9.51533E+02	9.60289E+02	9.36050E+02	9.04622E+02	4.94530E+02	9.27700E+02	9.70550E+02	9.29389E+02	9.01056E+02	9.14200E+02	1.00331E+03	9.28300E+02	9.03210E+02	9.03210E+02	9.65463E+02	9.28460E+02	9.02810E+02	9.37670E+02	9.52370E+02	9.47188E+02	9.81540E+02
499.063	985.9	940.23	948.06	903.95	9.31788E+02	9.83067E+02	9.15730E+02	9.25563E+02	9.19210E+02	9.76678E+02	1.03293E+03	8.96220E+02	9.50544E+02	9.62600E+02	9.39520E+02	9.04178E+02	4.99063E+02	9.30278E+02	9.73240E+02	9.29233E+02	9.00500E+02	9.16022E+02	1.00761E+03	9.28814E+02	9.03380E+02	9.03380E+02	9.68475E+02	9.30210E+02	9.03170E+02	9.43430E+02	9.56540E+02	9.48188E+02	9.82790E+02
503.594	986.4	940.33	948.86	905.313	9.31987E+02	9.85211E+02	9.18430E+02	9.24737E+02	9.18600E+02	9.76733E+02	1.03480E+03	8.97740E+02	9.52789E+02	9.64256E+02	9.40160E+02	9.06056E+02	5.03594E+02	9.31089E+02	9.73780E+02	9.30133E+02	9.01033E+02	9.14744E+02	1.00870E+03	9.30886E+02	9.05780E+02	9.05780E+02	9.68338E+02	9.30900E+02	9.02100E+02	9.42100E+02	9.55830E+02	9.48112E+02	9.83920E+02
508.122	986.41	941.19	948.92	906.813	9.31300E+02	9.81644E+02	9.15960E+02	9.25725E+02	9.19500E+02	9.75567E+02	1.03459E+03	8.97250E+02	9.51511E+02	9.60878E+02	9.41660E+02	9.04978E+02	5.08122E+02	9.29633E+02	9.72380E+02	9.28467E+02	9.02511E+02	9.13544E+02	1.00683E+03	9.32071E+02	9.04600E+02	9.04600E+02	9.69037E+02	9.32010E+02	9.00930E+02	9.40780E+02	9.55140E+02	9.48513E+02	9.84350E+02
512.648	987.76	940.35	952.28	908.412	9.31300E+02	9.82022E+02	9.20090E+02	9.29063E+02	9.18850E+02	9.77678E+02	1.03871E+03	8.97790E+02	9.53767E+02	9.62222E+02	9.42390E+02	9.08111E+02	5.12648E+02	9.29944E+02	9.73670E+02	9.31744E+02	9.02089E+02	9.16811E+02	1.00664E+03	9.34900E+02	9.06790E+02	9.06790E+02	9.70500E+02	9.32910E+02	9.02320E+02	9.41320E+02	9.55960E+02	9.50638E+02	9.85010E+02
517.171	989.25	941.1	952	907.625	9.31425E+02	9.84578E+02	9.20570E+02	9.27875E+02	9.20010E+02	9.79244E+02	1.03920E+03	8.98760E+02	9.54856E+02	9.63622E+02	9.43160E+02	9.10089E+02	5.17171E+02	9.31433E+02	9.74620E+02	9.31411E+02	9.03933E+02	9.16811E+02	1.00891E+03	9.33329E+02	9.07630E+02	9.07630E+02	9.71088E+02	9.33450E+02	9.04490E+02	9.42660E+02	9.56410E+02	9.49775E+02	9.89290E+02
521.692	991.43	943.7	952.35	904.813	9.34013E+02	9.86444E+02	9.19940E+02	9.29500E+02	9.21160E+02	9.79944E+02	1.04102E+03	8.99030E+02	9.55611E+02	9.67756E+02	9.43380E+02	9.09511E+02	5.21692E+02	9.34189E+02	9.75280E+02	9.32322E+02	9.05300E+02	9.17533E+02	1.01111E+03	9.35386E+02	9.09810E+02	9.09810E+02	9.70700E+02	9.34560E+02	9.03400E+02	9.44240E+02	9.60400E+02	9.49188E+02	9.89730E+02
526.211	992.76	946.15	953.64	908.225	9.35275E+02	9.87889E+02	9.21050E+02	9.30950E+02	9.25670E+02	9.83178E+02	1.04053E+03	9.02350E+02	9.56378E+02	9.68256E+02	9.43590E+02	9.09711E+02	5.26211E+02	9.33122E+02	9.78640E+02	9.33356E+02	9.06500E+02	9.19667E+02	1.01301E+03	9.34400E+02	9.07820E+02	9.07820E+02	9.74588E+02	9.34410E+02	9.06250E+02	9.44530E+02	9.61060E+02	9.52438E+02	9.90710E+02
530.727	993.92	946.42	954.49	908.275	9.39912E+02	9.89533E+02	9.19690E+02	9.29675E+02	9.23820E+02	9.84989E+02	1.03982E+03	9.01050E+02	9.59622E+02	9.68278E+02	9.42810E+02	9.09033E+02	5.30727E+02	9.34700E+02	9.80990E+02	9.33633E+02	9.02067E+02	9.20522E+02	1.01396E+03	9.34871E+02	9.10280E+02	9.10280E+02	9.75987E+02	9.35150E+02	9.05770E+02	9.45580E+02	9.61340E+02	9.54100E+02	9.90290E+02
535.24	992.38	947.05	953.13	909.35	9.37050E+02	9.91733E+02	9.24370E+02	9.29588E+02	9.25610E+02	9.83578E+02	1.04378E+03	8.99130E+02	9.58556E+02	9.70667E+02	9.45330E+02	9.10433E+02	5.35240E+02	9.35044E+02	9.81260E+02	9.34800E+02	9.04333E+02	9.20822E+02	1.01527E+03	9.36214E+02	9.10100E+02	9.10100E+02	9.76412E+02	9.33460E+02	9.05850E+02	9.49820E+02	9.60890E+02	9.54400E+02	9.90330E+02
539.751	993.13	946.95	952.77	909.438	9.36862E+02	9.87944E+02	9.22550E+02	9.29950E+02	9.26290E+02	9.85500E+02	1.04348E+03	9.00090E+02	9.59667E+02	9.72144E+02	9.45200E+02	9.08522E+02	5.39751E+02	9.34733E+02	9.81510E+02	9.34056E+02	9.03500E+02	9.19433E+02	1.01436E+03	9.36171E+02	9.09720E+02	9.09720E+02	9.75950E+02	9.35460E+02	9.06080E+02	9.45910E+02	9.61480E+02	9.53000E+02	9.91100E+02
544.26	993.87	948.08	953.75	908.775	9.36575E+02	9.88089E+02	9.22000E+02	9.31650E+02	9.24980E+02	9.84967E+02	1.04207E+03	9.01150E+02	9.60700E+02	9.71556E+02	9.45310E+02	9.10822E+02	5.44260E+02	9.33456E+02	9.79990E+02	9.34411E+02	9.04733E+02	9.19622E+02	1.01373E+03	9.35671E+02	9.09430E+02	9.09430E+02	9.75188E+02	9.35060E+02	9.05450E+02	9.45950E+02	9.63090E+02	9.53950E+02	9.90300E+02
548.766	993.04	944.77	954.65	907.925	9.37813E+02	9.87033E+02	9.21110E+02	9.29438E+02	9.22240E+02	9.84100E+02	1.04208E+03	9.01170E+02	9.57256E+02	9.68233E+02	9.45390E+02	9.11056E+02	5.48766E+02	9.34156E+02	9.80420E+02	9.33178E+02	9.04889E+02	9.19511E+02	1.01320E+03	9.35314E+02	9.10540E+02	9.10540E+02	9.75237E+02	9.35490E+02	9.05010E+02	9.46600E+02	9.61800E+02	9.51800E+02	9.89600E+02
553.27	993.8	945.28	956.1	908.65	9.36013E+02	9.87589E+02	9.22500E+02	9.31388E+02	9.22600E+02	9.83556E+02	1.04314E+03	9.01090E+02	9.56656E+02	9.67122E+02	9.44050E+02	9.10133E+02	5.53270E+02	9.31767E+02	9.79470E+02	9.35056E+02	9.04567E+02	9.17900E+02	1.01317E+03	9.36343E+02	9.11090E+02	9.11090E+02	9.74362E+02	9.35170E+02	9.05190E+02	9.45580E+02	9.60720E+02	9.54625E+02	9.89240E+02
557.771	991.98	943.13	954.7	908.688	9.33325E+02	9.87133E+02	9.21000E+02	9.28737E+02	9.22490E+02	9.81533E+02	1.04515E+03	9.00470E+02	9.54756E+02	9.66356E+02	9.47360E+02	9.10156E+02	5.57771E+02	9.31856E+02	9.79050E+02	9.35256E+02	9.03778E+02	9.19078E+02	1.01087E+03	9.37271E+02	9.09650E+02	9.09650E+02	9.71563E+02	9.34760E+02	9.06780E+02	9.44750E+02	9.58060E+02	9.52938E+02	9.90790E+02
562.27	992.37	942.13	955.49	909.5	9.33325E+02	9.84400E+02	9.23580E+02	9.31237E+02	9.20430E+02	9.80267E+02	1.04665E+03	9.00610E+02	9.57633E+02	9.65544E+02	9.46520E+02	9.12967E+02	5.62270E+02	9.29622E+02	9.77340E+02	9.35833E+02	9.06111E+02	9.15111E+02	1.00914E+03	9.38157E+02	9.11450E+02	9.11450E+02	9.69325E+02	9.37930E+02	9.06730E+02	9.43750E+02	9.59110E+02	9.53213E+02	9.91450E+02
566.767	990.72	942.02	956.59	909.412	9.31625E+02	9.84133E+02	9.22330E+02	9.30125E+02	9.18390E+02	9.79689E+02	1.04809E+03	9.03000E+02	9.55044E+02	9.65967E+02	9.47300E+02	9.10911E+02	5.66767E+02	9.31644E+02	9.78130E+02	9.35756E+02	9.05878E+02	9.15022E+02	1.00889E+03	9.37686E+02	9.12960E+02	9.12960E+02	9.68575E+02	9.37630E+02	9.07440E+02	9.40960E+02	9.55820E+02	9.57662E+02	9.92970E+02
571.261	990.33	940.72	957.12	908.6	9.31800E+02	9.84044E+02	9.23570E+02	9.33763E+02	9.18710E+02	9.79900E+02	1.04775E+03	9.02600E+02	9.53511E+02	9.66522E+02	9.47670E+02	9.12311E+02	5.71261E+02	9.30400E+02	9.77480E+02	9.35278E+02	9.05167E+02	9.14733E+02	1.00624E+03	9.35986E+02	9.11780E+02	9.11780E+02	9.70750E+02	9.37110E+02	9.07890E+02	9.42030E+02	9.56980E+02	9.56500E+02	9.91520E+02
575.752	991.99	939.97	956.97	910.263	9.34138E+02	9.84033E+02	9.22300E+02	9.31112E+02	9.19450E+02	9.82133E+02	1.04811E+03	9.03500E+02	9.53056E+02	9.65411E+02	9.47730E+02	9.12167E+02	5.75752E+02	9.29622E+02	9.78630E+02	9.36611E+02	9.04756E+02	9.15400E+02	1.00890E+03	9.40229E+02	9.12630E+02	9.12630E+02	9.68638E+02	9.37050E+02	9.06390E+02	9.42800E+02	9.59650E+02	9.57725E+02	9.93980E+02
580.242	992.71	942.96	957.87	912.138	9.34650E+02	9.85311E+02	9.22890E+02	9.31862E+02	9.21370E+02	9.81133E+02	1.04880E+03	9.03150E+02	9.56278E+02	9.67589E+02	9.49320E+02	9.14144E+02	5.80242E+02	9.31622E+02	9.78310E+02	9.38967E+02	9.06933E+02	9.17967E+02	1.01180E+03	9.40529E+02	9.11610E+02	9.11610E+02	9.73200E+02	9.37750E+02	9.07730E+02	9.43810E+02	9.58570E+02	9.58612E+02	9.95260E+02
584.728	997.8	944.13	958.7	911.162	9.35925E+02	9.89156E+02	9.23580E+02	9.32700E+02	9.21260E+02	9.85178E+02	1.05029E+03	9.03630E+02	9.58900E+02	9.70367E+02	9.48900E+02	9.13222E+02	5.84728E+02	9.34356E+02	9.82600E+02	9.36989E+02	9.08522E+02	9.19100E+02	1.01293E+03	9.40671E+02	9.11090E+02	9.11090E+02	9.74050E+02	9.39750E+02	9.07750E+02	9.46920E+02	9.59900E+02	9.56412E+02	9.92060E+02
589.213	998.52	946.08	961.37	911.8	9.38650E+02	9.90122E+02	9.24810E+02	9.33463E+02	9.23300E+02	9.86789E+02	1.05176E+03	9.03160E+02	9.61489E+02	9.71656E+02	9.48490E+02	9.12878E+02	5.89213E+02	9.33589E+02	9.82280E+02	9.37600E+02	9.09011E+02	9.20022E+02	1.01530E+03	9.42471E+02	9.12490E+02	9.12490E+02	9.75063E+02	9.41850E+02	9.09060E+02	9.48060E+02	9.63420E+02	9.59600E+02	9.95240E+02
593.695	993.93	946	960.17	911.375	9.37075E+02	9.90711E+02	9.23000E+02	9.33700E+02	9.22870E+02	9.85689E+02	1.04942E+03	9.01690E+02	9.61056E+02	9.71433E+02	9.48700E+02	9.12533E+02	5.93695E+02	9.34300E+02	9.82380E+02	9.39767E+02	9.06978E+02	9.20900E+02	1.01520E+03	9.40371E+02	9.14800E+02	9.14800E+02	9.74087E+02	9.38700E+02	9.08280E+02	9.48040E+02	9.61490E+02	9.58950E+02	9.96410E+02
598.174	994.88	943.21	962.08	911.35	9.36213E+02	9.90622E+02	9.27040E+02	9.33650E+02	9.22540E+02	9.84911E+02	1.05221E+03	9.03060E+02	9.57822E+02	9.70622E+02	9.49230E+02	9.13956E+02	5.98174E+02	9.33300E+02	9.80990E+02	9.37733E+02	9.08067E+02	9.20011E+02	1.01290E+03	9.41257E+02	9.16840E+02	9.16840E+02	9.74688E+02	9.41180E+02	9.09590E+02	9.46920E+02	9.60480E+02	9.58188E+02	9.98060E+02
602.651	997.29	943.45	962.24	913.713	9.35537E+02	9.91000E+02	9.24750E+02	9.32100E+02	9.21960E+02	9.85444E+02	1.05389E+03	9.03110E+02	9.57700E+02	9.70767E+02	9.51650E+02	9.17667E+02	6.02651E+02	9.31311E+02	9.83110E+02	9.41244E+02	9.07267E+02	9.19189E+02	1.01289E+03	9.42443E+02	9.16220E+02	9.16220E+02	9.73188E+02	9.42780E+02	9.09140E+02	9.45780E+02	9.60270E+02	9.58938E+02	1.00025E+03
607.126	996.64	942.79	964.55	914.563	9.36963E+02	9.89511E+02	9.27150E+02	9.34088E+02	9.21350E+02	9.86033E+02	1.05449E+03	9.05420E+02	9.58256E+02	9.70078E+02	9.52420E+02	9.18656E+02	6.07126E+02	9.32367E+02	9.81970E+02	9.40444E+02	9.09344E+02	9.19033E+02	1.01427E+03	9.43257E+02	9.17820E+02	9.17820E+02	9.72650E+02	9.43600E+02	9.11380E+02	9.47040E+02	9.60750E+02	9.61388E+02	9.99620E+02
611.598	996.61	942.3	961.11	913.237	9.33313E+02	9.86400E+02	9.25210E+02	9.34400E+02	9.19870E+02	9.85233E+02	1.05560E+03	9.04430E+02	9.57144E+02	9.68156E+02	9.52370E+02	9.14289E+02	6.11598E+02	9.31833E+02	9.80110E+02	9.39600E+02	9.10011E+02	9.16378E+02	1.00966E+03	9.41600E+02	9.15630E+02	9.15630E+02	9.71425E+02	9.43320E+02	9.10470E+02	9.45670E+02	9.58390E+02	9.62138E+02	9.97770E+02
616.068	995.05	941.38	963.3	913.763	9.33925E+02	9.86900E+02	9.26780E+02	9.34112E+02	9.19390E+02	9.81022E+02	1.05628E+03	9.05190E+02	9.56878E+02	9.66011E+02	9.51060E+02	9.15633E+02	6.16068E+02	9.29700E+02	9.81290E+02	9.40122E+02	9.08611E+02	9.16511E+02	1.01186E+03	9.41414E+02	9.16830E+02	9.16830E+02	9.67787E+02	9.42820E+02	9.11230E+02	9.45370E+02	9.60030E+02	9.60612E+02	1.00150E+03
620.535	995.26	943.2	963.04	915.088	9.35713E+02	9.87456E+02	9.28540E+02	9.38025E+02	9.21390E+02	9.83478E+02	1.05677E+03	9.08350E+02	9.57922E+02	9.68922E+02	9.53840E+02	9.18600E+02	6.20535E+02	9.30411E+02	9.79400E+02	9.42367E+02	9.10344E+02	9.16433E+02	1.01190E+03	9.45643E+02	9.17340E+02	9.17340E+02	9.69388E+02	9.44630E+02	9.13070E+02	9.43860E+02	9.59330E+02	9.63037E+02	1.00135E+03
625	998.8	942.35	964.18	914.75	9.34588E+02	9.87833E+02	9.29100E+02	9.37775E+02	9.19980E+02	9.82578E+02	1.05924E+03	9.06040E+02	9.56567E+02	9.69833E+02	9.54030E+02	9.16956E+02	6.25000E+02	9.32889E+02	9.82490E+02	9.41222E+02	9.11511E+02	9.18900E+02	1.01466E+03	9.44386E+02	9.18900E+02	9.18900E+02	9.71463E+02	9.46220E+02	9.15190E+02	9.46030E+02	9.58750E+02	9.63487E+02	1.00229E+03
629.463	997.03	944.4	961.96	911.513	9.34075E+02	9.87667E+02	9.30220E+02	9.35700E+02	9.20400E+02	9.81200E+02	1.05694E+03	9.05670E+02	9.56811E+02	9.69789E+02	9.54340E+02	9.17833E+02	6.29463E+02	9.30256E+02	9.79380E+02	9.41167E+02	9.07789E+02	9.15700E+02	1.01339E+03	9.45500E+02	9.16450E+02	9.16450E+02	9.69225E+02	9.45490E+02	9.10910E+02	9.46440E+02	9.58380E+02	9.62275E+02	9.99810E+02
633.923	997.55	943.77	962.06	913.763	9.33375E+02	9.88300E+02	9.29120E+02	9.35500E+02	9.22130E+02	9.83700E+02	1.05882E+03	9.06920E+02	9.58133E+02	9.71822E+02	9.56140E+02	9.20800E+02	6.33923E+02	9.32511E+02	9.83320E+02	9.41867E+02	9.11044E+02	9.17478E+02	1.01227E+03	9.42586E+02	9.17660E+02	9.17660E+02	9.70938E+02	9.45910E+02	9.10240E+02	9.47270E+02	9.61630E+02	9.65125E+02	1.00213E+03
638.381	999.7	943.96	966.3	914.338	9.35600E+02	9.91056E+02	9.30130E+02	9.37925E+02	9.22380E+02	9.87433E+02	1.05983E+03	9.07490E+02	9.60356E+02	9.73822E+02	9.56810E+02	9.19100E+02	6.38381E+02	9.32311E+02	9.83510E+02	9.43089E+02	9.13089E+02	9.18278E+02	1.01516E+03	9.46914E+02	9.20430E+02	9.20430E+02	9.72175E+02	9.46730E+02	9.10900E+02	9.45870E+02	9.61830E+02	9.62925E+02	1.00285E+03
642.837	1000.57	947.61	968.25	917.037	9.36825E+02	9.92256E+02	9.33070E+02	9.39213E+02	9.25990E+02	9.88333E+02	1.06559E+03	9.10050E+02	9.61744E+02	9.73267E+02	9.58010E+02	9.21289E+02	6.42837E+02	9.37689E+02	9.85180E+02	9.43533E+02	9.13756E+02	9.21278E+02	1.01723E+03	9.48229E+02	9.24220E+02	9.24220E+02	9.74875E+02	9.48820E+02	9.16920E+02	9.49200E+02	9.62100E+02	9.66638E+02	1.00669E+03
647.29	999.23	947.99	969.25	918.612	9.35450E+02	9.91878E+02	9.33020E+02	9.42287E+02	9.26290E+02	9.89467E+02	1.06631E+03	9.11320E+02	9.61733E+02	9.74267E+02	9.57580E+02	9.23678E+02	6.47290E+02	9.34111E+02	9.85130E+02	9.45389E+02	9.14122E+02	9.20744E+02	1.01550E+03	9.48886E+02	9.24900E+02	9.24900E+02	9.75575E+02	9.47950E+02	9.15490E+02	9.48280E+02	9.63400E+02	9.65487E+02	1.00606E+03
651.74	1001.54	946.93	967.05	917.925	9.34662E+02	9.90622E+02	9.32210E+02	9.39275E+02	9.23620E+02	9.87067E+02	1.06532E+03	9.09950E+02	9.60789E+02	9.73578E+02	9.58800E+02	9.21533E+02	6.51740E+02	9.34833E+02	9.85210E+02	9.45300E+02	9.13256E+02	9.19756E+02	1.01501E+03	9.46571E+02	9.23460E+02	9.23460E+02	9.73025E+02	9.48640E+02	9.15490E+02	9.47210E+02	9.64970E+02	9.67313E+02	1.00533E+03
656.189	1000.71	946.61	968.07	917.537	9.38362E+02	9.92544E+02	9.33490E+02	9.39025E+02	9.23670E+02	9.87489E+02	1.06480E+03	9.11290E+02	9.61244E+02	9.74844E+02	9.57940E+02	9.20178E+02	6.56189E+02	9.33622E+02	9.85600E+02	9.45533E+02	9.14011E+02	9.19444E+02	1.01653E+03	9.48429E+02	9.22370E+02	9.22370E+02	9.72075E+02	9.49810E+02	9.16550E+02	9.48810E+02	9.62940E+02	9.67537E+02	1.00715E+03
660.634	1002.11	947.75	966.93	917.737	9.37913E+02	9.92556E+02	9.33850E+02	9.40325E+02	9.23850E+02	9.87144E+02	1.06762E+03	9.11310E+02	9.63144E+02	9.73856E+02	9.58830E+02	9.22200E+02	6.60634E+02	9.33511E+02	9.88090E+02	9.45633E+02	9.14200E+02	9.20844E+02	1.01849E+03	9.50586E+02	9.22910E+02	9.22910E+02	9.76300E+02	9.50660E+02	9.16560E+02	9.48350E+02	9.63740E+02	9.69725E+02	1.00800E+03
665.078	1002.69	947.01	967.59	918.713	9.37138E+02	9.91311E+02	9.34500E+02	9.41412E+02	9.23550E+02	9.89000E+02	1.06588E+03	9.09270E+02	9.63078E+02	9.73167E+02	9.60340E+02	9.21800E+02	6.65078E+02	9.36233E+02	9.86760E+02	9.46578E+02	9.13433E+02	9.18944E+02	1.01723E+03	9.51243E+02	9.23200E+02	9.23200E+02	9.76188E+02	9.51300E+02	9.16630E+02	9.49090E+02	9.65280E+02	9.68475E+02	1.00941E+03
669.519	1003.25	947.84	969.56	919.5	9.38162E+02	9.93600E+02	9.37140E+02	9.42813E+02	9.26860E+02	9.89189E+02	1.06817E+03	9.11100E+02	9.62922E+02	9.75200E+02	9.61020E+02	9.23511E+02	6.69519E+02	9.35744E+02	9.87670E+02	9.48278E+02	9.14533E+02	9.19678E+02	1.01943E+03	9.49943E+02	9.23170E+02	9.23170E+02	9.74912E+02	9.52160E+02	9.18300E+02	9.50980E+02	9.64600E+02	9.71000E+02	1.01445E+03
673.958	1005.04	949.05	970.77	920.088	9.37900E+02	9.93033E+02	9.35590E+02	9.43100E+02	9.25090E+02	9.92056E+02	1.06854E+03	9.10710E+02	9.62133E+02	9.75044E+02	9.63040E+02	9.23000E+02	6.73958E+02	9.34800E+02	9.86720E+02	9.48800E+02	9.16400E+02	9.20911E+02	1.01894E+03	9.51071E+02	9.24810E+02	9.24810E+02	9.74063E+02	9.54140E+02	9.18440E+02	9.51620E+02	9.64390E+02	9.70150E+02	1.01387E+03
678.394	1003.95	948.63	971.55	921.15	9.38100E+02	9.94711E+02	9.35250E+02	9.46225E+02	9.26920E+02	9.93333E+02	1.07129E+03	9.13070E+02	9.65789E+02	9.77500E+02	9.65740E+02	9.23578E+02	6.78394E+02	9.35667E+02	9.91340E+02	9.49600E+02	9.17833E+02	9.22467E+02	1.02070E+03	9.53729E+02	9.25080E+02	9.25080E+02	9.75175E+02	9.53600E+02	9.19700E+02	9.51050E+02	9.69120E+02	9.74412E+02	1.01444E+03
682.828	1005.45	948.22	971.98	920.225	9.39200E+02	9.95967E+02	9.35290E+02	9.43513E+02	9.26070E+02	9.91711E+02	1.07198E+03	9.13650E+02	9.65589E+02	9.77522E+02	9.62990E+02	9.25200E+02	6.82828E+02	9.38578E+02	9.88010E+02	9.51422E+02	9.16878E+02	9.22811E+02	1.02239E+03	9.52900E+02	9.27110E+02	9.27110E+02	9.76700E+02	9.52900E+02	9.18930E+02	9.52880E+02	9.66570E+02	9.72037E+02	1.01237E+03
687.26	1006.75	950.23	974.42	921.95	9.39438E+02	9.94778E+02	9.37440E+02	9.42925E+02	9.25190E+02	9.94478E+02	1.07345E+03	9.11970E+02	9.64089E+02	9.78844E+02	9.63780E+02	9.27489E+02	6.87260E+02	9.39444E+02	9.91390E+02	9.49978E+02	9.19300E+02	9.22289E+02	1.02134E+03	9.53129E+02	9.27120E+02	9.27120E+02	9.78575E+02	9.54310E+02	9.18620E+02	9.52900E+02	9.66400E+02	9.71950E+02	1.01536E+03
691.689	1008.11	949.05	975.8	923.4	9.40425E+02	9.97278E+02	9.37550E+02	9.43787E+02	9.27300E+02	9.93100E+02	1.07545E+03	9.15540E+02	9.66544E+02	9.81067E+02	9.63700E+02	9.27744E+02	6.91689E+02	9.37233E+02	9.89960E+02	9.54089E+02	9.19900E+02	9.23433E+02	1.02549E+03	9.55186E+02	9.29290E+02	9.29290E+02	9.76425E+02	9.55800E+02	9.19080E+02	9.52000E+02	9.66590E+02	9.71938E+02	1.01582E+03
696.116	1009.24	952.04	975.84	921.3	9.40088E+02	9.97667E+02	9.39970E+02	9.46787E+02	9.27980E+02	9.95011E+02	1.07377E+03	9.14790E+02	9.66278E+02	9.78367E+02	9.66420E+02	9.27400E+02	6.96116E+02	9.38744E+02	9.91730E+02	9.51556E+02	9.17656E+02	9.22689E+02	1.02494E+03	9.55871E+02	9.28460E+02	9.28460E+02	9.78925E+02	9.56390E+02	9.20350E+02	9.53770E+02	9.69380E+02	9.75400E+02	1.01906E+03
700.54	1008.92	953.43	974.08	924.85	9.40650E+02	9.98311E+02	9.40020E+02	9.48112E+02	9.27990E+02	9.94378E+02	1.07626E+03	9.15810E+02	9.66167E+02	9.80133E+02	9.66590E+02	9.28233E+02	7.00540E+02	9.39900E+02	9.92520E+02	9.52500E+02	9.18833E+02	9.23844E+02	1.02606E+03	9.57929E+02	9.31030E+02	9.31030E+02	9.82237E+02	9.56180E+02	9.21980E+02	9.53470E+02	9.68980E+02	9.75675E+02	1.01750E+03
704.962	1009.2	951.38	976.03	924.4	9.41412E+02	9.98589E+02	9.39400E+02	9.48438E+02	9.28830E+02	9.96133E+02	1.07923E+03	9.15980E+02	9.68756E+02	9.79489E+02	9.64790E+02	9.26178E+02	7.04962E+02	9.36889E+02	9.92250E+02	9.53156E+02	9.19089E+02	9.23933E+02	1.02343E+03	9.58071E+02	9.28220E+02	9.28220E+02	9.80663E+02	9.56170E+02	9.20440E+02	9.54450E+02	9.69050E+02	9.75063E+02	1.01847E+03
709.382	1009.61	951.92	975.4	922.938	9.41638E+02	9.98400E+02	9.40140E+02	9.49662E+02	9.26650E+02	9.93700E+02	1.07506E+03	9.16250E+02	9.68200E+02	9.80889E+02	9.67100E+02	9.28356E+02	7.09382E+02	9.38489E+02	9.91990E+02	9.53878E+02	9.20033E+02	9.24178E+02	1.02107E+03	9.55757E+02	9.27700E+02	9.27700E+02	9.78162E+02	9.57030E+02	9.21700E+02	9.53310E+02	9.68200E+02	9.75025E+02	1.01767E+03
713.799	1011.35	954.64	977.96	923.263	9.41838E+02	9.99700E+02	9.41470E+02	9.49138E+02	9.30380E+02	9.96856E+02	1.08009E+03	9.15900E+02	9.69489E+02	9.80700E+02	9.68100E+02	9.29900E+02	7.13799E+02	9.39444E+02	9.91450E+02	9.55667E+02	9.21256E+02	9.23967E+02	1.02550E+03	9.58429E+02	9.28640E+02	9.28640E+02	9.79662E+02	9.57380E+02	9.23270E+02	9.55860E+02	9.70530E+02	9.76100E+02	1.02183E+03
718.214	1013.38	955.6	980.42	924.938	9.43362E+02	1.00199E+03	9.43590E+02	9.51287E+02	9.31050E+02	9.95778E+02	1.08165E+03	9.16830E+02	9.70144E+02	9.80878E+02	9.69140E+02	9.28867E+02	7.18214E+02	9.41222E+02	9.93580E+02	9.56233E+02	9.21422E+02	9.23156E+02	1.02594E+03	9.55971E+02	9.31490E+02	9.31490E+02	9.80138E+02	9.59700E+02	9.23720E+02	9.56400E+02	9.72540E+02	9.79075E+02	1.02092E+03
722.627	1012.63	955.41	979.13	925.263	9.46650E+02	1.00246E+03	9.44500E+02	9.50838E+02	9.32570E+02	1.00030E+03	1.08062E+03	9.18060E+02	9.72567E+02	9.82844E+02	9.70260E+02	9.30833E+02	7.22627E+02	9.41700E+02	9.94890E+02	9.56578E+02	9.21022E+02	9.26167E+02	1.02814E+03	9.61129E+02	9.32040E+02	9.32040E+02	9.81800E+02	9.61280E+02	9.22770E+02	9.57770E+02	9.72950E+02	9.79962E+02	1.02186E+03
727.037	1012.52	956.58	979.39	925.813	9.43263E+02	1.00238E+03	9.43120E+02	9.49725E+02	9.32350E+02	9.97078E+02	1.07915E+03	9.15700E+02	9.72478E+02	9.81389E+02	9.70170E+02	9.30522E+02	7.27037E+02	9.39478E+02	9.94920E+02	9.57556E+02	9.22556E+02	9.27011E+02	1.02839E+03	9.62029E+02	9.30490E+02	9.30490E+02	9.82813E+02	9.59600E+02	9.23470E+02	9.56780E+02	9.72830E+02	9.81063E+02	1.02372E+03
731.445	1013.29	956.67	976.21	924.85	9.44250E+02	1.00304E+03	9.43010E+02	9.50188E+02	9.32800E+02	9.98078E+02	1.08105E+03	9.18060E+02	9.72267E+02	9.82811E+02	9.69540E+02	9.29956E+02	7.31445E+02	9.41200E+02	9.94070E+02	9.54667E+02	9.20811E+02	9.27011E+02	1.02811E+03	9.59286E+02	9.31720E+02	9.31720E+02	9.80737E+02	9.60820E+02	9.24400E+02	9.59810E+02	9.72420E+02	9.79813E+02	1.02188E+03
735.851	1014.17	956.41	976.67	924.362	9.44412E+02	1.00529E+03	9.42610E+02	9.48862E+02	9.33350E+02	1.00170E+03	1.08166E+03	9.18160E+02	9.73589E+02	9.83644E+02	9.70060E+02	9.28700E+02	7.35851E+02	9.44111E+02	1.00055E+03	9.55289E+02	9.22056E+02	9.29189E+02	1.03357E+03	9.60114E+02	9.31330E+02	9.31330E+02	9.84463E+02	9.60680E+02	9.23390E+02	9.58990E+02	9.74830E+02	9.78463E+02	1.02276E+03
740.254	1017.83	962.7	981.07	928.375	9.48950E+02	1.00878E+03	9.44290E+02	9.51213E+02	9.35700E+02	1.00412E+03	1.08432E+03	9.19600E+02	9.77256E+02	9.87600E+02	9.73230E+02	9.33311E+02	7.40254E+02	9.46856E+02	1.00057E+03	9.61444E+02	9.23633E+02	9.32433E+02	1.03481E+03	9.62443E+02	9.31730E+02	9.31730E+02	9.86938E+02	9.60730E+02	9.26420E+02	9.62140E+02	9.76310E+02	9.80125E+02	1.02560E+03
744.655	1019.21	965.75	982.18	927.987	9.53063E+02	1.01160E+03	9.46020E+02	9.54075E+02	9.40190E+02	1.00871E+03	1.08863E+03	9.21520E+02	9.80022E+02	9.89767E+02	9.74370E+02	9.35456E+02	7.44655E+02	9.48056E+02	1.00309E+03	9.61589E+02	9.23878E+02	9.31989E+02	1.04069E+03	9.65300E+02	9.36090E+02	9.36090E+02	9.91463E+02	9.63700E+02	9.26100E+02	9.64650E+02	9.80530E+02	9.84700E+02	1.02674E+03
749.054	1026.01	969.79	986.94	931.463	9.55912E+02	1.01816E+03	9.49150E+02	9.56400E+02	9.45690E+02	1.01313E+03	1.09264E+03	9.24880E+02	9.83700E+02	9.98978E+02	9.78430E+02	9.40011E+02	7.49054E+02	9.55744E+02	1.00753E+03	9.62556E+02	9.27467E+02	9.37956E+02	1.04876E+03	9.67614E+02	9.40440E+02	9.40440E+02	9.99250E+02	9.66930E+02	9.31540E+02	9.66110E+02	9.85040E+02	9.85262E+02	1.02884E+03
753.45	1027.76	975.01	989.09	932.838	9.59275E+02	1.02272E+03	9.50850E+02	9.58675E+02	9.49370E+02	1.01787E+03	1.09568E+03	9.25340E+02	9.88689E+02	1.00170E+03	9.79100E+02	9.40378E+02	7.53450E+02	9.58067E+02	1.01076E+03	9.62300E+02	9.28778E+02	9.40422E+02	1.05311E+03	9.69557E+02	9.43210E+02	9.43210E+02	1.00009E+03	9.69730E+02	9.33000E+02	9.69240E+02	9.88520E+02	9.83625E+02	1.03328E+03
757.844	1032.37	977.3	989.47	933.838	9.63575E+02	1.02626E+03	9.52860E+02	9.58862E+02	9.52480E+02	1.02210E+03	1.09325E+03	9.27100E+02	9.93089E+02	1.00532E+03	9.81030E+02	9.40200E+02	7.57844E+02	9.61189E+02	1.01437E+03	9.65400E+02	9.29856E+02	9.42233E+02	1.05623E+03	9.68400E+02	9.40800E+02	9.40800E+02	1.00596E+03	9.67260E+02	9.34500E+02	9.73970E+02	9.91890E+02	9.86275E+02	1.03607E+03
762.235	1035.65	982.98	988.48	936.2	9.69000E+02	1.03252E+03	9.51410E+02	9.60350E+02	9.58690E+02	1.02764E+03	1.09347E+03	9.24730E+02	9.98044E+02	1.00880E+03	9.80530E+02	9.37067E+02	7.62235E+02	9.65111E+02	1.02107E+03	9.63122E+02	9.29400E+02	9.49189E+02	1.06364E+03	9.69414E+02	9.40890E+02	9.40890E+02	1.01226E+03	9.67420E+02	9.32590E+02	9.76290E+02	9.96510E+02	9.88000E+02	1.03208E+03
766.625	1040.04	991.16	988.15	930.213	9.72200E+02	1.03706E+03	9.48670E+02	9.58138E+02	9.64280E+02	1.03317E+03	1.09003E+03	9.24680E+02	1.00278E+03	1.01308E+03	9.78820E+02	9.36544E+02	7.66625E+02	9.71989E+02	1.02530E+03	9.63767E+02	9.28044E+02	9.54722E+02	1.07070E+03	9.64871E+02	9.34850E+02	9.34850E+02	1.02033E+03	9.66570E+02	9.29690E+02	9.84580E+02	1.00168E+03	9.84575E+02	1.03278E+03
771.012	1041.55	992.24	982.96	930.088	9.76388E+02	1.04228E+03	9.50680E+02	9.56675E+02	9.63790E+02	1.03333E+03	1.09009E+03	9.22730E+02	1.00388E+03	1.01540E+03	9.75800E+02	9.34411E+02	7.71012E+02	9.74378E+02	1.02592E+03	9.63500E+02	9.26556E+02	9.55589E+02	1.07189E+03	9.64700E+02	9.33230E+02	9.33230E+02	1.02274E+03	9.62810E+02	9.28710E+02	9.85140E+02	1.00458E+03	9.85938E+02	1.03026E+03
775.396	1038.25	988.37	982.16	930.65	9.74162E+02	1.03960E+03	9.48050E+02	9.54638E+02	9.62700E+02	1.03342E+03	1.09013E+03	9.22790E+02	9.98522E+02	1.01446E+03	9.76270E+02	9.34422E+02	7.75396E+02	9.72233E+02	1.02351E+03	9.61367E+02	9.26956E+02	9.53789E+02	1.06739E+03	9.64643E+02	9.32520E+02	9.32520E+02	1.02077E+03	9.65970E+02	9.27790E+02	9.81390E+02	9.98470E+02	9.84800E+02	1.02895E+03
779.778	1035.4	984.77	981.24	931.325	9.69313E+02	1.03561E+03	9.47310E+02	9.55263E+02	9.56800E+02	1.02584E+03	1.08681E+03	9.21610E+02	9.93711E+02	1.00540E+03	9.74950E+02	9.32122E+02	7.79778E+02	9.66422E+02	1.01726E+03	9.61356E+02	9.25700E+02	9.49033E+02	1.06216E+03	9.63514E+02	9.31080E+02	9.31080E+02	1.01480E+03	9.65190E+02	9.27110E+02	9.80240E+02	9.96240E+02	9.82412E+02	1.02768E+03
784.158	1032.72	977.94	982.61	929.362	9.65963E+02	1.02699E+03	9.45960E+02	9.52925E+02	9.51730E+02	1.02071E+03	1.08647E+03	9.18780E+02	9.87878E+02	1.00277E+03	9.73480E+02	9.32978E+02	7.84158E+02	9.59633E+02	1.01555E+03	9.60800E+02	9.26256E+02	9.42833E+02	1.05464E+03	9.62614E+02	9.32170E+02	9.32170E+02	1.00964E+03	9.63120E+02	9.27150E+02	9.74400E+02	9.91630E+02	9.83825E+02	1.02753E+03
788.536	1031.03	976.41	982.35	930	9.64950E+02	1.02638E+03	9.46270E+02	9.53612E+02	9.51640E+02	1.01974E+03	1.08476E+03	9.19120E+02	9.88544E+02	1.00264E+03	9.75670E+02	9.29978E+02	7.88536E+02	9.59156E+02	1.01433E+03	9.60000E+02	9.25567E+02	9.43611E+02	1.05374E+03	9.63329E+02	9.30270E+02	9.30270E+02	1.00775E+03	9.63190E+02	9.25150E+02	9.72880E+02	9.89230E+02	9.84775E+02	1.02826E+03
792.911	1030.8	977.52	981.12	928.55	9.65112E+02	1.02937E+03	9.45230E+02	9.53050E+02	9.52170E+02	1.02257E+03	1.08664E+03	9.19270E+02	9.90056E+02	1.00319E+03	9.74220E+02	9.30922E+02	7.92911E+02	9.62533E+02	1.01646E+03	9.60944E+02	9.26089E+02	9.44644E+02	1.05664E+03	9.62457E+02	9.29660E+02	9.29660E+02	1.00909E+03	9.63310E+02	9.25390E+02	9.74310E+02	9.93670E+02	9.83900E+02	1.02886E+03
797.284	1034.1	980.33	980.65	928.438	9.67700E+02	1.03180E+03	9.46050E+02	9.52050E+02	9.54210E+02	1.02750E+03	1.08648E+03	9.19620E+02	9.90511E+02	1.00707E+03	9.77010E+02	9.29867E+02	7.97284E+02	9.62178E+02	1.01741E+03	9.60578E+02	9.22956E+02	9.48056E+02	1.05950E+03	9.62929E+02	9.30460E+02	9.30460E+02	1.01179E+03	9.63230E+02	9.24220E+02	9.77430E+02	9.94350E+02	9.84775E+02	1.02734E+03
801.654	1035.32	980.83	980.9	929.563	9.65638E+02	1.03213E+03	9.47480E+02	9.54625E+02	9.53680E+02	1.02839E+03	1.08804E+03	9.20070E+02	9.92922E+02	1.00609E+03	9.75210E+02	9.31500E+02	8.01654E+02	9.63767E+02	1.01724E+03	9.61033E+02	9.26256E+02	9.46944E+02	1.05863E+03	9.61629E+02	9.29850E+02	9.29850E+02	1.00884E+03	9.62540E+02	9.25810E+02	9.77340E+02	9.95180E+02	9.86362E+02	1.02831E+03
806.023	1034.6	981.54	981.28	929.775	9.64938E+02	1.02877E+03	9.45930E+02	9.53063E+02	9.54010E+02	1.02304E+03	1.08798E+03	9.19740E+02	9.89889E+02	1.00408E+03	9.75360E+02	9.31911E+02	8.06023E+02	9.59778E+02	1.01723E+03	9.61822E+02	9.26100E+02	9.43822E+02	1.05620E+03	9.66014E+02	9.30790E+02	9.30790E+02	1.00925E+03	9.65090E+02	9.26720E+02	9.75460E+02	9.91170E+02	9.85575E+02	1.02909E+03
810.389	1031.81	977.37	984.43	930.275	9.63987E+02	1.02848E+03	9.49630E+02	9.56138E+02	9.54710E+02	1.02408E+03	1.09161E+03	9.19480E+02	9.90867E+02	1.00459E+03	9.76500E+02	9.32433E+02	8.10389E+02	9.62011E+02	1.01733E+03	9.64689E+02	9.26444E+02	9.45833E+02	1.05510E+03	9.64214E+02	9.31110E+02	9.31110E+02	1.00831E+03	9.63720E+02	9.26450E+02	9.77040E+02	9.91950E+02	9.84338E+02	1.03068E+03
814.752	1035.66	981.67	982.45	930.625	9.65387E+02	1.03196E+03	9.49150E+02	9.55375E+02	9.55890E+02	1.02782E+03	1.09193E+03	9.21600E+02	9.95689E+02	1.00877E+03	9.79970E+02	9.33133E+02	8.14752E+02	9.63500E+02	1.01831E+03	9.62722E+02	9.28067E+02	9.46800E+02	1.05976E+03	9.67914E+02	9.33170E+02	9.33170E+02	1.01034E+03	9.64530E+02	9.27250E+02	9.79240E+02	9.92540E+02	9.86875E+02	1.03207E+03
819.114	1039.71	987.64	985.28	931.2	9.73737E+02	1.03648E+03	9.52190E+02	9.58975E+02	9.60880E+02	1.03023E+03	1.09526E+03	9.23270E+02	9.97322E+02	1.01108E+03	9.82520E+02	9.36633E+02	8.19114E+02	9.67933E+02	1.02301E+03	9.65400E+02	9.31022E+02	9.49533E+02	1.06767E+03	9.68400E+02	9.37060E+02	9.37060E+02	1.01893E+03	9.67980E+02	9.31650E+02	9.82170E+02	1.00118E+03	9.90250E+02	1.03538E+03
823.473	1045.12	992.93	990.94	936.5	9.75800E+02	1.04451E+03	9.56420E+02	9.61850E+02	9.68240E+02	1.03769E+03	1.09919E+03	9.28700E+02	1.00409E+03	1.01720E+03	9.85910E+02	9.39844E+02	8.23473E+02	9.75056E+02	1.02836E+03	9.69667E+02	9.34689E+02	9.54911E+02	1.07514E+03	9.72671E+02	9.40380E+02	9.40380E+02	1.02130E+03	9.72370E+02	9.34640E+02	9.87030E+02	1.00390E+03	9.93138E+02	1.03775E+03
827.829	1049.74	1001.27	994.52	938.513	9.78900E+02	1.05007E+03	9.59220E+02	9.65737E+02	9.71980E+02	1.04450E+03	1.10417E+03	9.31650E+02	1.01482E+03	1.02084E+03	9.87890E+02	9.44267E+02	8.27829E+02	9.78667E+02	1.03368E+03	9.72978E+02	9.36989E+02	9.62944E+02	1.08180E+03	9.75957E+02	9.45470E+02	9.45470E+02	1.03050E+03	9.73890E+02	9.37560E+02	9.89890E+02	1.00974E+03	9.97150E+02	1.04326E+03
832.184	1051.01	1001.81	995.42	939.013	9.82925E+02	1.05140E+03	9.62210E+02	9.66237E+02	9.73360E+02	1.04300E+03	1.10360E+03	9.31160E+02	1.01161E+03	1.02276E+03	9.89130E+02	9.43278E+02	8.32184E+02	9.82289E+02	1.03560E+03	9.75600E+02	9.36833E+02	9.61267E+02	1.07961E+03	9.77043E+02	9.45860E+02	9.45860E+02	1.03075E+03	9.75570E+02	9.39670E+02	9.90400E+02	1.00989E+03	9.95688E+02	1.04371E+03
836.536	1049.99	999.05	995.86	940.638	9.82325E+02	1.05127E+03	9.60310E+02	9.67500E+02	9.70170E+02	1.04254E+03	1.10566E+03	9.30860E+02	1.00857E+03	1.01952E+03	9.90050E+02	9.43056E+02	8.36536E+02	9.78022E+02	1.03248E+03	9.70889E+02	9.36522E+02	9.60600E+02	1.08040E+03	9.77457E+02	9.45080E+02	9.45080E+02	1.03022E+03	9.74340E+02	9.37080E+02	9.91010E+02	1.00949E+03	9.95287E+02	1.04052E+03
840.886	1048.52	996.06	994.64	939.912	9.76362E+02	1.04657E+03	9.60980E+02	9.64725E+02	9.68600E+02	1.03626E+03	1.10435E+03	9.31000E+02	1.00720E+03	1.01686E+03	9.87710E+02	9.42000E+02	8.40886E+02	9.74711E+02	1.03137E+03	9.74744E+02	9.35422E+02	9.59067E+02	1.07581E+03	9.77814E+02	9.44150E+02	9.44150E+02	1.02572E+03	9.75790E+02	9.37710E+02	9.88990E+02	1.00707E+03	9.98150E+02	1.04527E+03
845.233	1043.42	990.02	996.22	940.138	9.74588E+02	1.04271E+03	9.60830E+02	9.66338E+02	9.62100E+02	1.03573E+03	1.10635E+03	9.31240E+02	1.00346E+03	1.01449E+03	9.90590E+02	9.42300E+02	8.45233E+02	9.72322E+02	1.02625E+03	9.74622E+02	9.37656E+02	9.54033E+02	1.06930E+03	9.76743E+02	9.46780E+02	9.46780E+02	1.01807E+03	9.76500E+02	9.39120E+02	9.86060E+02	1.00185E+03	9.97737E+02	1.04675E+03
849.578	1042.67	987.41	1000.41	943.138	9.68938E+02	1.03741E+03	9.64790E+02	9.70150E+02	9.61330E+02	1.03120E+03	1.10857E+03	9.36660E+02	1.00289E+03	1.01176E+03	9.93860E+02	9.48811E+02	8.49578E+02	9.67267E+02	1.02705E+03	9.78778E+02	9.39000E+02	9.53667E+02	1.06333E+03	9.82300E+02	9.50130E+02	9.50130E+02	1.01528E+03	9.78690E+02	9.44140E+02	9.85290E+02	1.00296E+03	9.98588E+02	1.05092E+03
853.921	1042.55	987.63	1001.09	945.413	9.67837E+02	1.03784E+03	9.67710E+02	9.72975E+02	9.59220E+02	1.03169E+03	1.11242E+03	9.37900E+02	1.00059E+03	1.01122E+03	9.96870E+02	9.49578E+02	8.53921E+02	9.67956E+02	1.02591E+03	9.82500E+02	9.43533E+02	9.52522E+02	1.06557E+03	9.84629E+02	9.52280E+02	9.52280E+02	1.01301E+03	9.83250E+02	9.45060E+02	9.84270E+02	9.98590E+02	1.00197E+03	1.05414E+03
858.262	1039.75	983.86	1002.96	945.4	9.64150E+02	1.03212E+03	9.68320E+02	9.71200E+02	9.55480E+02	1.02753E+03	1.11442E+03	9.38800E+02	9.98767E+02	1.00533E+03	9.96460E+02	9.50156E+02	8.58262E+02	9.63289E+02	1.02228E+03	9.81678E+02	9.42400E+02	9.50011E+02	1.05981E+03	9.86257E+02	9.53380E+02	9.53380E+02	1.01213E+03	9.81460E+02	9.45600E+02	9.80050E+02	9.96670E+02	1.00160E+03	1.05385E+03
862.6	1036.55	978.62	999.22	942.188	9.63375E+02	1.03014E+03	9.65490E+02	9.73675E+02	9.52440E+02	1.02422E+03	1.11134E+03	9.34860E+02	9.96944E+02	1.00302E+03	9.95310E+02	9.48878E+02	8.62600E+02	9.60967E+02	1.02034E+03	9.79611E+02	9.43378E+02	9.46189E+02	1.05921E+03	9.83314E+02	9.50450E+02	9.50450E+02	1.00565E+03	9.81010E+02	9.44220E+02	9.79040E+02	9.92950E+02	1.00364E+03	1.05233E+03
866.936	1037.51	977.56	999.16	943.638	9.62525E+02	1.02758E+03	9.63770E+02	9.69338E+02	9.50050E+02	1.02051E+03	1.11282E+03	9.33460E+02	9.93244E+02	1.00217E+03	9.92750E+02	9.46833E+02	8.66936E+02	9.59200E+02	1.01973E+03	9.78144E+02	9.39733E+02	9.45389E+02	1.05500E+03	9.82114E+02	9.48160E+02	9.48160E+02	1.00516E+03	9.80470E+02	9.40820E+02	9.76890E+02	9.90680E+02	9.99425E+02	1.05080E+03
871.27	1038.07	978.28	999.64	941.775	9.61650E+02	1.02836E+03	9.63060E+02	9.69875E+02	9.50380E+02	1.02363E+03	1.11107E+03	9.34770E+02	9.91989E+02	1.00330E+03	9.93700E+02	9.45789E+02	8.71270E+02	9.58022E+02	1.02008E+03	9.79056E+02	9.40089E+02	9.44056E+02	1.05551E+03	9.79100E+02	9.50430E+02	9.50430E+02	1.00517E+03	9.79870E+02	9.41180E+02	9.76630E+02	9.92850E+02	1.00270E+03	1.05115E+03
875.601	1038.64	979.88	1000.77	942.388	9.62175E+02	1.02914E+03	9.66080E+02	9.70125E+02	9.51430E+02	1.02408E+03	1.11127E+03	9.35400E+02	9.95622E+02	1.00548E+03	9.96230E+02	9.47978E+02	8.75601E+02	9.61289E+02	1.02046E+03	9.81544E+02	9.42878E+02	9.45589E+02	1.05510E+03	9.84343E+02	9.50340E+02	9.50340E+02	1.00581E+03	9.80960E+02	9.43380E+02	9.77190E+02	9.91330E+02	1.00171E+03	1.05424E+03
879.931	1040.77	979.56	1001.07	944.225	9.63250E+02	1.03207E+03	9.66600E+02	9.70838E+02	9.53280E+02	1.02494E+03	1.11470E+03	9.37710E+02	9.96322E+02	1.00593E+03	9.98380E+02	9.48744E+02	8.79931E+02	9.61667E+02	1.02042E+03	9.80156E+02	9.42244E+02	9.46911E+02	1.06069E+03	9.83200E+02	9.51160E+02	9.51160E+02	1.00616E+03	9.82800E+02	9.45870E+02	9.78880E+02	9.96230E+02	1.00100E+03	1.05606E+03
884.257	1041.38	981.94	1001.34	943.612	9.63725E+02	1.03092E+03	9.66940E+02	9.70850E+02	9.55550E+02	1.02846E+03	1.11471E+03	9.37050E+02	9.97778E+02	1.00609E+03	9.96210E+02	9.47544E+02	8.84257E+02	9.62989E+02	1.02158E+03	9.81822E+02	9.41478E+02	9.45900E+02	1.06057E+03	9.87743E+02	9.51220E+02	9.51220E+02	1.00596E+03	9.82610E+02	9.43930E+02	9.79830E+02	9.95770E+02	1.00287E+03	1.05489E+03
888.582	1040.59	982.38	1000.28	945.162	9.65700E+02	1.03500E+03	9.65570E+02	9.74325E+02	9.55420E+02	1.02669E+03	1.11354E+03	9.35390E+02	1.00006E+03	1.00722E+03	9.96970E+02	9.48767E+02	8.88582E+02	9.65433E+02	1.02088E+03	9.82489E+02	9.41211E+02	9.48822E+02	1.06271E+03	9.82529E+02	9.54160E+02	9.54160E+02	1.00851E+03	9.82310E+02	9.44380E+02	9.80270E+02	9.95680E+02	1.00401E+03	1.05426E+03
892.904	1041.41	984.11	1001.62	945.625	9.67013E+02	1.03353E+03	9.66140E+02	9.72938E+02	9.56400E+02	1.02727E+03	1.11526E+03	9.38430E+02	1.00006E+03	1.00691E+03	9.96300E+02	9.49089E+02	8.92904E+02	9.62289E+02	1.02493E+03	9.81078E+02	9.42933E+02	9.48478E+02	1.06049E+03	9.84229E+02	9.53440E+02	9.53440E+02	1.00975E+03	9.84120E+02	9.45640E+02	9.78030E+02	9.97160E+02	1.00278E+03	1.05701E+03
897.224	1040.12	982.31	1002.15	944.575	9.64525E+02	1.03398E+03	9.68090E+02	9.73350E+02	9.55950E+02	1.02567E+03	1.11769E+03	9.37130E+02	1.00044E+03	1.00661E+03	9.95920E+02	9.50789E+02	8.97224E+02	9.65233E+02	1.02348E+03	9.83611E+02	9.42778E+02	9.46878E+02	1.06051E+03	9.86186E+02	9.52070E+02	9.52070E+02	1.00891E+03	9.83570E+02	9.47780E+02	9.76600E+02	9.95540E+02	1.00091E+03	1.05370E+03
901.542	1041.22	979.8	1004.16	945.375	9.66375E+02	1.03088E+03	9.69840E+02	9.74737E+02	9.54030E+02	1.02551E+03	1.11716E+03	9.39400E+02	9.97900E+02	1.00509E+03	9.97710E+02	9.51789E+02	9.01542E+02	9.62144E+02	1.02473E+03	9.81811E+02	9.42800E+02	9.46878E+02	1.05807E+03	9.84400E+02	9.53910E+02	9.53910E+02	1.00713E+03	9.83970E+02	9.46030E+02	9.77640E+02	9.96180E+02	1.00299E+03	1.05838E+03
905.858	1041.24	982.91	1002.77	948.013	9.64250E+02	1.03249E+03	9.68070E+02	9.72188E+02	9.53550E+02	1.02648E+03	1.11852E+03	9.39720E+02	9.99322E+02	1.00774E+03	9.98190E+02	9.50700E+02	9.05858E+02	9.63022E+02	1.02153E+03	9.84322E+02	9.42756E+02	9.44711E+02	1.05604E+03	9.87314E+02	9.53440E+02	9.53440E+02	1.00769E+03	9.84540E+02	9.47870E+02	9.77550E+02	9.96070E+02	1.00485E+03	1.05606E+03
910.171	1040.27	983.28	1002.7	945.963	9.65425E+02	1.03019E+03	9.69410E+02	9.75025E+02	9.53480E+02	1.02443E+03	1.11908E+03	9.39280E+02	9.97944E+02	1.00793E+03	9.99870E+02	9.49756E+02	9.10171E+02	9.63200E+02	1.02335E+03	9.84011E+02	9.42989E+02	9.47589E+02	1.05717E+03	9.89771E+02	9.53980E+02	9.53980E+02	1.00530E+03	9.85160E+02	9.46240E+02	9.78210E+02	9.96790E+02	1.00601E+03	1.05668E+03
914.482	1043.99	978.84	1003.36	945.6	9.60588E+02	1.02967E+03	9.69920E+02	9.75700E+02	9.52950E+02	1.02660E+03	1.11991E+03	9.38610E+02	9.97111E+02	1.00707E+03	9.99390E+02	9.52011E+02	9.14482E+02	9.62444E+02	1.02210E+03	9.83411E+02	9.43978E+02	9.45789E+02	1.05526E+03	9.87886E+02	9.54230E+02	9.54230E+02	1.00563E+03	9.86250E+02	9.47110E+02	9.78920E+02	9.94400E+02	1.00613E+03	1.05996E+03
918.791	1038.84	980.82	1005.43	948.775	9.62075E+02	1.03010E+03	9.71600E+02	9.76813E+02	9.52510E+02	1.02500E+03	1.11995E+03	9.40940E+02	9.96711E+02	1.00737E+03	1.00229E+03	9.51767E+02	9.18791E+02	9.60000E+02	1.02362E+03	9.84500E+02	9.42967E+02	9.46122E+02	1.06047E+03	9.89357E+02	9.54650E+02	9.54650E+02	1.00591E+03	9.86380E+02	9.47720E+02	9.78410E+02	9.94170E+02	1.00686E+03	1.06066E+03
923.097	1044.7	982.78	1007.65	949.662	9.63487E+02	1.03186E+03	9.72710E+02	9.79400E+02	9.54420E+02	1.02717E+03	1.12185E+03	9.41230E+02	9.99500E+02	1.00646E+03	1.00277E+03	9.55989E+02	9.23097E+02	9.65022E+02	1.02391E+03	9.87100E+02	9.47033E+02	9.47844E+02	1.05924E+03	9.94243E+02	9.58840E+02	9.58840E+02	1.00878E+03	9.89510E+02	9.52120E+02	9.80670E+02	9.98380E+02	1.01094E+03	1.06180E+03
927.401	1045.94	983.67	1012.2	951.825	9.65362E+02	1.03496E+03	9.76520E+02	9.78975E+02	9.56200E+02	1.02953E+03	1.12635E+03	9.45210E+02	1.00110E+03	1.01098E+03	1.00547E+03	9.56922E+02	9.27401E+02	9.63722E+02	1.02917E+03	9.89278E+02	9.48389E+02	9.48256E+02	1.06323E+03	9.93743E+02	9.61340E+02	9.61340E+02	1.01184E+03	9.91240E+02	9.50690E+02	9.81990E+02	9.99220E+02	1.01204E+03	1.06518E+03
931.703	1048.36	987.92	1013.07	956.463	9.67750E+02	1.03861E+03	9.78210E+02	9.82037E+02	9.58040E+02	1.03176E+03	1.13080E+03	9.46730E+02	1.00628E+03	1.01138E+03	1.00820E+03	9.60044E+02	9.31703E+02	9.68100E+02	1.03006E+03	9.91422E+02	9.48344E+02	9.51933E+02	1.06406E+03	9.98686E+02	9.63270E+02	9.63270E+02	1.01347E+03	9.93130E+02	9.55560E+02	9.82200E+02	1.00082E+03	1.01353E+03	1.06902E+03
936.003	1050.57	989.06	1014.12	952.025	9.69487E+02	1.03891E+03	9.81280E+02	9.85475E+02	9.61110E+02	1.03294E+03	1.13150E+03	9.48880E+02	1.00649E+03	1.01293E+03	1.00975E+03	9.61533E+02	9.36003E+02	9.67478E+02	1.02924E+03	9.93856E+02	9.53289E+02	9.51011E+02	1.06800E+03	9.99429E+02	9.65210E+02	9.65210E+02	1.01408E+03	9.95150E+02	9.55630E+02	9.84610E+02	1.00251E+03	1.01249E+03	1.07097E+03
940.3	1051.05	991.07	1014.8	955.288	9.68938E+02	1.04160E+03	9.82250E+02	9.85925E+02	9.59520E+02	1.03268E+03	1.13524E+03	9.51500E+02	1.01000E+03	1.01326E+03	1.01015E+03	9.62367E+02	9.40300E+02	9.68933E+02	1.03109E+03	9.96667E+02	9.53189E+02	9.54700E+02	1.06734E+03	1.00080E+03	9.65750E+02	9.65750E+02	1.01440E+03	9.96870E+02	9.56750E+02	9.85590E+02	1.00289E+03	1.01435E+03	1.07166E+03
944.595	1048.68	990.12	1014.33	954.313	9.69212E+02	1.03893E+03	9.82170E+02	9.86200E+02	9.59780E+02	1.03206E+03	1.13523E+03	9.49560E+02	1.00848E+03	1.01311E+03	1.01104E+03	9.62544E+02	9.44595E+02	9.69611E+02	1.03173E+03	9.96356E+02	9.52367E+02	9.51067E+02	1.06670E+03	9.99300E+02	9.64350E+02	9.64350E+02	1.01347E+03	9.94550E+02	9.57420E+02	9.84340E+02	1.00532E+03	1.01586E+03	1.07096E+03
948.888	1051.97	987.69	1017	955.6	9.69013E+02	1.03891E+03	9.81120E+02	9.86950E+02	9.59540E+02	1.03231E+03	1.13302E+03	9.48700E+02	1.00772E+03	1.01453E+03	1.01118E+03	9.64422E+02	9.48888E+02	9.69667E+02	1.03079E+03	9.96067E+02	9.51856E+02	9.53100E+02	1.06839E+03	9.99557E+02	9.65680E+02	9.65680E+02	1.01410E+03	9.96550E+02	9.56130E+02	9.82000E+02	1.00362E+03	1.01590E+03	1.07158E+03
953.179	1051.52	990.66	1016.74	956.125	9.68425E+02	1.03889E+03	9.81620E+02	9.87362E+02	9.59660E+02	1.03296E+03	1.13798E+03	9.50540E+02	1.00862E+03	1.01284E+03	1.01460E+03	9.61967E+02	9.53179E+02	9.68578E+02	1.03207E+03	9.94567E+02	9.50989E+02	9.52467E+02	1.06971E+03	1.00106E+03	9.66490E+02	9.66490E+02	1.01463E+03	9.97640E+02	9.58090E+02	9.85400E+02	1.00352E+03	1.01776E+03	1.07318E+03
957.467	1052.38	989.61	1015.29	957.7	9.70938E+02	1.04269E+03	9.83890E+02	9.88213E+02	9.60860E+02	1.03408E+03	1.13657E+03	9.49800E+02	1.00772E+03	1.01437E+03	1.01249E+03	9.64244E+02	9.57467E+02	9.69311E+02	1.03288E+03	9.94900E+02	9.53578E+02	9.54978E+02	1.06929E+03	1.00069E+03	9.65270E+02	9.65270E+02	1.01276E+03	9.99270E+02	9.58500E+02	9.84040E+02	1.00250E+03	1.01664E+03	1.07161E+03
961.753	1050.82	991.27	1015.8	956.925	9.68450E+02	1.04148E+03	9.80490E+02	9.88338E+02	9.62610E+02	1.03329E+03	1.13434E+03	9.50430E+02	1.00946E+03	1.01272E+03	1.01153E+03	9.63100E+02	9.61753E+02	9.67767E+02	1.03098E+03	9.94489E+02	9.52856E+02	9.51378E+02	1.06787E+03	1.00189E+03	9.66140E+02	9.66140E+02	1.01180E+03	9.95750E+02	9.58650E+02	9.84310E+02	1.00566E+03	1.01724E+03	1.07330E+03
966.037	1049.25	990.21	1014.14	955.838	9.67975E+02	1.04047E+03	9.80710E+02	9.86287E+02	9.59740E+02	1.03237E+03	1.13420E+03	9.49300E+02	1.00712E+03	1.01157E+03	1.01315E+03	9.61356E+02	9.66037E+02	9.67333E+02	1.03336E+03	9.94689E+02	9.52089E+02	9.51644E+02	1.06796E+03	9.99300E+02	9.65170E+02	9.65170E+02	1.01239E+03	9.95870E+02	9.57850E+02	9.85490E+02	1.00291E+03	1.01721E+03	1.07414E+03
970.319	1050.99	989.32	1013.59	956.237	9.67425E+02	1.03733E+03	9.79680E+02	9.86600E+02	9.58360E+02	1.03516E+03	1.13369E+03	9.46930E+02	1.00402E+03	1.01293E+03	1.00955E+03	9.60356E+02	9.70319E+02	9.66300E+02	1.02934E+03	9.93044E+02	9.51522E+02	9.50133E+02	1.06639E+03	9.98700E+02	9.65180E+02	9.65180E+02	1.01303E+03	9.96150E+02	9.55360E+02	9.83290E+02	1.00251E+03	1.01795E+03	1.07353E+03
974.598	1050.87	988	1015.33	954.487	9.66987E+02	1.03902E+03	9.80990E+02	9.85938E+02	9.60240E+02	1.03597E+03	1.13408E+03	9.47020E+02	1.00653E+03	1.01394E+03	1.01271E+03	9.62578E+02	9.74598E+02	9.67244E+02	1.03074E+03	9.94244E+02	9.52267E+02	9.52000E+02	1.06840E+03	9.98071E+02	9.65430E+02	9.65430E+02	1.01226E+03	9.95900E+02	9.58300E+02	9.84310E+02	1.00368E+03	1.01588E+03	1.07116E+03
978.876	1051.17	990.96	1013.24	953.5	9.67587E+02	1.03722E+03	9.80070E+02	9.85225E+02	9.61200E+02	1.03486E+03	1.13528E+03	9.47610E+02	1.00972E+03	1.01470E+03	1.01268E+03	9.61378E+02	9.78876E+02	9.67767E+02	1.03206E+03	9.93778E+02	9.51400E+02	9.53189E+02	1.06659E+03	9.97686E+02	9.63230E+02	9.63230E+02	1.01195E+03	9.95340E+02	9.55960E+02	9.85120E+02	1.00347E+03	1.01708E+03	1.07314E+03
983.15	1050.32	990.75	1012.95	957.575	9.68537E+02	1.03987E+03	9.82240E+02	9.85275E+02	9.61420E+02	1.03217E+03	1.13547E+03	9.47480E+02	1.00897E+03	1.01593E+03	1.01081E+03	9.60400E+02	9.83150E+02	9.68411E+02	1.02990E+03	9.95467E+02	9.53367E+02	9.50544E+02	1.06959E+03	9.99057E+02	9.62180E+02	9.62180E+02	1.01427E+03	9.95190E+02	9.55680E+02	9.84490E+02	1.00349E+03	1.01750E+03	1.07346E+03
987.423	1052.83	991.23	1016.16	955.575	9.68400E+02	1.04160E+03	9.82200E+02	9.85175E+02	9.61750E+02	1.03612E+03	1.13501E+03	9.47250E+02	1.00922E+03	1.01371E+03	1.01039E+03	9.61089E+02	9.87423E+02	9.68067E+02	1.03273E+03	9.95111E+02	9.52622E+02	9.53367E+02	1.07167E+03	9.98786E+02	9.62180E+02	9.62180E+02	1.01579E+03	9.95180E+02	9.56790E+02	9.84070E+02	1.00484E+03	1.01678E+03	1.07249E+03
991.694	1053.77	992.15	1012.93	956.963	9.72650E+02	1.04522E+03	9.80900E+02	9.84975E+02	9.62360E+02	1.03943E+03	1.13738E+03	9.49220E+02	1.01103E+03	1.01756E+03	1.01120E+03	9.61167E+02	9.91694E+02	9.71722E+02	1.03266E+03	9.94478E+02	9.52000E+02	9.56300E+02	1.07071E+03	1.00103E+03	9.63830E+02	9.63830E+02	1.01686E+03	9.95550E+02	9.57030E+02	9.85190E+02	1.00602E+03	1.01835E+03	1.07312E+03
995.962	1054.09	996.01	1015.26	958.275	9.72900E+02	1.04484E+03	9.84190E+02	9.87287E+02	9.67040E+02	1.03872E+03	1.13670E+03	9.48660E+02	1.01229E+03	1.01719E+03	1.01450E+03	9.63856E+02	9.95962E+02	9.71744E+02	1.03519E+03	9.97444E+02	9.54922E+02	9.56289E+02	1.07516E+03	1.00344E+03	9.66060E+02	9.66060E+02	1.01931E+03	9.98410E+02	9.57710E+02	9.86970E+02	1.00875E+03	1.01851E+03	1.07794E+03
1000.23	1061.51	1007.74	1022.82	963.938	9.78500E+02	1.05440E+03	9.94820E+02	9.97588E+02	9.74370E+02	1.04656E+03	1.14645E+03	9.58900E+02	1.02519E+03	1.02669E+03	1.02115E+03	9.74278E+02	1.00023E+03	9.82322E+02	1.04381E+03	1.00462E+03	9.59022E+02	9.61511E+02	1.08821E+03	1.00933E+03	9.77410E+02	9.77410E+02	1.02816E+03	1.00471E+03	9.68880E+02	9.94760E+02	1.01924E+03	1.02443E+03	1.08920E+03
1004.49	1074.48	1022.91	1037.56	975.775	9.89725E+02	1.07197E+03	1.01036E+03	1.00922E+03	9.89950E+02	1.06026E+03	1.16002E+03	9.73970E+02	1.04211E+03	1.03922E+03	1.03766E+03	9.89244E+02	1.00449E+03	9.95689E+02	1.05688E+03	1.01907E+03	9.69144E+02	9.75456E+02	1.10270E+03	1.02590E+03	9.93930E+02	9.93930E+02	1.04335E+03	1.01345E+03	9.82730E+02	1.00357E+03	1.03084E+03	1.03185E+03	1.10109E+03
1008.75	1073.08	1019.1	1032.3	970.162	9.86025E+02	1.06726E+03	9.97360E+02	1.00261E+03	9.85170E+02	1.06041E+03	1.15677E+03	9.62570E+02	1.03406E+03	1.03949E+03	1.02802E+03	9.79133E+02	1.00875E+03	9.91800E+02	1.05267E+03	1.00926E+03	9.64178E+02	9.73478E+02	1.09653E+03	1.01606E+03	9.81860E+02	9.81860E+02	1.04126E+03	1.00879E+03	9.72360E+02	1.00342E+03	1.02655E+03	1.03120E+03	1.09000E+03
1013.01	1068.14	1011.97	1022.95	961.737	9.86237E+02	1.06439E+03	9.90780E+02	9.94638E+02	9.81290E+02	1.05487E+03	1.14626E+03	9.56370E+02	1.02621E+03	1.03071E+03	1.02040E+03	9.67800E+02	1.01301E+03	9.84867E+02	1.05039E+03	1.00258E+03	9.59800E+02	9.66822E+02	1.08899E+03	1.00663E+03	9.72670E+02	9.72670E+02	1.03719E+03	1.00395E+03	9.65530E+02	1.00016E+03	1.01947E+03	1.02210E+03	1.08296E+03
1017.27	1066.66	1008.33	1020.79	960.838	9.81175E+02	1.06084E+03	9.86350E+02	9.90050E+02	9.79920E+02	1.05176E+03	1.14536E+03	9.53670E+02	1.02346E+03	1.03064E+03	1.01744E+03	9.67433E+02	1.01727E+03	9.84111E+02	1.04534E+03	1.00082E+03	9.57333E+02	9.64656E+02	1.09386E+03	1.00766E+03	9.68960E+02	9.68960E+02	1.03461E+03	1.00134E+03	9.62200E+02	9.96490E+02	1.01816E+03	1.02216E+03	1.08101E+03
1021.52	1066.05	1009.32	1020.26	958.713	9.84450E+02	1.05792E+03	9.86890E+02	9.90200E+02	9.75920E+02	1.05284E+03	1.14229E+03	9.50370E+02	1.02077E+03	1.03257E+03	1.01682E+03	9.64044E+02	1.02152E+03	9.83744E+02	1.04553E+03	9.99400E+02	9.57233E+02	9.66744E+02	1.08920E+03	1.00224E+03	9.67680E+02	9.67680E+02	1.03165E+03	1.00046E+03	9.59310E+02	9.97320E+02	1.01825E+03	1.02309E+03	1.07874E+03
1025.78	1069.26	1012.96	1021.18	962.375	9.88875E+02	1.06389E+03	9.87090E+02	9.91388E+02	9.84060E+02	1.05994E+03	1.14313E+03	9.51790E+02	1.02642E+03	1.03436E+03	1.01909E+03	9.66100E+02	1.02578E+03	9.87422E+02	1.05076E+03	1.00200E+03	9.56033E+02	9.70033E+02	1.09889E+03	1.00390E+03	9.68440E+02	9.68440E+02	1.03703E+03	1.00234E+03	9.59830E+02	9.98490E+02	1.02090E+03	1.02267E+03	1.08228E+03
1030.03	1079.49	1026.04	1025.41	963.425	1.00010E+03	1.07706E+03	9.92450E+02	9.94013E+02	9.94270E+02	1.06983E+03	1.14858E+03	9.55280E+02	1.03487E+03	1.05132E+03	1.02331E+03	9.70733E+02	1.03003E+03	9.99900E+02	1.06159E+03	1.00487E+03	9.61033E+02	9.79178E+02	1.11686E+03	1.00773E+03	9.74790E+02	9.74790E+02	1.04859E+03	1.00661E+03	9.64390E+02	1.01092E+03	1.03261E+03	1.02636E+03	1.08819E+03
1034.28	1097.27	1048.66	1026.95	968.188	1.01904E+03	1.10317E+03	9.93730E+02	9.99400E+02	1.01384E+03	1.09470E+03	1.15204E+03	9.58230E+02	1.05556E+03	1.07122E+03	1.02683E+03	9.74844E+02	1.03428E+03	1.01964E+03	1.07917E+03	1.00884E+03	9.64811E+02	9.95222E+02	1.14894E+03	1.01101E+03	9.77140E+02	9.77140E+02	1.07736E+03	1.00690E+03	9.66870E+02	1.02578E+03	1.05196E+03	1.02932E+03	1.08895E+03
1038.52	1118.36	1074.44	1026.89	966.813	1.04353E+03	1.13320E+03	9.92060E+02	9.96725E+02	1.04067E+03	1.12190E+03	1.15032E+03	9.57010E+02	1.07704E+03	1.09350E+03	1.02432E+03	9.71556E+02	1.03852E+03	1.04547E+03	1.10062E+03	1.00459E+03	9.61578E+02	1.01426E+03	1.18457E+03	1.01091E+03	9.72260E+02	9.72260E+02	1.10820E+03	1.00605E+03	9.65100E+02	1.04443E+03	1.07140E+03	1.02768E+03	1.08615E+03
1042.77	1132.27	1102.46	1027.39	966.4	1.06639E+03	1.16410E+03	9.91500E+02	9.98063E+02	1.06508E+03	1.14823E+03	1.15398E+03	9.57690E+02	1.09830E+03	1.11767E+03	1.02409E+03	9.73267E+02	1.04277E+03	1.06678E+03	1.12034E+03	1.00669E+03	9.61167E+02	1.03882E+03	1.20846E+03	1.01034E+03	9.75340E+02	9.75340E+02	1.14001E+03	1.00680E+03	9.64260E+02	1.06688E+03	1.09828E+03	1.02954E+03	1.08592E+03
1047.01	1130.09	1097.93	1028.93	969.338	1.06928E+03	1.16273E+03	9.95540E+02	1.00201E+03	1.06449E+03	1.14371E+03	1.15404E+03	9.57680E+02	1.09729E+03	1.10978E+03	1.02588E+03	9.72367E+02	1.04701E+03	1.06746E+03	1.12037E+03	1.00748E+03	9.62511E+02	1.04270E+03	1.19506E+03	1.01211E+03	9.75380E+02	9.75380E+02	1.14271E+03	1.00726E+03	9.65070E+02	1.06561E+03	1.09840E+03	1.02976E+03	1.08682E+03
1051.25	1112.99	1073.86	1028.64	965.162	1.04406E+03	1.13287E+03	9.92980E+02	9.94875E+02	1.03939E+03	1.11442E+03	1.15520E+03	9.57190E+02	1.07599E+03	1.08519E+03	1.02396E+03	9.70478E+02	1.05125E+03	1.03788E+03	1.09609E+03	1.00741E+03	9.65178E+02	1.02353E+03	1.15661E+03	1.01131E+03	9.73810E+02	9.73810E+02	1.11544E+03	1.00544E+03	9.65600E+02	1.04756E+03	1.07340E+03	1.03113E+03	1.08694E+03
1055.48	1089.2	1039.35	1024.8	962.875	1.01246E+03	1.09703E+03	9.90200E+02	9.96938E+02	1.00820E+03	1.08433E+03	1.15142E+03	9.54020E+02	1.04908E+03	1.05600E+03	1.02429E+03	9.69844E+02	1.05548E+03	1.01069E+03	1.07207E+03	1.00619E+03	9.61422E+02	9.96300E+02	1.12461E+03	1.00790E+03	9.73500E+02	9.73500E+02	1.07349E+03	1.00798E+03	9.62130E+02	1.02252E+03	1.04375E+03	1.02846E+03	1.08633E+03
1059.72	1076.22	1018.78	1025.02	961.575	9.97088E+02	1.07633E+03	9.90380E+02	9.94438E+02	9.91280E+02	1.06429E+03	1.15017E+03	9.54090E+02	1.03390E+03	1.04172E+03	1.02305E+03	9.67700E+02	1.05972E+03	9.95000E+02	1.05696E+03	1.00283E+03	9.59567E+02	9.77567E+02	1.10597E+03	1.00889E+03	9.73840E+02	9.73840E+02	1.04722E+03	1.00704E+03	9.62880E+02	1.01007E+03	1.02991E+03	1.02609E+03	1.08581E+03
1063.95	1072.35	1015.57	1023.45	963.737	9.92525E+02	1.07073E+03	9.88420E+02	9.94388E+02	9.86440E+02	1.06303E+03	1.14969E+03	9.54960E+02	1.03067E+03	1.03874E+03	1.02353E+03	9.68589E+02	1.06395E+03	9.92456E+02	1.05458E+03	1.00476E+03	9.62611E+02	9.74722E+02	1.10451E+03	1.01077E+03	9.75340E+02	9.75340E+02	1.04329E+03	1.00798E+03	9.63860E+02	1.00648E+03	1.02600E+03	1.02769E+03	1.08712E+03
1068.18	1074.32	1017.13	1024.68	962.5	9.93650E+02	1.07160E+03	9.88170E+02	9.94037E+02	9.88260E+02	1.06444E+03	1.14954E+03	9.53390E+02	1.03292E+03	1.03818E+03	1.02575E+03	9.68256E+02	1.06818E+03	9.91600E+02	1.05525E+03	1.00250E+03	9.60844E+02	9.75167E+02	1.10361E+03	1.00634E+03	9.73830E+02	9.73830E+02	1.04406E+03	1.00812E+03	9.62340E+02	1.00435E+03	1.02628E+03	1.02770E+03	1.08717E+03
1072.41	1073.54	1014.09	1025.03	961.763	9.91075E+02	1.06627E+03	9.87980E+02	9.92800E+02	9.85410E+02	1.06191E+03	1.14807E+03	9.53330E+02	1.03032E+03	1.03652E+03	1.02107E+03	9.66167E+02	1.07241E+03	9.88933E+02	1.05397E+03	1.00407E+03	9.60500E+02	9.73833E+02	1.10149E+03	1.00786E+03	9.72380E+02	9.72380E+02	1.04251E+03	1.00464E+03	9.60840E+02	1.00368E+03	1.02336E+03	1.02616E+03	1.08569E+03
1076.64	1073.32	1011.52	1023.72	962.85	9.87375E+02	1.06516E+03	9.90160E+02	9.93612E+02	9.83280E+02	1.05384E+03	1.15015E+03	9.53820E+02	1.02704E+03	1.03372E+03	1.02429E+03	9.68156E+02	1.07664E+03	9.87089E+02	1.05098E+03	1.00523E+03	9.60433E+02	9.69222E+02	1.09346E+03	1.00987E+03	9.73700E+02	9.73700E+02	1.03740E+03	1.00705E+03	9.64370E+02	1.00049E+03	1.02205E+03	1.02724E+03	1.08840E+03
1080.86	1070.96	1009.46	1026.56	962.85	9.86338E+02	1.06087E+03	9.88420E+02	9.93813E+02	9.80880E+02	1.05413E+03	1.15114E+03	9.55170E+02	1.02404E+03	1.03272E+03	1.02324E+03	9.68700E+02	1.08086E+03	9.84189E+02	1.05005E+03	1.00572E+03	9.61022E+02	9.68344E+02	1.09410E+03	1.00987E+03	9.74200E+02	9.74200E+02	1.03514E+03	1.00626E+03	9.63630E+02	9.98620E+02	1.02153E+03	1.02850E+03	1.08910E+03
1085.08	1068.72	1008.74	1024.72	962.85	9.85587E+02	1.06116E+03	9.90680E+02	9.93325E+02	9.78760E+02	1.05183E+03	1.15006E+03	9.54050E+02	1.02542E+03	1.02983E+03	1.02433E+03	9.68156E+02	1.08508E+03	9.83189E+02	1.04922E+03	1.00530E+03	9.61178E+02	9.67144E+02	1.09233E+03	1.01039E+03	9.72320E+02	9.72320E+02	1.03193E+03	1.00689E+03	9.62740E+02	9.98360E+02	1.01943E+03	1.02690E+03	1.08971E+03
1089.3	1067.99	1008.03	1022.51	962.925	9.83950E+02	1.05849E+03	9.88930E+02	9.93438E+02	9.78090E+02	1.05161E+03	1.14950E+03	9.53600E+02	1.02146E+03	1.02996E+03	1.02201E+03	9.66567E+02	1.08930E+03	9.82422E+02	1.04504E+03	1.00226E+03	9.61389E+02	9.65367E+02	1.09041E+03	1.00656E+03	9.72030E+02	9.72030E+02	1.03169E+03	1.00840E+03	9.64910E+02	9.96000E+02	1.01790E+03	1.02585E+03	1.08582E+03
1093.52	1066.47	1006.82	1022.52	961.938	9.80400E+02	1.05668E+03	9.86170E+02	9.92125E+02	9.73370E+02	1.05136E+03	1.14622E+03	9.52390E+02	1.01908E+03	1.02736E+03	1.02024E+03	9.65633E+02	1.09352E+03	9.79033E+02	1.04410E+03	1.00232E+03	9.58744E+02	9.62733E+02	1.08637E+03	1.00616E+03	9.69460E+02	9.69460E+02	1.02765E+03	1.00415E+03	9.60640E+02	9.95760E+02	1.01525E+03	1.02521E+03	1.08493E+03
1097.74	1062.37	1002.47	1021.54	959.513	9.79775E+02	1.05217E+03	9.86960E+02	9.92362E+02	9.71620E+02	1.04981E+03	1.14776E+03	9.50630E+02	1.01568E+03	1.02427E+03	1.02022E+03	9.64733E+02	1.09774E+03	9.76589E+02	1.04147E+03	1.00190E+03	9.59156E+02	9.62144E+02	1.08304E+03	1.00699E+03	9.69060E+02	9.69060E+02	1.02281E+03	1.00485E+03	9.59630E+02	9.94990E+02	1.01250E+03	1.02646E+03	1.08505E+03
1101.95	1063.75	1000.35	1020.37	958.337	9.77450E+02	1.05136E+03	9.87510E+02	9.87175E+02	9.71110E+02	1.04479E+03	1.14603E+03	9.52760E+02	1.01583E+03	1.02453E+03	1.01998E+03	9.66678E+02	1.10195E+03	9.76722E+02	1.04187E+03	1.00283E+03	9.58433E+02	9.59911E+02	1.08541E+03	1.00547E+03	9.69830E+02	9.69830E+02	1.02315E+03	1.00578E+03	9.58940E+02	9.93270E+02	1.01333E+03	1.02456E+03	1.08367E+03
1106.16	1062.89	1001.27	1019.03	956.713	9.78700E+02	1.05228E+03	9.85730E+02	9.88725E+02	9.69340E+02	1.04577E+03	1.14615E+03	9.49890E+02	1.01540E+03	1.02544E+03	1.01927E+03	9.63200E+02	1.10616E+03	9.75011E+02	1.04056E+03	1.00194E+03	9.56567E+02	9.58478E+02	1.08041E+03	1.00410E+03	9.65720E+02	9.65720E+02	1.02569E+03	1.00433E+03	9.59890E+02	9.92810E+02	1.01198E+03	1.02509E+03	1.08375E+03
1110.37	1063.32	1001.38	1021.58	957.9	9.76800E+02	1.05267E+03	9.86670E+02	9.90662E+02	9.71170E+02	1.05038E+03	1.14730E+03	9.50910E+02	1.01574E+03	1.02590E+03	1.02008E+03	9.64456E+02	1.11037E+03	9.76367E+02	1.04169E+03	1.00107E+03	9.58956E+02	9.61044E+02	1.07999E+03	1.00449E+03	9.65780E+02	9.65780E+02	1.02693E+03	1.00419E+03	9.58590E+02	9.94010E+02	1.01279E+03	1.02622E+03	1.08440E+03
1114.57	1067.63	1002.14	1021.91	960.15	9.79800E+02	1.05348E+03	9.85500E+02	9.90563E+02	9.72400E+02	1.04889E+03	1.14933E+03	9.51780E+02	1.01876E+03	1.02518E+03	1.01939E+03	9.64444E+02	1.11457E+03	9.77644E+02	1.04245E+03	1.00216E+03	9.58811E+02	9.61644E+02	1.08690E+03	1.00793E+03	9.66200E+02	9.66200E+02	1.02741E+03	1.00466E+03	9.58710E+02	9.93900E+02	1.01119E+03	1.02922E+03	1.08537E+03
1118.78	1067.42	1003.69	1021.24	961.138	9.81313E+02	1.05496E+03	9.87690E+02	9.92338E+02	9.74210E+02	1.05250E+03	1.15132E+03	9.52850E+02	1.02263E+03	1.02953E+03	1.02221E+03	9.67444E+02	1.11878E+03	9.79722E+02	1.04622E+03	1.00404E+03	9.60856E+02	9.61111E+02	1.08631E+03	1.00906E+03	9.69200E+02	9.69200E+02	1.02855E+03	1.00620E+03	9.60550E+02	9.92870E+02	1.01568E+03	1.03214E+03	1.09081E+03
1122.98	1070.73	1007.35	1027.39	964.15	9.82325E+02	1.06040E+03	9.91430E+02	9.96175E+02	9.76150E+02	1.05541E+03	1.15415E+03	9.56220E+02	1.02564E+03	1.03237E+03	1.02507E+03	9.70122E+02	1.12298E+03	9.84989E+02	1.04937E+03	1.00612E+03	9.62911E+02	9.63478E+02	1.09509E+03	1.00990E+03	9.73390E+02	9.73390E+02	1.03199E+03	1.01162E+03	9.65320E+02	9.96550E+02	1.02095E+03	1.03157E+03	1.09487E+03
1127.18	1071.75	1011.74	1029.12	965.213	9.86700E+02	1.06208E+03	9.94870E+02	9.98463E+02	9.78770E+02	1.05870E+03	1.16185E+03	9.59250E+02	1.02573E+03	1.03668E+03	1.02913E+03	9.74844E+02	1.12718E+03	9.84611E+02	1.04916E+03	1.00841E+03	9.65744E+02	9.68156E+02	1.09553E+03	1.01623E+03	9.80940E+02	9.80940E+02	1.03315E+03	1.01297E+03	9.68430E+02	1.00040E+03	1.02165E+03	1.03414E+03	1.09676E+03
1131.38	1075.43	1010.89	1032.05	969.25	9.87375E+02	1.06566E+03	9.97000E+02	1.00022E+03	9.79780E+02	1.05928E+03	1.16268E+03	9.58340E+02	1.02940E+03	1.03641E+03	1.02950E+03	9.75767E+02	1.13138E+03	9.83344E+02	1.05206E+03	1.00882E+03	9.65856E+02	9.68989E+02	1.09634E+03	1.01783E+03	9.81790E+02	9.81790E+02	1.03247E+03	1.01548E+03	9.67920E+02	1.00032E+03	1.02179E+03	1.03593E+03	1.09771E+03
1135.57	1072.37	1006.66	1026.32	963.412	9.82963E+02	1.05854E+03	9.90060E+02	9.94650E+02	9.75090E+02	1.05476E+03	1.15679E+03	9.52380E+02	1.02090E+03	1.03184E+03	1.02430E+03	9.68644E+02	1.13557E+03	9.80822E+02	1.04763E+03	1.00657E+03	9.62578E+02	9.64067E+02	1.08900E+03	1.01194E+03	9.72340E+02	9.72340E+02	1.03084E+03	1.01076E+03	9.60950E+02	9.97780E+02	1.01721E+03	1.03243E+03	1.09246E+03
1139.77	1071.01	1001.48	1023.62	960.1	9.79975E+02	1.05517E+03	9.87700E+02	9.91063E+02	9.72600E+02	1.05198E+03	1.15362E+03	9.48930E+02	1.01936E+03	1.02783E+03	1.02308E+03	9.65622E+02	1.13977E+03	9.77600E+02	1.04370E+03	1.00449E+03	9.60278E+02	9.59233E+02	1.08586E+03	1.00791E+03	9.65980E+02	9.65980E+02	1.02585E+03	1.00547E+03	9.60170E+02	9.94820E+02	1.01669E+03	1.03346E+03	1.08804E+03
1143.96	1068.91	1002.34	1022.13	960.175	9.82250E+02	1.05671E+03	9.86530E+02	9.93175E+02	9.72640E+02	1.05294E+03	1.15321E+03	9.49920E+02	1.01672E+03	1.02937E+03	1.02267E+03	9.64678E+02	1.14396E+03	9.78333E+02	1.04256E+03	1.00186E+03	9.62556E+02	9.60256E+02	1.08849E+03	1.00933E+03	9.65530E+02	9.65530E+02	1.02457E+03	1.00466E+03	9.61150E+02	9.95800E+02	1.01652E+03	1.03434E+03	1.08809E+03
1148.15	1068.74	1002.76	1023.34	960.287	9.84675E+02	1.05732E+03	9.86690E+02	9.92125E+02	9.72210E+02	1.05390E+03	1.15295E+03	9.50490E+02	1.01787E+03	1.02853E+03	1.02385E+03	9.66022E+02	1.14815E+03	9.78067E+02	1.04699E+03	1.00474E+03	9.60967E+02	9.61322E+02	1.09003E+03	1.00696E+03	9.64800E+02	9.64800E+02	1.02839E+03	1.00485E+03	9.60670E+02	9.94310E+02	1.01561E+03	1.03329E+03	1.09102E+03
1152.34	1072.44	1005.3	1025.06	961.563	9.83137E+02	1.06103E+03	9.91090E+02	9.94975E+02	9.75420E+02	1.05579E+03	1.15606E+03	9.53500E+02	1.02361E+03	1.03102E+03	1.02554E+03	9.65300E+02	1.15234E+03	9.81422E+02	1.04750E+03	1.00486E+03	9.62522E+02	9.62800E+02	1.09136E+03	1.01154E+03	9.69610E+02	9.69610E+02	1.02815E+03	1.00973E+03	9.63980E+02	9.95860E+02	1.01830E+03	1.03584E+03	1.09379E+03
1156.52	1070.99	1007.64	1026.32	966.138	9.83175E+02	1.05854E+03	9.90800E+02	9.94162E+02	9.75890E+02	1.05438E+03	1.15804E+03	9.53430E+02	1.02319E+03	1.03163E+03	1.02502E+03	9.68911E+02	1.15652E+03	9.81378E+02	1.04719E+03	1.00728E+03	9.63700E+02	9.62044E+02	1.09161E+03	1.01491E+03	9.70200E+02	9.70200E+02	1.03232E+03	1.00874E+03	9.64670E+02	9.97740E+02	1.01946E+03	1.03539E+03	1.09366E+03
1160.7	1070.94	1005.98	1026.23	964.463	9.82375E+02	1.05846E+03	9.91660E+02	9.96125E+02	9.74120E+02	1.05390E+03	1.15802E+03	9.55490E+02	1.02084E+03	1.03218E+03	1.02630E+03	9.69522E+02	1.16070E+03	9.80422E+02	1.04921E+03	1.00757E+03	9.63822E+02	9.61422E+02	1.08900E+03	1.01337E+03	9.69970E+02	9.69970E+02	1.02860E+03	1.01060E+03	9.65060E+02	9.97810E+02	1.02045E+03	1.03768E+03	1.09460E+03
1164.88	1070.79	1005.92	1026.67	964.763	9.83700E+02	1.05650E+03	9.93320E+02	9.95162E+02	9.72970E+02	1.05430E+03	1.15879E+03	9.54280E+02	1.02241E+03	1.03217E+03	1.02809E+03	9.68378E+02	1.16488E+03	9.81478E+02	1.04817E+03	1.00781E+03	9.64022E+02	9.63089E+02	1.08823E+03	1.01141E+03	9.70170E+02	9.70170E+02	1.02936E+03	1.01192E+03	9.64840E+02	9.94520E+02	1.01829E+03	1.03565E+03	1.09531E+03
1169.06	1072.94	1007.27	1027.06	965.237	9.83950E+02	1.05946E+03	9.93240E+02	9.97037E+02	9.75730E+02	1.05837E+03	1.16147E+03	9.55500E+02	1.02452E+03	1.03201E+03	1.02519E+03	9.72267E+02	1.16906E+03	9.81933E+02	1.05071E+03	1.00876E+03	9.63978E+02	9.63989E+02	1.08979E+03	1.01380E+03	9.71630E+02	9.71630E+02	1.02969E+03	1.01133E+03	9.64640E+02	9.98160E+02	1.01763E+03	1.03795E+03	1.09581E+03
1173.24	1072.73	1008.78	1029.01	966.5	9.84563E+02	1.06073E+03	9.92140E+02	9.98112E+02	9.76470E+02	1.05828E+03	1.16194E+03	9.56410E+02	1.02431E+03	1.03579E+03	1.02931E+03	9.73189E+02	1.17324E+03	9.82956E+02	1.04845E+03	1.00969E+03	9.62956E+02	9.65600E+02	1.09306E+03	1.01456E+03	9.73530E+02	9.73530E+02	1.03121E+03	1.01261E+03	9.67490E+02	9.98040E+02	1.02039E+03	1.03830E+03	1.09858E+03
1177.41	1074.96	1007.81	1027.62	967.175	9.84550E+02	1.06150E+03	9.93130E+02	9.99263E+02	9.77630E+02	1.05753E+03	1.16057E+03	9.55290E+02	1.02423E+03	1.03102E+03	1.02785E+03	9.69822E+02	1.17741E+03	9.82278E+02	1.04961E+03	1.01117E+03	9.67189E+02	9.66200E+02	1.09290E+03	1.01636E+03	9.73570E+02	9.73570E+02	1.02969E+03	1.01285E+03	9.64240E+02	9.98870E+02	1.01832E+03	1.03839E+03	1.09958E+03
1181.58	1072.37	1007.45	1025.78	963.912	9.85463E+02	1.05831E+03	9.91870E+02	9.96200E+02	9.75020E+02	1.05516E+03	1.15635E+03	9.53550E+02	1.02289E+03	1.03111E+03	1.02862E+03	9.68644E+02	1.18158E+03	9.80056E+02	1.04751E+03	1.00631E+03	9.63589E+02	9.63756E+02	1.09030E+03	1.01334E+03	9.69180E+02	9.69180E+02	1.02945E+03	1.01239E+03	9.64590E+02	9.96270E+02	1.01860E+03	1.03725E+03	1.09494E+03
1185.75	1069.15	1005.19	1023.38	962.95	9.85100E+02	1.05530E+03	9.90310E+02	9.91513E+02	9.72990E+02	1.05401E+03	1.15600E+03	9.51480E+02	1.02181E+03	1.03056E+03	1.02256E+03	9.67089E+02	1.18575E+03	9.81367E+02	1.04533E+03	1.00521E+03	9.63122E+02	9.61844E+02	1.09263E+03	1.01179E+03	9.66360E+02	9.66360E+02	1.02925E+03	1.00945E+03	9.61610E+02	9.94370E+02	1.01879E+03	1.03454E+03	1.09071E+03
1189.92	1070.07	1004.5	1022.38	961.75	9.82925E+02	1.05901E+03	9.88330E+02	9.93013E+02	9.75080E+02	1.05206E+03	1.15515E+03	9.52030E+02	1.02132E+03	1.03048E+03	1.02444E+03	9.66078E+02	1.18992E+03	9.79311E+02	1.04886E+03	1.00523E+03	9.61211E+02	9.64378E+02	1.08941E+03	1.01199E+03	9.66520E+02	9.66520E+02	1.03110E+03	1.00812E+03	9.60420E+02	9.97020E+02	1.01702E+03	1.03078E+03	1.08983E+03
1194.09	1074.34	1008.79	1023.38	962.287	9.84900E+02	1.06212E+03	9.89210E+02	9.92362E+02	9.77770E+02	1.05667E+03	1.15886E+03	9.52210E+02	1.02457E+03	1.03199E+03	1.02392E+03	9.67278E+02	1.19409E+03	9.82011E+02	1.04756E+03	1.00616E+03	9.63189E+02	9.64367E+02	1.09364E+03	1.01391E+03	9.66540E+02	9.66540E+02	1.03447E+03	1.01026E+03	9.60920E+02	9.98850E+02	1.01862E+03	1.03486E+03	1.09385E+03
1198.25	1075.84	1009.51	1024.79	963.963	9.88375E+02	1.06449E+03	9.91150E+02	9.97150E+02	9.79910E+02	1.05921E+03	1.15528E+03	9.54260E+02	1.02760E+03	1.03649E+03	1.02598E+03	9.69089E+02	1.19825E+03	9.84567E+02	1.05030E+03	1.00870E+03	9.63944E+02	9.66767E+02	1.09683E+03	1.01451E+03	9.69440E+02	9.69440E+02	1.03418E+03	1.01112E+03	9.64330E+02	1.00026E+03	1.02392E+03	1.03685E+03	1.09272E+03
1202.41	1078.06	1013.84	1029.57	964.325	9.90737E+02	1.06566E+03	9.96820E+02	9.98600E+02	9.82310E+02	1.06102E+03	1.16429E+03	9.57180E+02	1.03370E+03	1.03579E+03	1.02860E+03	9.72589E+02	1.20241E+03	9.85044E+02	1.05142E+03	1.01230E+03	9.66122E+02	9.68978E+02	1.09890E+03	1.01651E+03	9.74620E+02	9.74620E+02	1.03710E+03	1.01391E+03	9.66530E+02	1.00247E+03	1.02446E+03	1.03821E+03	1.09687E+03
1206.57	1080.74	1016.02	1033.97	970.95	9.91588E+02	1.06884E+03	1.00299E+03	1.00258E+03	9.85480E+02	1.06441E+03	1.16594E+03	9.61290E+02	1.03403E+03	1.04006E+03	1.03474E+03	9.77833E+02	1.20657E+03	9.89511E+02	1.05591E+03	1.01566E+03	9.70967E+02	9.71233E+02	1.10280E+03	1.01954E+03	9.78510E+02	9.78510E+02	1.03982E+03	1.01903E+03	9.72200E+02	1.00361E+03	1.02744E+03	1.04278E+03	1.10348E+03
1210.73	1083.93	1019.46	1037.47	973.025	9.90987E+02	1.07054E+03	1.00261E+03	1.00713E+03	9.86320E+02	1.06323E+03	1.17142E+03	9.64600E+02	1.03486E+03	1.04130E+03	1.03552E+03	9.78333E+02	1.21073E+03	9.89633E+02	1.05617E+03	1.01843E+03	9.72011E+02	9.72000E+02	1.10260E+03	1.02180E+03	9.80950E+02	9.80950E+02	1.04244E+03	1.02039E+03	9.72990E+02	1.00671E+03	1.02678E+03	1.04336E+03	1.10723E+03
1214.88	1080.96	1016.02	1034.53	972.487	9.89900E+02	1.06999E+03	1.00266E+03	1.00220E+03	9.84020E+02	1.06449E+03	1.16854E+03	9.61890E+02	1.03207E+03	1.03768E+03	1.03839E+03	9.78856E+02	1.21488E+03	9.88956E+02	1.05672E+03	1.01627E+03	9.70633E+02	9.71533E+02	1.10031E+03	1.02394E+03	9.82500E+02	9.82500E+02	1.03968E+03	1.01858E+03	9.73010E+02	1.00430E+03	1.02654E+03	1.04190E+03	1.10655E+03
1219.03	1079.25	1014.61	1035.81	972.237	9.88088E+02	1.06759E+03	1.00342E+03	1.00416E+03	9.83470E+02	1.06309E+03	1.17175E+03	9.63280E+02	1.03292E+03	1.04029E+03	1.03886E+03	9.77844E+02	1.21903E+03	9.89989E+02	1.05387E+03	1.01870E+03	9.72244E+02	9.69022E+02	1.10061E+03	1.02477E+03	9.79840E+02	9.79840E+02	1.03781E+03	1.02006E+03	9.75430E+02	1.00182E+03	1.02686E+03	1.04480E+03	1.10710E+03
1223.18	1082.33	1018.82	1039.8	975.775	9.93550E+02	1.06956E+03	1.00833E+03	1.00981E+03	9.86060E+02	1.06690E+03	1.17725E+03	9.67130E+02	1.03387E+03	1.04009E+03	1.04234E+03	9.84544E+02	1.22318E+03	9.88622E+02	1.05727E+03	1.02281E+03	9.73989E+02	9.72100E+02	1.10304E+03	1.02890E+03	9.86250E+02	9.86250E+02	1.04131E+03	1.02180E+03	9.80060E+02	1.00521E+03	1.02862E+03	1.04664E+03	1.11081E+03
1227.33	1085.63	1022.88	1045.55	978.388	9.92975E+02	1.07487E+03	1.01305E+03	1.01491E+03	9.87670E+02	1.06999E+03	1.18017E+03	9.72560E+02	1.03890E+03	1.04273E+03	1.04892E+03	9.90167E+02	1.22733E+03	9.92156E+02	1.06253E+03	1.02633E+03	9.79844E+02	9.74478E+02	1.10390E+03	1.03419E+03	9.91570E+02	9.91570E+02	1.04404E+03	1.02819E+03	9.83580E+02	1.00816E+03	1.03185E+03	1.05013E+03	1.11727E+03
1231.48	1086.7	1024.46	1051.11	982.45	9.92188E+02	1.07947E+03	1.01810E+03	1.01772E+03	9.92680E+02	1.07197E+03	1.18761E+03	9.75820E+02	1.04606E+03	1.04596E+03	1.05246E+03	9.90211E+02	1.23148E+03	9.95956E+02	1.06432E+03	1.03231E+03	9.81656E+02	9.78311E+02	1.11054E+03	1.03836E+03	9.96080E+02	9.96080E+02	1.04675E+03	1.03323E+03	9.87600E+02	1.01133E+03	1.03367E+03	1.05345E+03	1.12446E+03
1235.62	1090.8	1028.44	1051.25	985.513	9.93475E+02	1.08226E+03	1.02266E+03	1.02108E+03	9.94380E+02	1.07526E+03	1.19215E+03	9.79720E+02	1.04867E+03	1.04683E+03	1.05621E+03	9.96067E+02	1.23562E+03	9.97333E+02	1.06653E+03	1.03439E+03	9.83300E+02	9.80889E+02	1.11064E+03	1.04204E+03	9.99440E+02	9.99440E+02	1.04932E+03	1.03336E+03	9.90760E+02	1.01297E+03	1.03582E+03	1.05485E+03	1.12509E+03
1239.77	1092.51	1031.37	1055.24	989.95	9.95300E+02	1.08551E+03	1.02411E+03	1.02413E+03	9.96260E+02	1.07863E+03	1.19206E+03	9.82760E+02	1.04763E+03	1.04891E+03	1.05700E+03	1.00106E+03	1.23977E+03	9.98978E+02	1.06995E+03	1.03703E+03	9.85278E+02	9.79289E+02	1.11364E+03	1.04453E+03	1.00411E+03	1.00411E+03	1.04865E+03	1.03868E+03	9.92790E+02	1.01608E+03	1.03887E+03	1.05632E+03	1.12952E+03
1243.91	1093.78	1031.79	1058.89	989.5	9.95563E+02	1.08506E+03	1.02392E+03	1.02430E+03	9.96620E+02	1.07688E+03	1.19595E+03	9.83940E+02	1.04909E+03	1.04838E+03	1.05872E+03	1.00164E+03	1.24391E+03	1.00010E+03	1.06937E+03	1.03833E+03	9.88800E+02	9.81622E+02	1.11529E+03	1.04373E+03	1.00437E+03	1.00437E+03	1.05005E+03	1.03913E+03	9.95000E+02	1.01259E+03	1.04012E+03	1.05460E+03	1.13211E+03
1248.04	1092.18	1031.87	1057.23	991.112	9.98162E+02	1.08489E+03	1.02591E+03	1.02651E+03	9.95460E+02	1.07739E+03	1.19497E+03	9.84090E+02	1.04887E+03	1.05201E+03	1.05777E+03	9.98411E+02	1.24804E+03	9.98844E+02	1.07113E+03	1.03818E+03	9.87178E+02	9.82422E+02	1.11250E+03	1.04507E+03	1.00727E+03	1.00727E+03	1.04754E+03	1.03819E+03	9.95810E+02	1.01535E+03	1.04019E+03	1.06134E+03	1.13072E+03
1252.18	1091.64	1030.74	1056.21	988.838	9.95912E+02	1.08223E+03	1.02295E+03	1.02454E+03	9.94320E+02	1.07578E+03	1.19505E+03	9.82940E+02	1.05020E+03	1.04832E+03	1.05651E+03	9.99133E+02	1.25218E+03	9.98111E+02	1.06743E+03	1.03761E+03	9.87178E+02	9.82200E+02	1.11303E+03	1.04421E+03	1.00573E+03	1.00573E+03	1.04750E+03	1.03972E+03	9.94890E+02	1.01410E+03	1.03577E+03	1.06018E+03	1.13181E+03
1256.31	1090.41	1028.95	1055.75	986.612	9.93263E+02	1.08319E+03	1.02259E+03	1.02631E+03	9.92800E+02	1.07450E+03	1.19580E+03	9.80670E+02	1.04724E+03	1.04794E+03	1.05466E+03	9.97900E+02	1.25631E+03	9.98256E+02	1.06802E+03	1.03472E+03	9.85922E+02	9.80811E+02	1.11143E+03	1.04550E+03	1.00304E+03	1.00304E+03	1.04693E+03	1.03605E+03	9.91560E+02	1.01462E+03	1.03582E+03	1.05749E+03	1.12617E+03
1260.44	1090.22	1028.57	1057.1	986.438	9.96213E+02	1.08098E+03	1.02096E+03	1.02254E+03	9.92950E+02	1.07427E+03	1.19397E+03	9.78690E+02	1.04703E+03	1.04787E+03	1.05985E+03	9.98800E+02	1.26044E+03	9.96811E+02	1.06777E+03	1.03703E+03	9.85878E+02	9.80333E+02	1.11344E+03	1.04306E+03	1.00325E+03	1.00325E+03	1.04782E+03	1.03588E+03	9.91600E+02	1.01358E+03	1.03662E+03	1.05668E+03	1.12740E+03
1264.57	1088.36	1030.6	1055.37	985.587	9.95425E+02	1.08172E+03	1.01937E+03	1.02286E+03	9.94790E+02	1.07397E+03	1.19278E+03	9.79820E+02	1.04721E+03	1.04719E+03	1.05668E+03	9.94233E+02	1.26457E+03	9.97778E+02	1.06709E+03	1.03383E+03	9.84900E+02	9.79867E+02	1.11130E+03	1.04207E+03	1.00135E+03	1.00135E+03	1.04844E+03	1.03459E+03	9.89650E+02	1.01396E+03	1.03791E+03	1.05674E+03	1.12522E+03
1268.7	1092.23	1028.2	1052.93	983.35	9.95275E+02	1.08190E+03	1.01828E+03	1.02004E+03	9.92740E+02	1.07440E+03	1.19089E+03	9.76640E+02	1.04346E+03	1.04878E+03	1.05341E+03	9.91822E+02	1.26870E+03	9.96522E+02	1.06500E+03	1.03404E+03	9.84611E+02	9.79000E+02	1.10809E+03	1.04047E+03	9.98540E+02	9.98540E+02	1.04661E+03	1.03566E+03	9.89680E+02	1.01426E+03	1.03465E+03	1.05849E+03	1.12622E+03
1272.83	1089.68	1024.51	1052.79	982.362	9.96000E+02	1.07814E+03	1.01692E+03	1.01688E+03	9.91950E+02	1.06970E+03	1.18514E+03	9.75570E+02	1.04120E+03	1.04399E+03	1.05278E+03	9.92289E+02	1.27283E+03	9.93389E+02	1.06215E+03	1.03226E+03	9.80900E+02	9.78689E+02	1.11019E+03	1.03767E+03	9.97480E+02	9.97480E+02	1.04509E+03	1.03379E+03	9.86410E+02	1.01190E+03	1.03287E+03	1.05451E+03	1.12191E+03
1276.95	1085.71	1024.95	1050.28	982.075	9.92188E+02	1.07624E+03	1.01357E+03	1.01613E+03	9.90040E+02	1.07016E+03	1.18569E+03	9.70970E+02	1.04200E+03	1.04304E+03	1.05016E+03	9.91844E+02	1.27695E+03	9.92878E+02	1.06030E+03	1.02659E+03	9.79000E+02	9.73522E+02	1.10799E+03	1.03531E+03	9.94600E+02	9.94600E+02	1.04240E+03	1.03155E+03	9.83240E+02	1.01021E+03	1.03042E+03	1.05595E+03	1.11904E+03
1281.07	1089.23	1022.19	1048.39	981.8	9.94188E+02	1.07621E+03	1.01304E+03	1.01355E+03	9.89210E+02	1.07027E+03	1.18457E+03	9.71580E+02	1.03917E+03	1.04212E+03	1.04946E+03	9.91733E+02	1.28107E+03	9.92222E+02	1.06227E+03	1.02836E+03	9.80522E+02	9.76278E+02	1.10696E+03	1.03789E+03	9.94580E+02	9.94580E+02	1.04303E+03	1.03014E+03	9.85480E+02	1.00938E+03	1.03043E+03	1.05193E+03	1.11857E+03
1285.19	1089.44	1024.63	1048.28	979.1	9.91938E+02	1.07510E+03	1.01386E+03	1.01309E+03	9.90860E+02	1.06883E+03	1.18283E+03	9.70930E+02	1.04102E+03	1.04378E+03	1.04983E+03	9.89400E+02	1.28519E+03	9.94433E+02	1.06126E+03	1.02837E+03	9.79222E+02	9.75144E+02	1.10741E+03	1.03383E+03	9.94730E+02	9.94730E+02	1.04514E+03	1.02921E+03	9.85090E+02	1.00827E+03	1.03031E+03	1.05365E+03	1.11890E+03
1289.3	1088.76	1025.23	1048.45	978.362	9.92787E+02	1.07738E+03	1.01259E+03	1.01317E+03	9.90640E+02	1.07330E+03	1.18552E+03	9.72230E+02	1.04090E+03	1.04629E+03	1.04893E+03	9.88744E+02	1.28930E+03	9.92833E+02	1.06125E+03	1.02813E+03	9.80478E+02	9.77589E+02	1.11407E+03	1.03403E+03	9.92730E+02	9.92730E+02	1.04540E+03	1.03031E+03	9.82520E+02	1.01075E+03	1.03140E+03	1.04809E+03	1.11596E+03
1293.42	1087.33	1024.81	1047.57	978.25	9.97737E+02	1.08161E+03	1.01242E+03	1.01342E+03	9.92500E+02	1.07214E+03	1.18259E+03	9.70230E+02	1.04351E+03	1.04917E+03	1.04919E+03	9.87489E+02	1.29342E+03	9.98344E+02	1.06621E+03	1.02819E+03	9.78067E+02	9.80200E+02	1.11509E+03	1.03353E+03	9.95770E+02	9.95770E+02	1.04885E+03	1.03391E+03	9.83990E+02	1.01283E+03	1.03361E+03	1.05236E+03	1.11930E+03
1297.53	1094.88	1034.22	1049.76	981.037	1.00160E+03	1.09113E+03	1.01324E+03	1.01645E+03	1.00225E+03	1.08223E+03	1.18862E+03	9.72850E+02	1.04770E+03	1.05399E+03	1.05179E+03	9.89211E+02	1.29753E+03	1.00294E+03	1.07069E+03	1.03134E+03	9.83967E+02	9.87022E+02	1.12994E+03	1.03624E+03	9.99800E+02	9.99800E+02	1.05339E+03	1.03600E+03	9.83170E+02	1.01929E+03	1.03833E+03	1.05455E+03	1.12490E+03
1301.64	1099.58	1041.5	1054.47	983.125	1.00766E+03	1.09666E+03	1.01556E+03	1.01965E+03	1.00800E+03	1.08680E+03	1.18712E+03	9.74070E+02	1.05471E+03	1.06009E+03	1.05553E+03	9.91211E+02	1.30164E+03	1.01012E+03	1.07686E+03	1.03170E+03	9.83133E+02	9.90200E+02	1.13506E+03	1.03779E+03	9.99350E+02	9.99350E+02	1.06335E+03	1.03328E+03	9.85720E+02	1.02211E+03	1.04756E+03	1.05380E+03	1.12420E+03
1305.75	1101.53	1042.68	1053.87	985.038	1.01063E+03	1.09796E+03	1.01727E+03	1.01881E+03	1.00838E+03	1.09294E+03	1.18939E+03	9.76250E+02	1.05710E+03	1.06338E+03	1.05542E+03	9.92800E+02	1.30575E+03	1.00968E+03	1.07761E+03	1.03266E+03	9.84667E+02	9.92267E+02	1.13269E+03	1.03544E+03	1.00190E+03	1.00190E+03	1.06518E+03	1.03747E+03	9.87020E+02	1.02264E+03	1.04740E+03	1.05594E+03	1.12781E+03
1309.86	1100.97	1042.53	1058.03	986.787	1.00964E+03	1.09653E+03	1.01886E+03	1.01984E+03	1.00712E+03	1.09187E+03	1.19271E+03	9.77190E+02	1.05779E+03	1.06419E+03	1.05693E+03	9.97122E+02	1.30986E+03	1.00751E+03	1.07507E+03	1.03529E+03	9.85278E+02	9.90656E+02	1.12876E+03	1.04091E+03	1.00555E+03	1.00555E+03	1.06294E+03	1.03702E+03	9.90180E+02	1.02177E+03	1.04856E+03	1.05774E+03	1.13071E+03
1313.96	1101.17	1043.26	1060.41	987.563	1.00653E+03	1.09974E+03	1.02150E+03	1.02239E+03	1.00732E+03	1.09072E+03	1.19817E+03	9.76630E+02	1.05642E+03	1.06301E+03	1.05947E+03	1.00019E+03	1.31396E+03	1.00906E+03	1.07598E+03	1.03521E+03	9.85456E+02	9.89800E+02	1.13149E+03	1.04281E+03	1.00782E+03	1.00782E+03	1.06311E+03	1.03852E+03	9.91240E+02	1.02085E+03	1.04846E+03	1.05981E+03	1.13435E+03
1318.06	1099.16	1042.9	1060.1	988.563	1.00540E+03	1.09590E+03	1.02141E+03	1.02304E+03	1.00312E+03	1.08824E+03	1.20342E+03	9.79740E+02	1.05670E+03	1.06091E+03	1.05873E+03	1.00083E+03	1.31806E+03	1.00870E+03	1.07763E+03	1.03813E+03	9.89067E+02	9.89111E+02	1.13096E+03	1.04556E+03	1.00807E+03	1.00807E+03	1.06328E+03	1.04008E+03	9.94110E+02	1.01919E+03	1.04661E+03	1.05834E+03	1.13459E+03
1322.16	1098.52	1037.19	1059.26	990	1.00372E+03	1.09233E+03	1.02307E+03	1.02211E+03	1.00282E+03	1.08370E+03	1.19989E+03	9.80390E+02	1.05361E+03	1.05736E+03	1.05911E+03	9.99500E+02	1.32216E+03	1.00572E+03	1.07165E+03	1.03578E+03	9.87356E+02	9.87667E+02	1.12527E+03	1.04420E+03	1.00540E+03	1.00540E+03	1.05686E+03	1.03812E+03	9.92290E+02	1.01823E+03	1.04436E+03	1.06215E+03	1.13243E+03
1326.26	1099.32	1035.04	1054.25	988.75	1.00190E+03	1.08757E+03	1.02051E+03	1.02335E+03	9.98280E+02	1.08184E+03	1.19946E+03	9.78900E+02	1.05170E+03	1.05450E+03	1.05860E+03	9.97500E+02	1.32626E+03	1.00093E+03	1.07218E+03	1.03521E+03	9.85244E+02	9.82400E+02	1.12029E+03	1.04453E+03	1.00206E+03	1.00206E+03	1.05419E+03	1.03891E+03	9.92890E+02	1.01728E+03	1.04269E+03	1.06019E+03	1.13100E+03
1330.36	1095.51	1031.97	1057.36	985.425	9.98537E+02	1.08668E+03	1.02027E+03	1.02300E+03	9.97330E+02	1.07968E+03	1.19518E+03	9.80950E+02	1.05069E+03	1.05443E+03	1.05598E+03	9.97467E+02	1.33036E+03	9.97656E+02	1.07032E+03	1.03551E+03	9.85222E+02	9.83822E+02	1.11861E+03	1.04319E+03	1.00159E+03	1.00159E+03	1.05336E+03	1.03727E+03	9.91020E+02	1.01399E+03	1.04242E+03	1.06096E+03	1.12969E+03
1334.45	1096.76	1032.73	1055.63	987.8	9.99500E+02	1.08491E+03	1.02258E+03	1.02172E+03	9.95990E+02	1.08064E+03	1.19809E+03	9.77560E+02	1.04883E+03	1.05464E+03	1.05709E+03	9.97100E+02	1.33445E+03	1.00018E+03	1.06814E+03	1.03633E+03	9.86478E+02	9.82611E+02	1.11844E+03	1.04467E+03	1.00214E+03	1.00214E+03	1.04949E+03	1.03862E+03	9.90870E+02	1.01444E+03	1.03927E+03	1.06166E+03	1.13424E+03
1338.54	1095.71	1032.32	1058.46	989.825	9.97275E+02	1.08642E+03	1.02376E+03	1.02353E+03	9.94390E+02	1.08013E+03	1.19985E+03	9.78750E+02	1.05111E+03	1.05260E+03	1.05920E+03	9.99533E+02	1.33854E+03	9.99322E+02	1.07054E+03	1.03988E+03	9.87556E+02	9.82500E+02	1.11870E+03	1.04500E+03	1.00374E+03	1.00374E+03	1.05139E+03	1.03982E+03	9.92670E+02	1.01389E+03	1.04025E+03	1.06207E+03	1.13520E+03
1342.63	1100.12	1032.52	1060.26	989.763	9.98888E+02	1.08749E+03	1.02395E+03	1.02895E+03	9.97790E+02	1.08194E+03	1.20712E+03	9.83250E+02	1.05269E+03	1.05291E+03	1.06370E+03	1.00016E+03	1.34263E+03	1.00094E+03	1.06670E+03	1.04162E+03	9.90756E+02	9.83244E+02	1.11577E+03	1.04853E+03	1.00645E+03	1.00645E+03	1.05093E+03	1.04109E+03	9.95840E+02	1.01625E+03	1.04028E+03	1.06381E+03	1.13838E+03
1346.72	1097.24	1030.26	1059.94	989.625	9.96925E+02	1.08282E+03	1.02369E+03	1.02713E+03	9.93390E+02	1.08020E+03	1.20256E+03	9.79600E+02	1.04913E+03	1.05080E+03	1.06056E+03	1.00088E+03	1.34672E+03	9.97567E+02	1.06866E+03	1.03796E+03	9.88422E+02	9.80467E+02	1.11546E+03	1.04959E+03	1.00385E+03	1.00385E+03	1.04946E+03	1.04129E+03	9.94210E+02	1.01391E+03	1.03849E+03	1.06641E+03	1.13733E+03
1350.8	1092.71	1025.42	1056.57	988.587	9.91600E+02	1.07823E+03	1.02131E+03	1.02166E+03	9.91500E+02	1.07483E+03	1.20230E+03	9.77200E+02	1.04304E+03	1.04788E+03	1.05814E+03	9.95700E+02	1.35080E+03	9.92544E+02	1.06335E+03	1.03603E+03	9.88478E+02	9.76711E+02	1.10927E+03	1.04300E+03	1.00034E+03	1.00034E+03	1.04531E+03	1.03946E+03	9.90140E+02	1.01151E+03	1.03561E+03	1.06505E+03	1.13263E+03
1354.89	1092.93	1024.65	1054.07	983.963	9.93938E+02	1.07484E+03	1.01763E+03	1.01828E+03	9.88710E+02	1.07048E+03	1.19495E+03	9.74560E+02	1.03936E+03	1.04620E+03	1.05546E+03	9.91900E+02	1.35489E+03	9.92022E+02	1.06390E+03	1.03230E+03	9.83944E+02	9.74933E+02	1.11060E+03	1.04417E+03	9.94760E+02	9.94760E+02	1.03907E+03	1.03956E+03	9.86020E+02	1.00968E+03	1.03239E+03	1.06321E+03	1.12918E+03
1358.97	1090.82	1022.07	1050.8	981.338	9.92063E+02	1.07492E+03	1.01483E+03	1.01680E+03	9.87750E+02	1.07252E+03	1.19362E+03	9.74210E+02	1.03821E+03	1.04392E+03	1.05403E+03	9.89411E+02	1.35897E+03	9.87378E+02	1.06218E+03	1.03102E+03	9.85489E+02	9.72967E+02	1.10559E+03	1.03700E+03	9.93430E+02	9.93430E+02	1.03930E+03	1.03334E+03	9.84780E+02	1.00777E+03	1.03043E+03	1.05993E+03	1.12842E+03
1363.05	1090.41	1019.84	1050.71	982.175	9.90150E+02	1.07262E+03	1.01474E+03	1.01574E+03	9.84250E+02	1.07106E+03	1.19321E+03	9.70370E+02	1.03581E+03	1.04634E+03	1.05080E+03	9.88900E+02	1.36305E+03	9.87922E+02	1.05868E+03	1.02896E+03	9.83389E+02	9.69633E+02	1.10537E+03	1.03850E+03	9.91790E+02	9.91790E+02	1.03804E+03	1.03604E+03	9.84690E+02	1.00601E+03	1.02852E+03	1.06074E+03	1.12727E+03
1367.12	1089.08	1018.24	1050.19	980.175	9.87500E+02	1.07190E+03	1.01105E+03	1.01506E+03	9.82810E+02	1.06788E+03	1.19257E+03	9.69370E+02	1.03733E+03	1.04330E+03	1.05153E+03	9.86489E+02	1.36712E+03	9.86933E+02	1.05985E+03	1.02753E+03	9.81733E+02	9.72100E+02	1.10349E+03	1.03814E+03	9.87070E+02	9.87070E+02	1.03455E+03	1.03509E+03	9.81670E+02	1.00649E+03	1.02882E+03	1.05865E+03	1.12670E+03
1371.2	1088.56	1018.24	1047.15	979.45	9.87412E+02	1.06884E+03	1.00958E+03	1.01276E+03	9.83180E+02	1.07059E+03	1.18857E+03	9.65710E+02	1.03588E+03	1.04338E+03	1.04884E+03	9.81933E+02	1.37120E+03	9.86522E+02	1.05560E+03	1.02524E+03	9.80122E+02	9.67389E+02	1.10417E+03	1.03397E+03	9.85840E+02	9.85840E+02	1.03170E+03	1.03218E+03	9.79580E+02	1.00360E+03	1.02583E+03	1.05985E+03	1.12683E+03
1375.27	1087.08	1017.47	1041.68	976.425	9.85225E+02	1.06870E+03	1.00688E+03	1.01133E+03	9.82400E+02	1.06942E+03	1.18835E+03	9.66610E+02	1.03491E+03	1.04230E+03	1.04724E+03	9.82322E+02	1.37527E+03	9.85089E+02	1.05486E+03	1.02542E+03	9.78489E+02	9.69178E+02	1.10173E+03	1.03224E+03	9.83710E+02	9.83710E+02	1.03249E+03	1.03095E+03	9.76680E+02	1.00331E+03	1.02558E+03	1.05881E+03	1.12224E+03
1379.34	1085.72	1016.33	1040.74	974	9.86112E+02	1.06844E+03	1.00584E+03	1.00774E+03	9.79610E+02	1.06613E+03	1.18650E+03	9.65350E+02	1.03120E+03	1.04006E+03	1.04545E+03	9.79667E+02	1.37934E+03	9.87289E+02	1.05376E+03	1.02274E+03	9.75967E+02	9.66233E+02	1.09993E+03	1.03079E+03	9.81450E+02	9.81450E+02	1.03155E+03	1.02807E+03	9.76140E+02	1.00355E+03	1.02392E+03	1.05519E+03	1.11978E+03
1383.41	1082.64	1013.82	1042.36	973.912	9.85900E+02	1.06682E+03	1.00348E+03	1.00841E+03	9.78430E+02	1.06591E+03	1.18437E+03	9.60300E+02	1.03087E+03	1.04029E+03	1.04579E+03	9.79056E+02	1.38341E+03	9.82622E+02	1.05395E+03	1.02068E+03	9.75811E+02	9.65033E+02	1.09699E+03	1.02900E+03	9.79880E+02	9.79880E+02	1.03284E+03	1.02853E+03	9.75710E+02	9.99740E+02	1.02423E+03	1.05625E+03	1.11868E+03
1387.48	1083.77	1011.05	1043.07	975.425	9.86075E+02	1.06613E+03	1.00277E+03	1.00784E+03	9.80520E+02	1.06668E+03	1.18399E+03	9.64190E+02	1.02883E+03	1.03998E+03	1.04489E+03	9.82167E+02	1.38748E+03	9.81889E+02	1.05210E+03	1.02320E+03	9.76189E+02	9.65100E+02	1.10063E+03	1.02867E+03	9.81720E+02	9.81720E+02	1.03011E+03	1.02916E+03	9.76120E+02	1.00270E+03	1.02519E+03	1.05566E+03	1.11963E+03
1391.54	1086.75	1016.77	1044.22	976.225	9.90338E+02	1.06878E+03	1.00712E+03	1.01001E+03	9.81370E+02	1.06633E+03	1.18941E+03	9.66960E+02	1.03276E+03	1.03992E+03	1.04683E+03	9.80733E+02	1.39154E+03	9.87200E+02	1.05688E+03	1.02307E+03	9.77122E+02	9.68911E+02	1.10340E+03	1.03150E+03	9.85810E+02	9.85810E+02	1.03460E+03	1.03070E+03	9.76440E+02	1.00599E+03	1.02609E+03	1.05755E+03	1.12129E+03
1395.6	1085.99	1017.79	1044.34	977.763	9.89037E+02	1.06906E+03	1.00917E+03	1.01184E+03	9.84520E+02	1.06761E+03	1.19123E+03	9.67660E+02	1.03626E+03	1.04242E+03	1.04742E+03	9.85900E+02	1.39560E+03	9.87911E+02	1.05574E+03	1.02612E+03	9.79078E+02	9.71222E+02	1.10034E+03	1.03247E+03	9.90730E+02	9.90730E+02	1.03391E+03	1.03041E+03	9.79690E+02	1.00503E+03	1.02715E+03	1.05478E+03	1.12371E+03
1399.66	1087.66	1020.82	1044.91	977.188	9.90075E+02	1.07089E+03	1.01144E+03	1.01409E+03	9.85000E+02	1.07024E+03	1.18942E+03	9.68310E+02	1.03797E+03	1.04288E+03	1.05051E+03	9.87411E+02	1.39966E+03	9.87878E+02	1.05722E+03	1.02686E+03	9.78789E+02	9.70600E+02	1.10597E+03	1.03537E+03	9.89380E+02	9.89380E+02	1.03772E+03	1.03118E+03	9.80670E+02	1.00580E+03	1.02806E+03	1.05970E+03	1.12405E+03
1403.72	1088.51	1022.25	1044.65	980.275	9.90487E+02	1.07403E+03	1.01264E+03	1.01389E+03	9.85450E+02	1.07203E+03	1.19075E+03	9.70380E+02	1.03853E+03	1.04401E+03	1.05219E+03	9.87767E+02	1.40372E+03	9.87856E+02	1.05795E+03	1.02678E+03	9.80211E+02	9.70222E+02	1.10731E+03	1.03474E+03	9.91590E+02	9.91590E+02	1.04020E+03	1.03264E+03	9.82630E+02	1.00484E+03	1.03027E+03	1.05788E+03	1.12256E+03
1407.78	1089.25	1020.95	1045.61	979.275	9.91400E+02	1.07242E+03	1.01342E+03	1.01277E+03	9.84500E+02	1.07157E+03	1.18958E+03	9.68560E+02	1.03880E+03	1.04303E+03	1.04725E+03	9.87067E+02	1.40778E+03	9.89033E+02	1.06062E+03	1.02824E+03	9.79289E+02	9.73422E+02	1.10514E+03	1.03420E+03	9.88880E+02	9.88880E+02	1.04029E+03	1.03245E+03	9.80380E+02	1.00599E+03	1.02912E+03	1.05996E+03	1.12325E+03
1411.83	1086.03	1019.96	1043.65	976.3	9.92862E+02	1.07643E+03	1.01012E+03	1.01104E+03	9.85500E+02	1.07032E+03	1.18850E+03	9.67080E+02	1.03449E+03	1.04351E+03	1.04720E+03	9.84500E+02	1.41183E+03	9.89567E+02	1.05819E+03	1.02586E+03	9.79478E+02	9.73522E+02	1.10529E+03	1.03356E+03	9.87470E+02	9.87470E+02	1.03860E+03	1.03184E+03	9.77990E+02	1.00702E+03	1.02833E+03	1.05729E+03	1.12106E+03
1415.89	1086.65	1023.43	1043.09	976.813	9.94600E+02	1.07688E+03	1.00803E+03	1.01029E+03	9.89440E+02	1.07488E+03	1.18972E+03	9.68520E+02	1.03777E+03	1.04702E+03	1.04838E+03	9.84122E+02	1.41589E+03	9.92778E+02	1.06216E+03	1.02388E+03	9.78767E+02	9.71511E+02	1.10737E+03	1.03287E+03	9.87830E+02	9.87830E+02	1.04200E+03	1.03365E+03	9.78700E+02	1.00610E+03	1.03057E+03	1.05609E+03	1.11966E+03
1419.94	1094.8	1025.91	1043.92	978.013	9.97700E+02	1.08350E+03	1.00987E+03	1.01200E+03	9.93500E+02	1.07894E+03	1.19257E+03	9.67320E+02	1.04128E+03	1.05212E+03	1.05177E+03	9.84511E+02	1.41994E+03	9.96822E+02	1.06508E+03	1.02777E+03	9.81144E+02	9.79367E+02	1.11747E+03	1.03566E+03	9.89730E+02	9.89730E+02	1.04664E+03	1.03305E+03	9.79080E+02	1.01154E+03	1.03451E+03	1.05816E+03	1.12100E+03
1423.98	1100.02	1033.61	1048.55	980.6	1.00390E+03	1.08920E+03	1.01468E+03	1.01329E+03	9.96860E+02	1.08644E+03	1.19211E+03	9.71180E+02	1.04960E+03	1.05646E+03	1.05452E+03	9.86056E+02	1.42398E+03	1.00276E+03	1.07067E+03	1.02953E+03	9.81311E+02	9.83856E+02	1.12543E+03	1.03706E+03	9.92890E+02	9.92890E+02	1.05554E+03	1.03488E+03	9.79930E+02	1.01670E+03	1.03919E+03	1.06239E+03	1.12361E+03
1428.03	1098.72	1034.14	1048.94	983.037	1.00369E+03	1.08976E+03	1.01270E+03	1.01615E+03	9.99680E+02	1.08506E+03	1.19418E+03	9.71750E+02	1.04741E+03	1.05581E+03	1.05457E+03	9.88756E+02	1.42803E+03	1.00366E+03	1.07153E+03	1.03261E+03	9.85611E+02	9.84700E+02	1.12246E+03	1.04000E+03	9.95440E+02	9.95440E+02	1.05459E+03	1.03654E+03	9.83610E+02	1.01714E+03	1.04045E+03	1.06022E+03	1.12581E+03
1432.07	1098.84	1029.42	1053.59	982.962	1.00192E+03	1.08868E+03	1.01585E+03	1.01959E+03	1.00011E+03	1.08258E+03	1.19970E+03	9.73750E+02	1.04891E+03	1.05281E+03	1.06094E+03	9.92133E+02	1.43207E+03	1.00086E+03	1.07269E+03	1.03663E+03	9.88722E+02	9.83311E+02	1.12700E+03	1.04457E+03	1.00086E+03	1.00086E+03	1.04990E+03	1.03969E+03	9.87400E+02	1.01664E+03	1.03943E+03	1.06388E+03	1.13328E+03
1436.12	1103.78	1041.46	1064.55	991.237	1.00676E+03	1.09408E+03	1.02664E+03	1.02819E+03	1.00718E+03	1.08730E+03	1.20980E+03	9.82610E+02	1.05469E+03	1.05830E+03	1.06945E+03	9.98644E+02	1.43612E+03	1.00729E+03	1.07616E+03	1.04559E+03	9.94567E+02	9.91278E+02	1.13684E+03	1.05081E+03	1.01301E+03	1.01301E+03	1.05756E+03	1.04814E+03	9.93620E+02	1.02288E+03	1.04206E+03	1.06914E+03	1.14463E+03
1440.16	1112.49	1053.21	1074.27	998.412	1.01449E+03	1.11076E+03	1.03617E+03	1.03713E+03	1.01672E+03	1.09946E+03	1.21706E+03	9.87790E+02	1.06664E+03	1.07098E+03	1.07968E+03	1.00833E+03	1.44016E+03	1.01860E+03	1.08969E+03	1.05637E+03	1.00003E+03	1.00033E+03	1.15451E+03	1.06063E+03	1.02526E+03	1.02526E+03	1.06786E+03	1.06047E+03	1.00288E+03	1.03013E+03	1.05273E+03	1.07479E+03	1.15126E+03
1444.19	1124.64	1067.94	1083.03	1003.83	1.02475E+03	1.12499E+03	1.04075E+03	1.04406E+03	1.03184E+03	1.11274E+03	1.22686E+03	9.95320E+02	1.08026E+03	1.08526E+03	1.08653E+03	1.01728E+03	1.44419E+03	1.03160E+03	1.10084E+03	1.05906E+03	1.00490E+03	1.01079E+03	1.17176E+03	1.06717E+03	1.03411E+03	1.03411E+03	1.08506E+03	1.06380E+03	1.00955E+03	1.04123E+03	1.06851E+03	1.07835E+03	1.15769E+03
1448.23	1131.49	1078.51	1084.64	1006.01	1.03657E+03	1.13592E+03	1.04752E+03	1.04730E+03	1.03884E+03	1.12359E+03	1.23172E+03	9.98860E+02	1.08898E+03	1.09181E+03	1.08894E+03	1.02014E+03	1.44823E+03	1.03797E+03	1.10763E+03	1.06210E+03	1.00861E+03	1.01838E+03	1.17674E+03	1.07051E+03	1.03914E+03	1.03914E+03	1.09738E+03	1.06626E+03	1.01283E+03	1.04750E+03	1.07753E+03	1.08135E+03	1.16248E+03
1452.26	1133.44	1079.7	1086.27	1006.36	1.03800E+03	1.13868E+03	1.04666E+03	1.04714E+03	1.03971E+03	1.12213E+03	1.23288E+03	9.99980E+02	1.08984E+03	1.09237E+03	1.08554E+03	1.01862E+03	1.45226E+03	1.03690E+03	1.10770E+03	1.06354E+03	1.00703E+03	1.02143E+03	1.17474E+03	1.07064E+03	1.03767E+03	1.03767E+03	1.09931E+03	1.06718E+03	1.01355E+03	1.04889E+03	1.07530E+03	1.08349E+03	1.16117E+03
1456.3	1130.26	1071.3	1077.58	1006.17	1.02739E+03	1.12933E+03	1.04302E+03	1.04366E+03	1.03117E+03	1.11898E+03	1.22815E+03	9.97620E+02	1.08638E+03	1.08743E+03	1.08356E+03	1.02040E+03	1.45630E+03	1.03227E+03	1.10201E+03	1.06176E+03	1.00927E+03	1.01563E+03	1.16561E+03	1.06843E+03	1.02986E+03	1.02986E+03	1.09250E+03	1.06452E+03	1.01169E+03	1.04575E+03	1.06841E+03	1.08059E+03	1.16020E+03
1460.33	1123.44	1064.48	1076.55	1002.26	1.02513E+03	1.12372E+03	1.03756E+03	1.03889E+03	1.02764E+03	1.11144E+03	1.22581E+03	9.92700E+02	1.07999E+03	1.08138E+03	1.08242E+03	1.01173E+03	1.46033E+03	1.02459E+03	1.09738E+03	1.05736E+03	1.00836E+03	1.01003E+03	1.16106E+03	1.06616E+03	1.02529E+03	1.02529E+03	1.08251E+03	1.06190E+03	1.00484E+03	1.04025E+03	1.06572E+03	1.08140E+03	1.15439E+03
1464.35	1121.72	1061.86	1074.14	997.963	1.02049E+03	1.12082E+03	1.03443E+03	1.03446E+03	1.02226E+03	1.10866E+03	1.22361E+03	9.86250E+02	1.07199E+03	1.07927E+03	1.07395E+03	1.00913E+03	1.46435E+03	1.02150E+03	1.09162E+03	1.05303E+03	1.00068E+03	1.00483E+03	1.15249E+03	1.05994E+03	1.02131E+03	1.02131E+03	1.07779E+03	1.05797E+03	1.00266E+03	1.03630E+03	1.06204E+03	1.07786E+03	1.15120E+03
1468.38	1116.72	1053.02	1068.66	991.188	1.02063E+03	1.11267E+03	1.02764E+03	1.03094E+03	1.01791E+03	1.10497E+03	1.21679E+03	9.82350E+02	1.06896E+03	1.07682E+03	1.07235E+03	1.00260E+03	1.46838E+03	1.01900E+03	1.08868E+03	1.04674E+03	9.97600E+02	1.00046E+03	1.14816E+03	1.05539E+03	1.01192E+03	1.01192E+03	1.07620E+03	1.05399E+03	9.95700E+02	1.03455E+03	1.05749E+03	1.07490E+03	1.14358E+03
1472.4	1111.44	1049.93	1059.12	988.313	1.01672E+03	1.10401E+03	1.02198E+03	1.02430E+03	1.01269E+03	1.09769E+03	1.20668E+03	9.75490E+02	1.06269E+03	1.06991E+03	1.06092E+03	9.92989E+02	1.47240E+03	1.01323E+03	1.08342E+03	1.03744E+03	9.89367E+02	9.94989E+02	1.14133E+03	1.04439E+03	1.00178E+03	1.00178E+03	1.06774E+03	1.04600E+03	9.87100E+02	1.02958E+03	1.05075E+03	1.07011E+03	1.13339E+03
1476.42	1104.28	1036.7	1048.43	981.138	1.00550E+03	1.09444E+03	1.01445E+03	1.01288E+03	1.00303E+03	1.08797E+03	1.19966E+03	9.69550E+02	1.04953E+03	1.06199E+03	1.05562E+03	9.86178E+02	1.47642E+03	1.00134E+03	1.07600E+03	1.03233E+03	9.84400E+02	9.86533E+02	1.12629E+03	1.03857E+03	9.91590E+02	9.91590E+02	1.05972E+03	1.03978E+03	9.82100E+02	1.02060E+03	1.04229E+03	1.06775E+03	1.12417E+03
1480.44	1095.11	1021.94	1045.47	975.275	9.97000E+02	1.07923E+03	1.00463E+03	1.01019E+03	9.90370E+02	1.07727E+03	1.19212E+03	9.61750E+02	1.03817E+03	1.05037E+03	1.05049E+03	9.79422E+02	1.48044E+03	9.88422E+02	1.06282E+03	1.02547E+03	9.81022E+02	9.78144E+02	1.11136E+03	1.03627E+03	9.84130E+02	9.84130E+02	1.04349E+03	1.03330E+03	9.75950E+02	1.01390E+03	1.02895E+03	1.06229E+03	1.12167E+03
1484.46	1087.3	1013.58	1039.41	973.088	9.91037E+02	1.06791E+03	1.00330E+03	1.00563E+03	9.80940E+02	1.06748E+03	1.18960E+03	9.57490E+02	1.03126E+03	1.04137E+03	1.04688E+03	9.76744E+02	1.48446E+03	9.81878E+02	1.05496E+03	1.02458E+03	9.78178E+02	9.67011E+02	1.10090E+03	1.03180E+03	9.79440E+02	9.79440E+02	1.03454E+03	1.03113E+03	9.70800E+02	1.00543E+03	1.02292E+03	1.06093E+03	1.11697E+03
1488.48	1081.39	1007.43	1036.05	969.388	9.83787E+02	1.06008E+03	1.00015E+03	1.00313E+03	9.72810E+02	1.06076E+03	1.18458E+03	9.56710E+02	1.02331E+03	1.03554E+03	1.04180E+03	9.71911E+02	1.48848E+03	9.78233E+02	1.05036E+03	1.01862E+03	9.75411E+02	9.63289E+02	1.09544E+03	1.02951E+03	9.75970E+02	9.75970E+02	1.02759E+03	1.03016E+03	9.68160E+02	9.99100E+02	1.01567E+03	1.05866E+03	1.11362E+03
1492.49	1078.48	1004.3	1033.33	967.563	9.80125E+02	1.05790E+03	9.98450E+02	1.00156E+03	9.70700E+02	1.05581E+03	1.18263E+03	9.55050E+02	1.02052E+03	1.03076E+03	1.04024E+03	9.71344E+02	1.49249E+03	9.73456E+02	1.04533E+03	1.01639E+03	9.72411E+02	9.57522E+02	1.08531E+03	1.02360E+03	9.71300E+02	9.71300E+02	1.02058E+03	1.02617E+03	9.65110E+02	9.96080E+02	1.01313E+03	1.05663E+03	1.11175E+03
1496.5	1074.11	998.95	1032.46	967.575	9.78075E+02	1.05361E+03	9.95340E+02	9.98175E+02	9.66320E+02	1.05524E+03	1.18105E+03	9.52490E+02	1.01767E+03	1.02684E+03	1.03928E+03	9.68733E+02	1.49650E+03	9.71978E+02	1.04043E+03	1.01653E+03	9.72267E+02	9.56544E+02	1.08364E+03	1.02697E+03	9.70700E+02	9.70700E+02	1.01988E+03	1.02295E+03	9.61970E+02	9.91170E+02	1.00913E+03	1.05538E+03	1.10793E+03
1500.51	1073.88	997.8	1028.69	965.213	9.77400E+02	1.04880E+03	9.94460E+02	9.96450E+02	9.64380E+02	1.05103E+03	1.17926E+03	9.51290E+02	1.01597E+03	1.02769E+03	1.03693E+03	9.68389E+02	1.50051E+03	9.68844E+02	1.03826E+03	1.01564E+03	9.72322E+02	9.53867E+02	1.07886E+03	1.02629E+03	9.69810E+02	9.69810E+02	1.01645E+03	1.02426E+03	9.64650E+02	9.90980E+02	1.00894E+03	1.05224E+03	1.10853E+03
1504.52	1073.23	996.21	1029.37	964.05	9.73688E+02	1.04763E+03	9.92230E+02	9.97638E+02	9.61750E+02	1.05042E+03	1.17938E+03	9.50830E+02	1.01253E+03	1.02631E+03	1.03752E+03	9.66656E+02	1.50452E+03	9.68733E+02	1.03968E+03	1.01420E+03	9.68489E+02	9.53911E+02	1.08043E+03	1.02536E+03	9.68550E+02	9.68550E+02	1.01167E+03	1.02282E+03	9.63250E+02	9.92340E+02	1.00763E+03	1.05235E+03	1.10660E+03
1508.52	1072.78	995.22	1026.76	965.425	9.74225E+02	1.04638E+03	9.93110E+02	9.95112E+02	9.62070E+02	1.05023E+03	1.17872E+03	9.48200E+02	1.01246E+03	1.02339E+03	1.03745E+03	9.66822E+02	1.50852E+03	9.69022E+02	1.03924E+03	1.01401E+03	9.72178E+02	9.53789E+02	1.07961E+03	1.02269E+03	9.65620E+02	9.65620E+02	1.01531E+03	1.02260E+03	9.61740E+02	9.88360E+02	1.00524E+03	1.05320E+03	1.10788E+03
1512.53	1070.26	993.79	1029.34	964.75	9.73838E+02	1.04704E+03	9.91580E+02	9.94975E+02	9.62660E+02	1.04818E+03	1.17622E+03	9.50740E+02	1.01027E+03	1.02351E+03	1.03598E+03	9.65600E+02	1.51253E+03	9.67889E+02	1.03719E+03	1.01309E+03	9.68000E+02	9.52389E+02	1.07686E+03	1.02389E+03	9.67460E+02	9.67460E+02	1.01111E+03	1.02274E+03	9.62000E+02	9.89030E+02	1.00475E+03	1.05134E+03	1.10539E+03
1516.53	1072.37	991.2	1026.73	962.275	9.72175E+02	1.04576E+03	9.93140E+02	9.95862E+02	9.60590E+02	1.04802E+03	1.17772E+03	9.50290E+02	1.01072E+03	1.02328E+03	1.03582E+03	9.65289E+02	1.51653E+03	9.64822E+02	1.03489E+03	1.01247E+03	9.68733E+02	9.52667E+02	1.07621E+03	1.02166E+03	9.66100E+02	9.66100E+02	1.01396E+03	1.01942E+03	9.61440E+02	9.88750E+02	1.00600E+03	1.05230E+03	1.10661E+03
1520.53	1072.48	991.63	1025.86	964.175	9.73525E+02	1.04469E+03	9.93160E+02	9.95963E+02	9.61910E+02	1.04840E+03	1.17394E+03	9.50930E+02	1.00989E+03	1.02458E+03	1.03491E+03	9.66900E+02	1.52053E+03	9.66878E+02	1.03538E+03	1.01419E+03	9.71233E+02	9.51967E+02	1.07563E+03	1.02319E+03	9.67240E+02	9.67240E+02	1.01103E+03	1.02239E+03	9.63000E+02	9.89940E+02	1.00646E+03	1.05205E+03	1.10680E+03
1524.53	1070.56	995.29	1026.96	965.45	9.73862E+02	1.04683E+03	9.93920E+02	9.95563E+02	9.63150E+02	1.04883E+03	1.17595E+03	9.50290E+02	1.01192E+03	1.02171E+03	1.03719E+03	9.68378E+02	1.52453E+03	9.66644E+02	1.03700E+03	1.01419E+03	9.70567E+02	9.51900E+02	1.07869E+03	1.02116E+03	9.67920E+02	9.67920E+02	1.01224E+03	1.02233E+03	9.61580E+02	9.88760E+02	1.00594E+03	1.05297E+03	1.10698E+03
1528.52	1074.37	996.3	1029.12	965.513	9.75138E+02	1.04822E+03	9.96080E+02	9.97675E+02	9.62830E+02	1.05144E+03	1.17867E+03	9.49550E+02	1.01481E+03	1.02694E+03	1.03659E+03	9.67978E+02	1.52852E+03	9.68500E+02	1.03948E+03	1.01583E+03	9.72944E+02	9.52489E+02	1.08033E+03	1.02390E+03	9.69660E+02	9.69660E+02	1.01271E+03	1.02392E+03	9.61980E+02	9.90360E+02	1.00891E+03	1.05484E+03	1.10941E+03
1532.52	1074.98	997.35	1031.75	966.038	9.73888E+02	1.04841E+03	9.95910E+02	1.00180E+03	9.63590E+02	1.05104E+03	1.18156E+03	9.52200E+02	1.01431E+03	1.02432E+03	1.03912E+03	9.69367E+02	1.53252E+03	9.69333E+02	1.03966E+03	1.01488E+03	9.72433E+02	9.53200E+02	1.07913E+03	1.02724E+03	9.70260E+02	9.70260E+02	1.01400E+03	1.02477E+03	9.63920E+02	9.90680E+02	1.00887E+03	1.05481E+03	1.11143E+03
1536.51	1076.89	999.23	1033.05	968.162	9.75050E+02	1.04854E+03	9.96980E+02	1.00182E+03	9.64280E+02	1.05424E+03	1.18178E+03	9.54430E+02	1.01518E+03	1.03213E+03	1.04059E+03	9.70122E+02	1.53651E+03	9.68767E+02	1.04085E+03	1.01931E+03	9.73211E+02	9.53189E+02	1.08224E+03	1.02659E+03	9.72790E+02	9.72790E+02	1.01426E+03	1.02595E+03	9.67390E+02	9.91600E+02	1.00973E+03	1.05778E+03	1.11231E+03
1540.5	1079.68	1001.46	1036.1	970.388	9.78550E+02	1.05429E+03	1.00004E+03	1.00174E+03	9.67580E+02	1.05714E+03	1.18771E+03	9.56460E+02	1.01871E+03	1.02900E+03	1.04470E+03	9.75022E+02	1.54050E+03	9.73078E+02	1.04337E+03	1.02132E+03	9.75089E+02	9.58378E+02	1.08711E+03	1.02997E+03	9.73430E+02	9.73430E+02	1.01664E+03	1.02883E+03	9.69040E+02	9.95420E+02	1.01398E+03	1.05770E+03	1.11513E+03
1544.48	1080.79	1004.56	1038.32	973.737	9.78700E+02	1.05676E+03	1.00468E+03	1.00558E+03	9.71490E+02	1.06228E+03	1.19016E+03	9.59460E+02	1.02440E+03	1.03463E+03	1.04960E+03	9.77856E+02	1.54448E+03	9.75133E+02	1.04740E+03	1.02469E+03	9.75567E+02	9.57733E+02	1.08830E+03	1.03177E+03	9.78860E+02	9.78860E+02	1.02025E+03	1.03174E+03	9.73470E+02	9.95140E+02	1.01705E+03	1.06332E+03	1.12181E+03
1548.47	1085.8	1011.45	1042.36	977.813	9.81800E+02	1.06117E+03	1.00987E+03	1.01039E+03	9.74180E+02	1.06258E+03	1.19266E+03	9.63520E+02	1.02466E+03	1.03639E+03	1.04964E+03	9.80578E+02	1.54847E+03	9.78911E+02	1.05107E+03	1.02823E+03	9.78333E+02	9.63456E+02	1.09261E+03	1.03574E+03	9.82690E+02	9.82690E+02	1.02397E+03	1.03516E+03	9.75500E+02	9.99170E+02	1.01846E+03	1.06625E+03	1.12670E+03
1552.45	1088.63	1012.9	1044.04	978.188	9.83725E+02	1.06601E+03	1.01166E+03	1.01109E+03	9.77160E+02	1.06636E+03	1.19865E+03	9.65850E+02	1.03187E+03	1.04089E+03	1.05441E+03	9.85278E+02	1.55245E+03	9.77411E+02	1.05303E+03	1.03133E+03	9.84067E+02	9.62456E+02	1.09576E+03	1.03896E+03	9.85440E+02	9.85440E+02	1.02860E+03	1.03863E+03	9.81030E+02	1.00038E+03	1.02275E+03	1.06898E+03	1.12996E+03
1556.43	1088.92	1015.78	1046.21	979.838	9.85638E+02	1.06702E+03	1.01222E+03	1.01324E+03	9.76860E+02	1.06868E+03	1.19920E+03	9.67490E+02	1.03123E+03	1.04187E+03	1.05974E+03	9.85444E+02	1.55643E+03	9.82022E+02	1.05306E+03	1.03116E+03	9.82833E+02	9.64867E+02	1.10119E+03	1.04216E+03	9.87080E+02	9.87080E+02	1.02811E+03	1.04046E+03	9.79360E+02	1.00048E+03	1.02184E+03	1.07004E+03	1.13095E+03
1560.41	1090.07	1015.32	1047.47	982.125	9.86513E+02	1.06657E+03	1.01338E+03	1.01503E+03	9.74970E+02	1.06970E+03	1.20158E+03	9.66750E+02	1.03223E+03	1.04060E+03	1.05725E+03	9.83678E+02	1.56041E+03	9.83678E+02	1.05582E+03	1.03169E+03	9.85111E+02	9.64989E+02	1.10096E+03	1.03849E+03	9.89040E+02	9.89040E+02	1.02694E+03	1.03974E+03	9.80750E+02	1.00213E+03	1.02462E+03	1.07322E+03	1.13625E+03
1564.39	1092.21	1015.55	1047.35	983.712	9.87800E+02	1.06893E+03	1.01404E+03	1.01658E+03	9.78300E+02	1.07238E+03	1.20379E+03	9.66530E+02	1.03430E+03	1.04219E+03	1.05765E+03	9.85978E+02	1.56439E+03	9.83300E+02	1.05617E+03	1.03249E+03	9.84756E+02	9.65000E+02	1.10273E+03	1.04100E+03	9.88490E+02	9.88490E+02	1.02819E+03	1.04008E+03	9.82190E+02	1.00311E+03	1.02443E+03	1.07388E+03	1.13620E+03
1568.37	1093.95	1014.95	1048.62	981.125	9.86213E+02	1.06883E+03	1.01399E+03	1.01705E+03	9.78890E+02	1.07334E+03	1.20792E+03	9.69400E+02	1.03458E+03	1.04466E+03	1.05688E+03	9.86711E+02	1.56837E+03	9.81544E+02	1.05579E+03	1.03403E+03	9.85600E+02	9.66244E+02	1.10157E+03	1.04211E+03	9.86970E+02	9.86970E+02	1.02960E+03	1.04301E+03	9.83490E+02	1.00224E+03	1.02598E+03	1.07240E+03	1.13582E+03
1572.34	1094.54	1014.63	1049.45	980.837	9.88138E+02	1.07183E+03	1.01319E+03	1.01672E+03	9.80590E+02	1.07041E+03	1.20500E+03	9.67860E+02	1.03499E+03	1.04522E+03	1.05738E+03	9.88678E+02	1.57234E+03	9.82111E+02	1.05793E+03	1.03287E+03	9.85356E+02	9.65256E+02	1.10034E+03	1.04111E+03	9.90210E+02	9.90210E+02	1.02943E+03	1.04280E+03	9.80970E+02	1.00406E+03	1.02588E+03	1.07376E+03	1.13578E+03
1576.31	1094.96	1017.19	1050.95	984.325	9.89125E+02	1.07117E+03	1.01225E+03	1.01554E+03	9.80000E+02	1.07412E+03	1.21035E+03	9.67740E+02	1.03428E+03	1.04444E+03	1.05680E+03	9.88211E+02	1.57631E+03	9.84789E+02	1.05568E+03	1.03468E+03	9.83933E+02	9.66644E+02	1.09980E+03	1.04210E+03	9.88380E+02	9.88380E+02	1.03189E+03	1.04187E+03	9.82020E+02	1.00515E+03	1.02639E+03	1.07532E+03	1.13528E+03
1580.28	1096.44	1020.97	1053.42	982.275	9.88300E+02	1.07210E+03	1.01375E+03	1.01681E+03	9.81830E+02	1.07702E+03	1.20805E+03	9.68340E+02	1.03554E+03	1.04854E+03	1.06100E+03	9.90044E+02	1.58028E+03	9.85411E+02	1.05762E+03	1.03461E+03	9.86467E+02	9.68600E+02	1.10404E+03	1.04236E+03	9.93600E+02	9.93600E+02	1.03213E+03	1.04209E+03	9.83430E+02	1.00429E+03	1.02857E+03	1.07326E+03	1.13952E+03
1584.25	1099.61	1023.55	1056.88	984.85	9.92050E+02	1.07347E+03	1.01698E+03	1.02100E+03	9.85220E+02	1.07993E+03	1.21564E+03	9.72820E+02	1.04087E+03	1.05350E+03	1.06303E+03	9.93467E+02	1.58425E+03	9.88278E+02	1.06170E+03	1.03811E+03	9.87900E+02	9.71244E+02	1.10840E+03	1.04791E+03	9.96590E+02	9.96590E+02	1.03291E+03	1.04753E+03	9.85910E+02	1.00763E+03	1.03163E+03	1.07788E+03	1.14313E+03
1588.21	1101.6	1025.9	1055.51	986.775	9.91500E+02	1.07450E+03	1.01715E+03	1.01996E+03	9.84960E+02	1.08021E+03	1.21523E+03	9.71360E+02	1.04229E+03	1.05041E+03	1.06267E+03	9.95078E+02	1.58821E+03	9.87011E+02	1.05866E+03	1.03670E+03	9.89322E+02	9.70656E+02	1.10846E+03	1.04933E+03	9.93880E+02	9.93880E+02	1.03246E+03	1.04708E+03	9.85310E+02	1.00715E+03	1.03122E+03	1.07605E+03	1.14533E+03
1592.18	1097.67	1020.83	1052.58	983.912	9.91550E+02	1.07383E+03	1.01741E+03	1.01824E+03	9.82320E+02	1.07588E+03	1.21185E+03	9.71090E+02	1.04069E+03	1.04677E+03	1.06114E+03	9.88800E+02	1.59218E+03	9.85756E+02	1.05922E+03	1.03684E+03	9.88311E+02	9.69733E+02	1.10464E+03	1.04571E+03	9.92940E+02	9.92940E+02	1.02950E+03	1.04678E+03	9.83900E+02	1.00724E+03	1.03007E+03	1.07561E+03	1.14264E+03
1596.14	1094.43	1021.11	1052.03	984.287	9.89612E+02	1.07101E+03	1.01656E+03	1.01870E+03	9.80610E+02	1.07497E+03	1.20829E+03	9.68020E+02	1.03797E+03	1.04508E+03	1.06093E+03	9.89267E+02	1.59614E+03	9.82467E+02	1.05764E+03	1.03719E+03	9.87500E+02	9.67544E+02	1.10129E+03	1.04713E+03	9.91170E+02	9.91170E+02	1.03055E+03	1.04282E+03	9.84360E+02	1.00444E+03	1.02664E+03	1.07435E+03	1.14074E+03
1600.1	1092.86	1016.71	1049.81	982.675	9.89787E+02	1.06941E+03	1.01583E+03	1.01930E+03	9.79680E+02	1.07378E+03	1.20798E+03	9.70770E+02	1.03819E+03	1.04352E+03	1.05962E+03	9.89433E+02	1.60010E+03	9.83378E+02	1.05810E+03	1.03581E+03	9.88867E+02	9.68833E+02	1.10099E+03	1.04429E+03	9.88280E+02	9.88280E+02	1.03128E+03	1.04566E+03	9.83360E+02	1.00567E+03	1.02971E+03	1.07605E+03	1.14114E+03
1604.06	1094.47	1017.73	1052.01	984.987	9.89950E+02	1.07328E+03	1.01858E+03	1.02001E+03	9.80310E+02	1.07334E+03	1.20825E+03	9.70870E+02	1.03750E+03	1.04562E+03	1.06167E+03	9.91678E+02	1.60406E+03	9.86033E+02	1.06133E+03	1.03743E+03	9.90400E+02	9.70811E+02	1.10059E+03	1.04816E+03	9.93010E+02	9.93010E+02	1.03236E+03	1.04595E+03	9.85660E+02	1.00395E+03	1.03066E+03	1.07546E+03	1.14167E+03
1608.01	1095.09	1018.54	1052.11	986.275	9.88425E+02	1.07157E+03	1.02097E+03	1.02226E+03	9.81630E+02	1.07634E+03	1.21081E+03	9.72620E+02	1.03663E+03	1.04428E+03	1.06279E+03	9.92133E+02	1.60801E+03	9.86422E+02	1.05709E+03	1.03809E+03	9.91367E+02	9.70389E+02	1.09797E+03	1.04947E+03	9.94890E+02	9.94890E+02	1.03311E+03	1.04439E+03	9.87080E+02	1.00529E+03	1.02862E+03	1.07394E+03	1.14124E+03
1611.97	1093.3	1016.4	1050.97	985.775	9.86912E+02	1.07014E+03	1.01902E+03	1.02035E+03	9.78970E+02	1.07142E+03	1.20735E+03	9.71720E+02	1.03504E+03	1.04331E+03	1.05948E+03	9.91300E+02	1.61197E+03	9.86922E+02	1.05622E+03	1.03713E+03	9.88722E+02	9.68411E+02	1.10057E+03	1.04574E+03	9.91970E+02	9.91970E+02	1.03147E+03	1.04590E+03	9.85740E+02	1.00330E+03	1.02627E+03	1.07526E+03	1.13823E+03
1615.92	1091.93	1018.67	1052.65	985.737	9.87487E+02	1.07073E+03	1.02128E+03	1.02110E+03	9.83650E+02	1.07158E+03	1.20703E+03	9.73120E+02	1.03800E+03	1.04474E+03	1.06194E+03	9.91133E+02	1.61592E+03	9.87289E+02	1.05910E+03	1.03759E+03	9.89033E+02	9.70878E+02	1.09746E+03	1.04687E+03	9.92390E+02	9.92390E+02	1.03150E+03	1.04600E+03	9.85140E+02	1.00903E+03	1.02705E+03	1.07524E+03	1.13850E+03
1619.87	1092	1019.43	1055.53	985.912	9.87262E+02	1.07136E+03	1.01708E+03	1.02033E+03	9.84190E+02	1.07217E+03	1.20833E+03	9.72780E+02	1.03843E+03	1.04261E+03	1.06258E+03	9.93500E+02	1.61987E+03	9.86533E+02	1.05862E+03	1.03702E+03	9.89533E+02	9.68222E+02	1.09864E+03	1.04796E+03	9.94940E+02	9.94940E+02	1.03100E+03	1.04441E+03	9.87930E+02	1.00586E+03	1.02952E+03	1.07534E+03	1.13801E+03
1623.82	1090.69	1018.25	1052.61	987.35	9.87375E+02	1.07007E+03	1.01757E+03	1.01816E+03	9.84260E+02	1.07257E+03	1.20590E+03	9.72570E+02	1.03729E+03	1.04433E+03	1.06275E+03	9.91144E+02	1.62382E+03	9.86778E+02	1.05624E+03	1.03806E+03	9.90156E+02	9.69100E+02	1.10224E+03	1.04716E+03	9.92360E+02	9.92360E+02	1.03435E+03	1.04354E+03	9.86330E+02	1.00424E+03	1.02935E+03	1.07356E+03	1.13820E+03
1627.76	1091.7	1022.36	1054.55	985.25	9.87088E+02	1.07102E+03	1.01944E+03	1.01790E+03	9.82690E+02	1.07157E+03	1.20547E+03	9.72440E+02	1.03648E+03	1.04199E+03	1.06473E+03	9.93144E+02	1.62776E+03	9.85256E+02	1.05797E+03	1.03876E+03	9.88433E+02	9.69344E+02	1.09861E+03	1.04894E+03	9.94240E+02	9.94240E+02	1.03235E+03	1.04637E+03	9.86300E+02	1.00540E+03	1.02850E+03	1.07569E+03	1.14018E+03
1631.71	1093.15	1022.62	1052.66	985.263	9.87475E+02	1.07214E+03	1.02175E+03	1.02296E+03	9.83870E+02	1.07277E+03	1.20884E+03	9.74900E+02	1.04133E+03	1.04524E+03	1.06343E+03	9.94456E+02	1.63171E+03	9.84100E+02	1.05975E+03	1.03994E+03	9.89633E+02	9.70322E+02	1.10070E+03	1.04849E+03	9.97100E+02	9.97100E+02	1.03301E+03	1.04536E+03	9.89550E+02	1.00551E+03	1.03066E+03	1.07620E+03	1.14255E+03
1635.65	1094.17	1026.59	1057.01	991.688	9.89787E+02	1.07534E+03	1.02293E+03	1.02560E+03	9.85700E+02	1.07784E+03	1.21220E+03	9.79040E+02	1.04377E+03	1.04697E+03	1.06639E+03	9.96933E+02	1.63565E+03	9.88667E+02	1.06050E+03	1.04108E+03	9.91433E+02	9.70733E+02	1.10257E+03	1.05007E+03	9.98760E+02	9.98760E+02	1.03575E+03	1.04658E+03	9.90070E+02	1.00794E+03	1.03307E+03	1.07679E+03	1.14283E+03
1639.59	1094.98	1027.29	1059.39	991.025	9.92787E+02	1.07749E+03	1.02509E+03	1.02561E+03	9.87270E+02	1.07912E+03	1.21666E+03	9.80970E+02	1.04479E+03	1.04687E+03	1.06698E+03	9.97911E+02	1.63959E+03	9.90533E+02	1.06225E+03	1.04187E+03	9.94967E+02	9.74611E+02	1.10773E+03	1.05334E+03	1.00234E+03	1.00234E+03	1.03878E+03	1.04845E+03	9.92590E+02	1.00788E+03	1.03557E+03	1.07684E+03	1.14634E+03
1643.53	1097.89	1030.33	1060.52	993.412	9.92525E+02	1.07950E+03	1.02995E+03	1.02839E+03	9.88080E+02	1.07758E+03	1.21855E+03	9.82580E+02	1.04792E+03	1.04778E+03	1.07009E+03	1.00244E+03	1.64353E+03	9.90467E+02	1.06485E+03	1.04557E+03	9.96411E+02	9.75889E+02	1.10604E+03	1.05653E+03	1.00751E+03	1.00751E+03	1.04039E+03	1.05133E+03	9.96090E+02	1.00979E+03	1.03401E+03	1.07871E+03	1.14819E+03
1647.46	1101.07	1032.74	1065.61	998.563	9.97737E+02	1.08429E+03	1.03392E+03	1.03297E+03	9.93250E+02	1.08019E+03	1.22077E+03	9.87330E+02	1.04969E+03	1.04959E+03	1.07457E+03	1.00632E+03	1.64746E+03	9.95311E+02	1.06592E+03	1.05050E+03	9.99233E+02	9.79789E+02	1.11096E+03	1.06320E+03	1.01089E+03	1.01089E+03	1.04382E+03	1.05643E+03	9.98710E+02	1.01070E+03	1.03722E+03	1.08076E+03	1.14991E+03
1651.4	1101.21	1034.69	1071.16	1002.91	9.97138E+02	1.08754E+03	1.04070E+03	1.03830E+03	9.94010E+02	1.08150E+03	1.22704E+03	9.92610E+02	1.05273E+03	1.05380E+03	1.07948E+03	1.01098E+03	1.65140E+03	9.99967E+02	1.07178E+03	1.05682E+03	1.00463E+03	9.82189E+02	1.11627E+03	1.06731E+03	1.01997E+03	1.01997E+03	1.04886E+03	1.06267E+03	1.00446E+03	1.01526E+03	1.04084E+03	1.08184E+03	1.15670E+03
1655.33	1106.05	1040.86	1077.71	1006.34	1.00161E+03	1.09160E+03	1.04538E+03	1.04586E+03	1.00065E+03	1.08566E+03	1.23428E+03	9.98040E+02	1.05707E+03	1.05702E+03	1.08840E+03	1.01649E+03	1.65533E+03	1.00190E+03	1.07642E+03	1.06423E+03	1.01133E+03	9.87567E+02	1.12111E+03	1.07411E+03	1.02972E+03	1.02972E+03	1.05035E+03	1.06595E+03	1.00937E+03	1.01903E+03	1.04299E+03	1.08607E+03	1.16444E+03
1659.26	1107.8	1045.33	1082.76	1009.35	1.00434E+03	1.09784E+03	1.04981E+03	1.04935E+03	1.00352E+03	1.08898E+03	1.24026E+03	9.99620E+02	1.06133E+03	1.05678E+03	1.09056E+03	1.02238E+03	1.65926E+03	1.00172E+03	1.07633E+03	1.06478E+03	1.01544E+03	9.91711E+02	1.12549E+03	1.07760E+03	1.03216E+03	1.03216E+03	1.05339E+03	1.06886E+03	1.01618E+03	1.02275E+03	1.04682E+03	1.09096E+03	1.16631E+03
1663.19	1114.6	1047.89	1085.98	1012.19	1.00369E+03	1.09893E+03	1.05446E+03	1.05016E+03	1.00553E+03	1.09111E+03	1.24285E+03	1.00208E+03	1.06606E+03	1.06334E+03	1.09294E+03	1.02611E+03	1.66319E+03	1.00436E+03	1.08114E+03	1.06736E+03	1.01418E+03	9.94778E+02	1.12647E+03	1.07987E+03	1.03670E+03	1.03670E+03	1.05626E+03	1.07177E+03	1.01853E+03	1.02443E+03	1.05121E+03	1.08974E+03	1.16656E+03
1667.11	1112.87	1049.05	1087.18	1014.5	1.00478E+03	1.10460E+03	1.05887E+03	1.05569E+03	1.00879E+03	1.09679E+03	1.24812E+03	1.00787E+03	1.06883E+03	1.06374E+03	1.09554E+03	1.03003E+03	1.66711E+03	1.00710E+03	1.08426E+03	1.06914E+03	1.01372E+03	9.92956E+02	1.12563E+03	1.08126E+03	1.03842E+03	1.03842E+03	1.05994E+03	1.07396E+03	1.01936E+03	1.02537E+03	1.05292E+03	1.09296E+03	1.16895E+03
1671.04	1112.9	1049.59	1086.92	1015.98	1.00430E+03	1.10444E+03	1.05796E+03	1.05561E+03	1.00894E+03	1.09697E+03	1.24772E+03	1.00850E+03	1.06767E+03	1.06334E+03	1.09687E+03	1.02926E+03	1.67104E+03	1.00923E+03	1.08201E+03	1.07259E+03	1.01341E+03	9.94689E+02	1.12341E+03	1.08263E+03	1.03589E+03	1.03589E+03	1.06036E+03	1.07416E+03	1.02092E+03	1.02344E+03	1.05518E+03	1.09267E+03	1.16871E+03
1674.96	1112.33	1043.06	1081.48	1009.67	1.00011E+03	1.09800E+03	1.04860E+03	1.04732E+03	1.00255E+03	1.09343E+03	1.24516E+03	9.99940E+02	1.06230E+03	1.05958E+03	1.08753E+03	1.02170E+03	1.67496E+03	1.00358E+03	1.07898E+03	1.06403E+03	1.00979E+03	9.88700E+02	1.11743E+03	1.07654E+03	1.02620E+03	1.02620E+03	1.05422E+03	1.06881E+03	1.01329E+03	1.02299E+03	1.04954E+03	1.09155E+03	1.16304E+03
1678.88	1108.98	1034.24	1073.42	1002.13	9.98063E+02	1.09090E+03	1.04361E+03	1.03976E+03	9.95340E+02	1.08922E+03	1.23782E+03	9.91800E+02	1.05373E+03	1.05664E+03	1.08241E+03	1.01193E+03	1.67888E+03	9.96567E+02	1.07251E+03	1.05529E+03	1.00533E+03	9.84067E+02	1.11316E+03	1.06916E+03	1.01678E+03	1.01678E+03	1.04764E+03	1.06470E+03	1.00461E+03	1.01813E+03	1.04375E+03	1.08715E+03	1.15646E+03
1682.8	1102.89	1028.33	1066.31	998.375	9.94900E+02	1.08568E+03	1.03534E+03	1.03471E+03	9.89820E+02	1.08211E+03	1.23272E+03	9.83680E+02	1.04873E+03	1.05222E+03	1.07589E+03	1.00510E+03	1.68280E+03	9.91056E+02	1.06647E+03	1.05117E+03	1.00196E+03	9.78011E+02	1.10989E+03	1.06267E+03	1.00846E+03	1.00846E+03	1.04414E+03	1.06153E+03	9.98730E+02	1.01728E+03	1.03924E+03	1.08582E+03	1.14923E+03
1686.72	1101.11	1022.37	1060.65	994.487	9.92450E+02	1.07857E+03	1.02874E+03	1.02922E+03	9.84630E+02	1.08122E+03	1.22830E+03	9.78500E+02	1.04186E+03	1.05099E+03	1.07107E+03	9.97689E+02	1.68672E+03	9.85011E+02	1.06363E+03	1.04532E+03	9.95900E+02	9.75933E+02	1.10526E+03	1.05843E+03	1.00413E+03	1.00413E+03	1.03765E+03	1.05655E+03	9.93460E+02	1.01123E+03	1.03382E+03	1.08382E+03	1.14143E+03
1690.63	1098.82	1017.76	1054.95	987.987	9.90487E+02	1.07371E+03	1.02283E+03	1.02464E+03	9.81280E+02	1.07722E+03	1.21950E+03	9.73300E+02	1.03794E+03	1.04502E+03	1.06578E+03	9.95411E+02	1.69063E+03	9.85856E+02	1.06159E+03	1.04091E+03	9.94578E+02	9.72889E+02	1.10357E+03	1.05563E+03	9.96750E+02	9.96750E+02	1.03395E+03	1.05331E+03	9.87900E+02	1.00948E+03	1.02859E+03	1.07776E+03	1.13886E+03
1694.54	1095.26	1014.4	1054.22	983.975	9.88150E+02	1.06883E+03	1.01749E+03	1.02051E+03	9.78220E+02	1.07212E+03	1.21497E+03	9.69980E+02	1.03403E+03	1.04248E+03	1.06351E+03	9.88044E+02	1.69454E+03	9.82056E+02	1.05965E+03	1.03798E+03	9.91878E+02	9.67556E+02	1.09940E+03	1.05289E+03	9.92880E+02	9.92880E+02	1.03169E+03	1.05128E+03	9.83990E+02	1.00702E+03	1.02483E+03	1.08093E+03	1.13431E+03
1698.45	1093.84	1010.27	1049.03	980.95	9.84662E+02	1.06813E+03	1.01472E+03	1.01629E+03	9.75110E+02	1.07019E+03	1.21685E+03	9.66620E+02	1.02940E+03	1.04248E+03	1.06142E+03	9.85011E+02	1.69845E+03	9.78778E+02	1.05284E+03	1.03532E+03	9.88522E+02	9.64267E+02	1.09416E+03	1.04789E+03	9.87670E+02	9.87670E+02	1.02886E+03	1.04729E+03	9.77380E+02	1.00469E+03	1.02252E+03	1.07605E+03	1.13073E+03
1702.36	1093.46	1006.95	1045.62	976.025	9.85875E+02	1.06396E+03	1.01067E+03	1.01284E+03	9.72190E+02	1.06700E+03	1.21035E+03	9.62220E+02	1.02690E+03	1.03921E+03	1.05910E+03	9.83467E+02	1.70236E+03	9.78611E+02	1.04967E+03	1.03218E+03	9.85233E+02	9.64344E+02	1.09299E+03	1.04754E+03	9.83030E+02	9.83030E+02	1.02425E+03	1.04420E+03	9.74400E+02	1.00448E+03	1.02048E+03	1.07678E+03	1.12504E+03
1706.27	1090.18	1005.55	1043.46	975.825	9.84025E+02	1.06103E+03	1.00976E+03	1.01105E+03	9.71010E+02	1.06862E+03	1.21151E+03	9.63270E+02	1.02356E+03	1.03723E+03	1.05429E+03	9.79956E+02	1.70627E+03	9.77078E+02	1.05120E+03	1.03022E+03	9.84111E+02	9.61344E+02	1.09174E+03	1.04396E+03	9.82250E+02	9.82250E+02	1.02271E+03	1.04347E+03	9.73770E+02	1.00110E+03	1.01907E+03	1.07296E+03	1.12717E+03
1710.17	1088.7	1004.88	1040.85	974.662	9.81650E+02	1.05932E+03	1.00614E+03	1.00792E+03	9.69090E+02	1.06513E+03	1.20814E+03	9.59120E+02	1.02216E+03	1.03726E+03	1.05269E+03	9.78689E+02	1.71017E+03	9.72222E+02	1.05117E+03	1.02766E+03	9.82678E+02	9.61133E+02	1.09119E+03	1.04174E+03	9.80960E+02	9.80960E+02	1.02331E+03	1.04171E+03	9.72440E+02	9.97820E+02	1.01686E+03	1.07439E+03	1.12541E+03
1714.08	1088.93	1001.41	1042.18	973.237	9.82575E+02	1.05866E+03	1.00270E+03	1.00850E+03	9.66860E+02	1.06436E+03	1.20987E+03	9.57430E+02	1.02088E+03	1.03572E+03	1.05365E+03	9.75267E+02	1.71408E+03	9.73644E+02	1.04977E+03	1.02746E+03	9.82811E+02	9.57622E+02	1.08950E+03	1.04174E+03	9.77800E+02	9.77800E+02	1.02013E+03	1.04293E+03	9.70590E+02	9.98930E+02	1.01565E+03	1.07393E+03	1.12133E+03
1717.98	1091.04	1000.99	1040.51	972.375	9.81513E+02	1.05758E+03	1.00355E+03	1.00600E+03	9.67660E+02	1.06480E+03	1.20914E+03	9.58410E+02	1.02168E+03	1.03511E+03	1.05197E+03	9.73611E+02	1.71798E+03	9.73289E+02	1.04900E+03	1.02877E+03	9.80933E+02	9.58644E+02	1.08869E+03	1.04086E+03	9.78770E+02	9.78770E+02	1.02049E+03	1.04219E+03	9.69850E+02	9.96840E+02	1.01557E+03	1.07319E+03	1.12064E+03
1721.88	1087.25	1003.03	1038.76	973.75	9.80537E+02	1.05922E+03	1.00071E+03	1.00689E+03	9.67810E+02	1.06256E+03	1.20646E+03	9.56350E+02	1.01983E+03	1.03536E+03	1.05372E+03	9.72900E+02	1.72188E+03	9.71289E+02	1.04783E+03	1.02640E+03	9.80500E+02	9.57989E+02	1.08626E+03	1.03896E+03	9.77330E+02	9.77330E+02	1.01797E+03	1.04240E+03	9.70320E+02	9.99570E+02	1.01513E+03	1.07319E+03	1.11968E+03
1725.77	1086.79	1000.43	1041.2	971.875	9.81763E+02	1.05597E+03	1.00425E+03	1.00628E+03	9.66750E+02	1.06138E+03	1.20762E+03	9.58630E+02	1.01854E+03	1.03448E+03	1.05283E+03	9.72622E+02	1.72577E+03	9.72422E+02	1.04795E+03	1.02421E+03	9.80700E+02	9.57133E+02	1.08886E+03	1.04173E+03	9.79260E+02	9.79260E+02	1.01579E+03	1.04048E+03	9.67440E+02	9.95690E+02	1.01438E+03	1.07313E+03	1.12128E+03
1729.67	1085.31	1001.75	1039.46	970.7	9.81338E+02	1.05484E+03	1.00247E+03	1.00566E+03	9.66390E+02	1.06069E+03	1.20344E+03	9.55940E+02	1.01892E+03	1.03517E+03	1.05084E+03	9.74400E+02	1.72967E+03	9.69078E+02	1.04677E+03	1.02601E+03	9.81256E+02	9.57144E+02	1.08737E+03	1.04013E+03	9.77900E+02	9.77900E+02	1.01738E+03	1.04107E+03	9.65610E+02	9.97140E+02	1.01268E+03	1.07361E+03	1.12005E+03
1733.56	1086.33	1000.45	1038.95	972.188	9.80500E+02	1.05640E+03	1.00248E+03	1.00492E+03	9.66180E+02	1.06441E+03	1.20372E+03	9.55770E+02	1.01627E+03	1.03672E+03	1.05362E+03	9.73389E+02	1.73356E+03	9.73167E+02	1.04736E+03	1.02602E+03	9.78944E+02	9.57956E+02	1.08781E+03	1.03950E+03	9.78370E+02	9.78370E+02	1.01764E+03	1.04197E+03	9.68380E+02	9.96420E+02	1.01381E+03	1.07247E+03	1.11923E+03
1737.46	1085.8	999.53	1037.8	970.65	9.79138E+02	1.05469E+03	1.00094E+03	1.00563E+03	9.64540E+02	1.06310E+03	1.20119E+03	9.55830E+02	1.01724E+03	1.03357E+03	1.05203E+03	9.72311E+02	1.73746E+03	9.70400E+02	1.04736E+03	1.02646E+03	9.79500E+02	9.56667E+02	1.08567E+03	1.03941E+03	9.76980E+02	9.76980E+02	1.01642E+03	1.04152E+03	9.69100E+02	9.94530E+02	1.01068E+03	1.06874E+03	1.11842E+03
1741.34	1086.72	1000.06	1037.81	969.662	9.79175E+02	1.05368E+03	1.00245E+03	1.00450E+03	9.65030E+02	1.06186E+03	1.20468E+03	9.53640E+02	1.01621E+03	1.03272E+03	1.04951E+03	9.73622E+02	1.74134E+03	9.71467E+02	1.04390E+03	1.02608E+03	9.78578E+02	9.56289E+02	1.08597E+03	1.03916E+03	9.76970E+02	9.76970E+02	1.01508E+03	1.04131E+03	9.66560E+02	9.94690E+02	1.01142E+03	1.07138E+03	1.12113E+03
1745.23	1084.84	997.25	1036.85	970.463	9.78350E+02	1.05331E+03	9.98920E+02	1.00429E+03	9.65750E+02	1.06123E+03	1.20532E+03	9.55750E+02	1.01692E+03	1.03124E+03	1.04982E+03	9.71411E+02	1.74523E+03	9.69956E+02	1.04452E+03	1.02463E+03	9.80078E+02	9.57622E+02	1.08706E+03	1.03837E+03	9.76890E+02	9.76890E+02	1.01439E+03	1.03835E+03	9.66630E+02	9.93180E+02	1.01069E+03	1.07050E+03	1.11703E+03
1749.12	1085.77	997.26	1038.67	968.237	9.77987E+02	1.05141E+03	1.00170E+03	1.00405E+03	9.64370E+02	1.06020E+03	1.20315E+03	9.54250E+02	1.01576E+03	1.03274E+03	1.05123E+03	9.72644E+02	1.74912E+03	9.69522E+02	1.04306E+03	1.02268E+03	9.79978E+02	9.55500E+02	1.08599E+03	1.03636E+03	9.74040E+02	9.74040E+02	1.01451E+03	1.03907E+03	9.67480E+02	9.94400E+02	1.01028E+03	1.07016E+03	1.11895E+03
1753	1085.9	997.91	1036.12	971.05	9.78675E+02	1.05421E+03	1.00061E+03	1.00425E+03	9.65000E+02	1.05899E+03	1.20645E+03	9.54670E+02	1.01534E+03	1.03311E+03	1.04844E+03	9.71356E+02	1.75300E+03	9.68700E+02	1.04585E+03	1.02422E+03	9.79989E+02	9.54311E+02	1.08286E+03	1.03787E+03	9.74060E+02	9.74060E+02	1.01329E+03	1.03743E+03	9.67430E+02	9.97330E+02	1.01128E+03	1.06874E+03	1.11576E+03
1756.88	1086.43	998.12	1037.88	969.5	9.76125E+02	1.05221E+03	1.00017E+03	1.00406E+03	9.62960E+02	1.05896E+03	1.20491E+03	9.53450E+02	1.01399E+03	1.03212E+03	1.04798E+03	9.72322E+02	1.75688E+03	9.66922E+02	1.04261E+03	1.02263E+03	9.79122E+02	9.54111E+02	1.08299E+03	1.03729E+03	9.74210E+02	9.74210E+02	1.01566E+03	1.03898E+03	9.65030E+02	9.93510E+02	1.01000E+03	1.06955E+03	1.11727E+03
1760.76	1087.54	998.58	1036.41	968.412	9.77412E+02	1.05270E+03	9.98880E+02	1.00086E+03	9.63080E+02	1.06034E+03	1.19974E+03	9.51160E+02	1.01553E+03	1.02959E+03	1.04965E+03	9.71478E+02	1.76076E+03	9.67178E+02	1.04508E+03	1.02227E+03	9.78778E+02	9.54456E+02	1.08514E+03	1.03760E+03	9.73220E+02	9.73220E+02	1.01404E+03	1.03675E+03	9.66710E+02	9.93850E+02	1.00884E+03	1.07119E+03	1.11597E+03
1764.64	1085.2	998.26	1035.37	969.85	9.77450E+02	1.05323E+03	1.00063E+03	1.00405E+03	9.63650E+02	1.06102E+03	1.20374E+03	9.52070E+02	1.01456E+03	1.03097E+03	1.04923E+03	9.71278E+02	1.76464E+03	9.67222E+02	1.04331E+03	1.02396E+03	9.77500E+02	9.54289E+02	1.08560E+03	1.03734E+03	9.72190E+02	9.72190E+02	1.01581E+03	1.03674E+03	9.67480E+02	9.93910E+02	1.01050E+03	1.06932E+03	1.11640E+03
1768.52	1087	996.68	1037.24	969.338	9.77725E+02	1.05246E+03	9.99660E+02	1.00299E+03	9.63750E+02	1.06226E+03	1.20444E+03	9.52080E+02	1.01458E+03	1.03154E+03	1.05189E+03	9.72033E+02	1.76852E+03	9.67567E+02	1.04289E+03	1.02431E+03	9.76078E+02	9.52367E+02	1.08787E+03	1.03841E+03	9.73610E+02	9.73610E+02	1.01151E+03	1.03827E+03	9.64340E+02	9.93950E+02	1.01042E+03	1.06999E+03	1.11582E+03
1772.39	1084.79	998.75	1038.06	970.45	9.77100E+02	1.05449E+03	9.99770E+02	1.00269E+03	9.62300E+02	1.06036E+03	1.20346E+03	9.52580E+02	1.01694E+03	1.03069E+03	1.05095E+03	9.71556E+02	1.77239E+03	9.67467E+02	1.04491E+03	1.02328E+03	9.80178E+02	9.53467E+02	1.08157E+03	1.03683E+03	9.73070E+02	9.73070E+02	1.01480E+03	1.03874E+03	9.65990E+02	9.94780E+02	1.00860E+03	1.07024E+03	1.11590E+03
1776.26	1086.29	997.53	1034.62	967.513	9.79487E+02	1.05301E+03	9.98650E+02	1.00455E+03	9.63310E+02	1.06071E+03	1.20474E+03	9.52810E+02	1.01431E+03	1.03288E+03	1.04985E+03	9.71733E+02	1.77626E+03	9.68244E+02	1.04337E+03	1.02382E+03	9.76967E+02	9.52822E+02	1.08237E+03	1.03896E+03	9.74190E+02	9.74190E+02	1.01459E+03	1.03943E+03	9.66820E+02	9.94750E+02	1.00737E+03	1.07297E+03	1.11543E+03
1780.14	1086.57	997.93	1036.75	968.487	9.77713E+02	1.05318E+03	9.99910E+02	1.00361E+03	9.61700E+02	1.06013E+03	1.20561E+03	9.52990E+02	1.01634E+03	1.03244E+03	1.04981E+03	9.71722E+02	1.78014E+03	9.67878E+02	1.04526E+03	1.02379E+03	9.77289E+02	9.52100E+02	1.08314E+03	1.03823E+03	9.74070E+02	9.74070E+02	1.01398E+03	1.03738E+03	9.67990E+02	9.94330E+02	1.01127E+03	1.06939E+03	1.11575E+03
1784	1086.38	999	1036.47	969.638	9.77737E+02	1.05353E+03	9.99570E+02	1.00667E+03	9.64690E+02	1.06080E+03	1.20625E+03	9.52960E+02	1.01608E+03	1.03129E+03	1.04997E+03	9.72489E+02	1.78400E+03	9.68522E+02	1.04242E+03	1.02488E+03	9.79233E+02	9.53089E+02	1.08529E+03	1.03754E+03	9.72570E+02	9.72570E+02	1.01599E+03	1.03935E+03	9.65010E+02	9.94140E+02	1.00939E+03	1.07029E+03	1.11769E+03
1787.87	1087.69	998.14	1035.87	967.787	9.77313E+02	1.05469E+03	9.99810E+02	1.00154E+03	9.62530E+02	1.06453E+03	1.20553E+03	9.52070E+02	1.01531E+03	1.03308E+03	1.05080E+03	9.72822E+02	1.78787E+03	9.69489E+02	1.04410E+03	1.02556E+03	9.78356E+02	9.52400E+02	1.08293E+03	1.03789E+03	9.73750E+02	9.73750E+02	1.01399E+03	1.03982E+03	9.65680E+02	9.94410E+02	1.01132E+03	1.06850E+03	1.11791E+03
1791.74	1088.39	999.13	1037.31	970.75	9.78013E+02	1.05397E+03	1.00026E+03	1.00305E+03	9.63490E+02	1.06252E+03	1.20742E+03	9.54660E+02	1.01574E+03	1.03171E+03	1.05148E+03	9.72467E+02	1.79174E+03	9.65533E+02	1.04343E+03	1.02272E+03	9.79300E+02	9.54544E+02	1.08171E+03	1.03671E+03	9.74480E+02	9.74480E+02	1.01451E+03	1.03956E+03	9.66700E+02	9.93980E+02	1.00903E+03	1.07080E+03	1.11668E+03
1795.6	1086.52	996.67	1036.64	968.313	9.76875E+02	1.05361E+03	9.99020E+02	1.00278E+03	9.62410E+02	1.06114E+03	1.20849E+03	9.53620E+02	1.01632E+03	1.03046E+03	1.04924E+03	9.71389E+02	1.79560E+03	9.70122E+02	1.04317E+03	1.02374E+03	9.78878E+02	9.54933E+02	1.08190E+03	1.04034E+03	9.75250E+02	9.75250E+02	1.01324E+03	1.04090E+03	9.65850E+02	9.94540E+02	1.01024E+03	1.07197E+03	1.11879E+03
1799.46	1086.65	999.16	1037.49	968.7	9.77050E+02	1.05618E+03	1.00012E+03	1.00395E+03	9.65140E+02	1.06257E+03	1.20776E+03	9.52700E+02	1.01598E+03	1.03304E+03	1.05019E+03	9.70456E+02	1.79946E+03	9.67800E+02	1.04589E+03	1.02462E+03	9.78967E+02	9.53233E+02	1.08283E+03	1.04123E+03	9.75610E+02	9.75610E+02	1.01525E+03	1.03802E+03	9.67140E+02	9.95880E+02	1.00819E+03	1.07349E+03	1.11450E+03
1803.32	1088.13	997.51	1037.27	968.013	9.78175E+02	1.05301E+03	1.00069E+03	1.00433E+03	9.62530E+02	1.06244E+03	1.20755E+03	9.51220E+02	1.01626E+03	1.03342E+03	1.05108E+03	9.72244E+02	1.80332E+03	9.65200E+02	1.04226E+03	1.02544E+03	9.78189E+02	9.54533E+02	1.08189E+03	1.03793E+03	9.72320E+02	9.72320E+02	1.01178E+03	1.04049E+03	9.64920E+02	9.93030E+02	1.00736E+03	1.07182E+03	1.11687E+03
1807.18	1084.39	997.17	1036.19	969.438	9.78787E+02	1.05441E+03	1.00070E+03	1.00367E+03	9.63120E+02	1.06392E+03	1.20916E+03	9.54230E+02	1.01463E+03	1.03291E+03	1.05054E+03	9.69822E+02	1.80718E+03	9.66833E+02	1.04214E+03	1.02469E+03	9.79289E+02	9.53522E+02	1.08297E+03	1.04051E+03	9.74580E+02	9.74580E+02	1.01577E+03	1.04077E+03	9.65450E+02	9.92840E+02	1.01079E+03	1.07185E+03	1.11673E+03
1811.03	1086.61	999.32	1035.92	969.8	9.77638E+02	1.05580E+03	9.99520E+02	1.00449E+03	9.62490E+02	1.06124E+03	1.20749E+03	9.51910E+02	1.01618E+03	1.03117E+03	1.05090E+03	9.72200E+02	1.81103E+03	9.66500E+02	1.04220E+03	1.02288E+03	9.77822E+02	9.53611E+02	1.08167E+03	1.03749E+03	9.74070E+02	9.74070E+02	1.01449E+03	1.03739E+03	9.65060E+02	9.95540E+02	1.01003E+03	1.07103E+03	1.11569E+03
1814.88	1088.34	996.1	1035.75	968.938	9.74500E+02	1.05083E+03	9.99580E+02	1.00044E+03	9.63000E+02	1.06482E+03	1.20556E+03	9.53310E+02	1.01352E+03	1.03252E+03	1.04930E+03	9.70922E+02	1.81488E+03	9.64422E+02	1.04350E+03	1.02374E+03	9.76744E+02	9.52589E+02	1.08181E+03	1.03893E+03	9.73620E+02	9.73620E+02	1.01491E+03	1.03876E+03	9.65170E+02	9.94060E+02	1.00712E+03	1.07140E+03	1.11285E+03
1818.74	1083.85	996.85	1035.44	967.175	9.75975E+02	1.04960E+03	9.99190E+02	1.00041E+03	9.62490E+02	1.06148E+03	1.20819E+03	9.50930E+02	1.01430E+03	1.03201E+03	1.05022E+03	9.69333E+02	1.81874E+03	9.67056E+02	1.04046E+03	1.02272E+03	9.78289E+02	9.53011E+02	1.07873E+03	1.03846E+03	9.73430E+02	9.73430E+02	1.01054E+03	1.03863E+03	9.65370E+02	9.91110E+02	1.00845E+03	1.07118E+03	1.11182E+03
1822.58	1084.44	995.83	1036.08	966.888	9.75675E+02	1.05046E+03	9.98030E+02	1.00020E+03	9.60670E+02	1.05947E+03	1.20487E+03	9.50940E+02	1.01451E+03	1.03253E+03	1.04806E+03	9.70022E+02	1.82258E+03	9.63822E+02	1.04173E+03	1.02059E+03	9.77667E+02	9.53044E+02	1.07909E+03	1.03901E+03	9.73400E+02	9.73400E+02	1.01213E+03	1.03871E+03	9.65140E+02	9.92020E+02	1.00718E+03	1.06734E+03	1.11222E+03
1826.43	1085.06	994.31	1033.73	967.638	9.76588E+02	1.05091E+03	9.97540E+02	1.00188E+03	9.60780E+02	1.06249E+03	1.20462E+03	9.52290E+02	1.01354E+03	1.03182E+03	1.04933E+03	9.69200E+02	1.82643E+03	9.65122E+02	1.04182E+03	1.02159E+03	9.77200E+02	9.52267E+02	1.07779E+03	1.03669E+03	9.72000E+02	9.72000E+02	1.01178E+03	1.04080E+03	9.66420E+02	9.91290E+02	1.00676E+03	1.06891E+03	1.11414E+03
1830.28	1086.17	997.63	1035.95	965.525	9.73612E+02	1.05118E+03	9.97860E+02	1.00111E+03	9.61370E+02	1.06246E+03	1.20473E+03	9.51200E+02	1.01266E+03	1.03006E+03	1.04904E+03	9.71344E+02	1.83028E+03	9.65289E+02	1.04145E+03	1.02168E+03	9.76489E+02	9.51500E+02	1.07890E+03	1.03729E+03	9.73450E+02	9.73450E+02	1.01163E+03	1.03894E+03	9.63320E+02	9.92760E+02	1.00732E+03	1.06855E+03	1.11394E+03
1834.12	1085.23	994.5	1036.02	965.987	9.76412E+02	1.05031E+03	9.96730E+02	1.00119E+03	9.62280E+02	1.06004E+03	1.20575E+03	9.53540E+02	1.01337E+03	1.03031E+03	1.04935E+03	9.71444E+02	1.83412E+03	9.63922E+02	1.04267E+03	1.02136E+03	9.78111E+02	9.51689E+02	1.07811E+03	1.03536E+03	9.73130E+02	9.73130E+02	1.01128E+03	1.03992E+03	9.62850E+02	9.92380E+02	1.00659E+03	1.07043E+03	1.11231E+03
1837.96	1083.87	993.95	1036.07	964.875	9.73350E+02	1.04928E+03	9.97650E+02	9.98787E+02	9.59760E+02	1.05902E+03	1.20617E+03	9.50730E+02	1.01261E+03	1.02892E+03	1.04930E+03	9.68000E+02	1.83796E+03	9.63444E+02	1.04078E+03	1.02008E+03	9.75978E+02	9.50556E+02	1.07819E+03	1.03639E+03	9.72140E+02	9.72140E+02	1.01114E+03	1.03645E+03	9.63010E+02	9.91040E+02	1.00582E+03	1.07126E+03	1.11106E+03
1841.8	1083.38	995.47	1033.87	965.375	9.73938E+02	1.04960E+03	9.96090E+02	1.00063E+03	9.60380E+02	1.05772E+03	1.20185E+03	9.50020E+02	1.01329E+03	1.03013E+03	1.04854E+03	9.68022E+02	1.84180E+03	9.61844E+02	1.04085E+03	1.01889E+03	9.74944E+02	9.50933E+02	1.07751E+03	1.03429E+03	9.73570E+02	9.73570E+02	1.00900E+03	1.03698E+03	9.63530E+02	9.90340E+02	1.00725E+03	1.06953E+03	1.11170E+03
1845.64	1082.12	995.97	1032.44	964.088	9.75688E+02	1.04860E+03	9.94790E+02	9.99175E+02	9.59620E+02	1.05739E+03	1.20333E+03	9.48450E+02	1.01178E+03	1.02968E+03	1.04792E+03	9.69311E+02	1.84564E+03	9.63533E+02	1.04057E+03	1.01933E+03	9.75622E+02	9.50556E+02	1.07664E+03	1.03667E+03	9.70980E+02	9.70980E+02	1.01044E+03	1.03670E+03	9.62200E+02	9.90120E+02	1.00377E+03	1.06800E+03	1.11025E+03
1849.48	1082.13	994.01	1034.35	965.15	9.72525E+02	1.04951E+03	9.95800E+02	9.98750E+02	9.58770E+02	1.06047E+03	1.20516E+03	9.50540E+02	1.01128E+03	1.02930E+03	1.04794E+03	9.69333E+02	1.84948E+03	9.62678E+02	1.03866E+03	1.02127E+03	9.75056E+02	9.50089E+02	1.07836E+03	1.03816E+03	9.73480E+02	9.73480E+02	1.01130E+03	1.03674E+03	9.63200E+02	9.91190E+02	1.00646E+03	1.07166E+03	1.11175E+03
1853.31	1081.74	992.17	1034.51	965.088	9.74737E+02	1.05128E+03	9.93870E+02	9.99050E+02	9.60120E+02	1.05583E+03	1.20457E+03	9.48830E+02	1.01109E+03	1.02826E+03	1.04701E+03	9.70178E+02	1.85331E+03	9.65000E+02	1.03972E+03	1.01971E+03	9.75789E+02	9.50356E+02	1.07723E+03	1.03641E+03	9.70070E+02	9.70070E+02	1.01034E+03	1.03773E+03	9.60640E+02	9.88080E+02	1.00537E+03	1.06938E+03	1.11009E+03
1857.15	1081.38	995.54	1035.36	964.975	9.70975E+02	1.05079E+03	9.95860E+02	9.99787E+02	9.60150E+02	1.06157E+03	1.20403E+03	9.51050E+02	1.01186E+03	1.02964E+03	1.04828E+03	9.69956E+02	1.85715E+03	9.62544E+02	1.03825E+03	1.02028E+03	9.75489E+02	9.51544E+02	1.07721E+03	1.03306E+03	9.72440E+02	9.72440E+02	1.01024E+03	1.03564E+03	9.62350E+02	9.89680E+02	1.00420E+03	1.06957E+03	1.11159E+03
1860.98	1083.58	995.36	1035.26	964.612	9.72963E+02	1.04969E+03	9.96950E+02	1.00066E+03	9.58130E+02	1.05703E+03	1.20519E+03	9.51770E+02	1.01352E+03	1.03026E+03	1.04775E+03	9.71356E+02	1.86098E+03	9.63589E+02	1.03907E+03	1.02174E+03	9.74833E+02	9.51033E+02	1.07550E+03	1.03820E+03	9.70670E+02	9.70670E+02	1.01064E+03	1.03735E+03	9.62530E+02	9.90500E+02	1.00501E+03	1.07043E+03	1.11231E+03
1864.81	1081.16	994.83	1033.39	967.763	9.75300E+02	1.04971E+03	9.97030E+02	1.00063E+03	9.58790E+02	1.05799E+03	1.20642E+03	9.48220E+02	1.01127E+03	1.02778E+03	1.04733E+03	9.69711E+02	1.86481E+03	9.64644E+02	1.03707E+03	1.01913E+03	9.77222E+02	9.51844E+02	1.07887E+03	1.03599E+03	9.70840E+02	9.70840E+02	1.00974E+03	1.03794E+03	9.63150E+02	9.92360E+02	1.00433E+03	1.06925E+03	1.11231E+03
1868.63	1083.57	994.81	1034.59	967.625	9.73775E+02	1.05071E+03	9.97520E+02	1.00060E+03	9.61090E+02	1.06178E+03	1.20605E+03	9.51280E+02	1.01261E+03	1.03264E+03	1.05059E+03	9.71667E+02	1.86863E+03	9.64933E+02	1.03977E+03	1.02041E+03	9.75956E+02	9.51022E+02	1.07663E+03	1.04000E+03	9.75710E+02	9.75710E+02	1.01033E+03	1.03860E+03	9.62620E+02	9.90160E+02	1.00546E+03	1.07132E+03	1.11236E+03
1872.46	1083.71	996.56	1034.75	967	9.74588E+02	1.05087E+03	9.99170E+02	9.99963E+02	9.60520E+02	1.06383E+03	1.20516E+03	9.51060E+02	1.01337E+03	1.02958E+03	1.05072E+03	9.70100E+02	1.87246E+03	9.64400E+02	1.04101E+03	1.02097E+03	9.75978E+02	9.51411E+02	1.07887E+03	1.03831E+03	9.72730E+02	9.72730E+02	1.01135E+03	1.03889E+03	9.64170E+02	9.91430E+02	1.00523E+03	1.07189E+03	1.11373E+03
1876.28	1085.28	997.96	1035.65	967.725	9.75875E+02	1.05271E+03	9.98860E+02	1.00163E+03	9.61330E+02	1.06391E+03	1.20833E+03	9.52340E+02	1.01376E+03	1.03126E+03	1.05008E+03	9.73622E+02	1.87628E+03	9.66489E+02	1.04169E+03	1.02150E+03	9.75111E+02	9.52489E+02	1.08137E+03	1.03806E+03	9.75830E+02	9.75830E+02	1.01247E+03	1.03926E+03	9.64960E+02	9.91110E+02	1.00803E+03	1.07060E+03	1.11432E+03
1880.1	1085.91	996.97	1037.14	967.75	9.75450E+02	1.05010E+03	9.98750E+02	1.00450E+03	9.61250E+02	1.06457E+03	1.21131E+03	9.51590E+02	1.01374E+03	1.03140E+03	1.04859E+03	9.72211E+02	1.88010E+03	9.66311E+02	1.04166E+03	1.02038E+03	9.76789E+02	9.54033E+02	1.07831E+03	1.03896E+03	9.76080E+02	9.76080E+02	1.01080E+03	1.04121E+03	9.63330E+02	9.91780E+02	1.00806E+03	1.07156E+03	1.11692E+03
1883.92	1086.97	998.53	1038.37	967.612	9.75563E+02	1.05339E+03	1.00121E+03	1.00199E+03	9.62150E+02	1.06532E+03	1.21244E+03	9.53930E+02	1.01443E+03	1.03266E+03	1.05301E+03	9.71489E+02	1.88392E+03	9.67100E+02	1.04271E+03	1.02641E+03	9.77811E+02	9.52822E+02	1.08081E+03	1.04060E+03	9.76050E+02	9.76050E+02	1.01446E+03	1.04318E+03	9.65930E+02	9.93490E+02	1.00803E+03	1.07445E+03	1.11448E+03
1887.74	1085.87	999.2	1037.04	969.4	9.74250E+02	1.05278E+03	9.99450E+02	1.00236E+03	9.63340E+02	1.06493E+03	1.21221E+03	9.53650E+02	1.01619E+03	1.03254E+03	1.05328E+03	9.76011E+02	1.88774E+03	9.66533E+02	1.04276E+03	1.02536E+03	9.77778E+02	9.53033E+02	1.07719E+03	1.04183E+03	9.77820E+02	9.77820E+02	1.01389E+03	1.04106E+03	9.65680E+02	9.93720E+02	1.00914E+03	1.07509E+03	1.11589E+03
1891.56	1087.54	997.51	1038.3	970.063	9.76575E+02	1.05668E+03	1.00334E+03	1.00442E+03	9.63370E+02	1.06681E+03	1.21459E+03	9.52590E+02	1.01621E+03	1.03462E+03	1.05449E+03	9.74578E+02	1.89156E+03	9.69122E+02	1.04341E+03	1.02636E+03	9.79178E+02	9.54578E+02	1.08283E+03	1.04263E+03	9.76070E+02	9.76070E+02	1.01384E+03	1.04489E+03	9.66810E+02	9.95070E+02	1.00871E+03	1.07455E+03	1.12005E+03
1895.37	1091.42	1000.3	1039.86	969.65	9.78313E+02	1.05610E+03	1.00186E+03	1.00435E+03	9.64620E+02	1.06820E+03	1.21596E+03	9.53780E+02	1.01970E+03	1.03609E+03	1.05465E+03	9.74989E+02	1.89537E+03	9.69022E+02	1.04632E+03	1.02739E+03	9.81333E+02	9.56244E+02	1.08517E+03	1.04554E+03	9.78140E+02	9.78140E+02	1.01438E+03	1.04451E+03	9.67750E+02	9.93540E+02	1.01030E+03	1.07732E+03	1.11561E+03
1899.18	1092.48	1000.57	1041.67	972.125	9.77287E+02	1.05397E+03	1.00308E+03	1.00469E+03	9.64620E+02	1.06902E+03	1.21825E+03	9.56980E+02	1.01960E+03	1.03653E+03	1.05635E+03	9.75611E+02	1.89918E+03	9.69922E+02	1.04713E+03	1.02789E+03	9.80700E+02	9.55122E+02	1.08600E+03	1.04639E+03	9.78270E+02	9.78270E+02	1.01644E+03	1.04503E+03	9.67700E+02	9.94620E+02	1.01287E+03	1.07785E+03	1.12227E+03
1902.99	1092.09	999.96	1039.79	972.95	9.79000E+02	1.05664E+03	1.00213E+03	1.00806E+03	9.64830E+02	1.06999E+03	1.21903E+03	9.55830E+02	1.01821E+03	1.03557E+03	1.05654E+03	9.76600E+02	1.90299E+03	9.69411E+02	1.04498E+03	1.02810E+03	9.80744E+02	9.55644E+02	1.08606E+03	1.04541E+03	9.77940E+02	9.77940E+02	1.01502E+03	1.04595E+03	9.69650E+02	9.96470E+02	1.01039E+03	1.07814E+03	1.11991E+03
1906.8	1093.64	1002.61	1040.15	975.05	9.78662E+02	1.05768E+03	1.00513E+03	1.00845E+03	9.65080E+02	1.07111E+03	1.22106E+03	9.56670E+02	1.01822E+03	1.03698E+03	1.05940E+03	9.77389E+02	1.90680E+03	9.71200E+02	1.04709E+03	1.02778E+03	9.82867E+02	9.58711E+02	1.08526E+03	1.04750E+03	9.79840E+02	9.79840E+02	1.01547E+03	1.04916E+03	9.70610E+02	9.97560E+02	1.01133E+03	1.07981E+03	1.12489E+03
1910.61	1093.22	1003.74	1044.05	972.95	9.79763E+02	1.06034E+03	1.00675E+03	1.00860E+03	9.65340E+02	1.07091E+03	1.22269E+03	9.54390E+02	1.01906E+03	1.03977E+03	1.05771E+03	9.74678E+02	1.91061E+03	9.71189E+02	1.04822E+03	1.02924E+03	9.83800E+02	9.58211E+02	1.08620E+03	1.04339E+03	9.80860E+02	9.80860E+02	1.01778E+03	1.04822E+03	9.70510E+02	9.98680E+02	1.01341E+03	1.08078E+03	1.12248E+03
1914.41	1095.44	1004.08	1043.56	972.875	9.79100E+02	1.06003E+03	1.00471E+03	1.00875E+03	9.65670E+02	1.07424E+03	1.22164E+03	9.57890E+02	1.01958E+03	1.04068E+03	1.05887E+03	9.78789E+02	1.91441E+03	9.68744E+02	1.05071E+03	1.02948E+03	9.84467E+02	9.56533E+02	1.08900E+03	1.04879E+03	9.80180E+02	9.80180E+02	1.01806E+03	1.04898E+03	9.70910E+02	9.96730E+02	1.01401E+03	1.08022E+03	1.12408E+03
1918.21	1093.91	1004.68	1042.14	974.3	9.79987E+02	1.05886E+03	1.00625E+03	1.00774E+03	9.67710E+02	1.07173E+03	1.22315E+03	9.57770E+02	1.01911E+03	1.04040E+03	1.05855E+03	9.78711E+02	1.91821E+03	9.69467E+02	1.04959E+03	1.02981E+03	9.84800E+02	9.57956E+02	1.08669E+03	1.04744E+03	9.80380E+02	9.80380E+02	1.01735E+03	1.04998E+03	9.70270E+02	9.99050E+02	1.01384E+03	1.08066E+03	1.12429E+03
1922.02	1096	1003.96	1042.93	972.375	9.81138E+02	1.06144E+03	1.00585E+03	1.00936E+03	9.66140E+02	1.07440E+03	1.22150E+03	9.57080E+02	1.02142E+03	1.04103E+03	1.05923E+03	9.76656E+02	1.92202E+03	9.72422E+02	1.04850E+03	1.03178E+03	9.84333E+02	9.58378E+02	1.08837E+03	1.04751E+03	9.82790E+02	9.82790E+02	1.01931E+03	1.05129E+03	9.70830E+02	9.98300E+02	1.01401E+03	1.08289E+03	1.12690E+03
1925.82	1096.41	1005.06	1045.76	974.3	9.83588E+02	1.05944E+03	1.00593E+03	1.01078E+03	9.66860E+02	1.07367E+03	1.22357E+03	9.57620E+02	1.02039E+03	1.03834E+03	1.06067E+03	9.79656E+02	1.92582E+03	9.72356E+02	1.04789E+03	1.03004E+03	9.85989E+02	9.57044E+02	1.08919E+03	1.04673E+03	9.81750E+02	9.81750E+02	1.01764E+03	1.05075E+03	9.72200E+02	9.99480E+02	1.01445E+03	1.08481E+03	1.12638E+03
1929.61	1094.73	1005.92	1045.38	973.963	9.80325E+02	1.06062E+03	1.00649E+03	1.00804E+03	9.67310E+02	1.07460E+03	1.22360E+03	9.56180E+02	1.01936E+03	1.03941E+03	1.05960E+03	9.79911E+02	1.92961E+03	9.71622E+02	1.04900E+03	1.03069E+03	9.83033E+02	9.58989E+02	1.08961E+03	1.04783E+03	9.82410E+02	9.82410E+02	1.01740E+03	1.04959E+03	9.70840E+02	9.99300E+02	1.01297E+03	1.08329E+03	1.12433E+03
1933.41	1094.95	1002.74	1044.33	974.688	9.79588E+02	1.05666E+03	1.00447E+03	1.00810E+03	9.66670E+02	1.07413E+03	1.22486E+03	9.57270E+02	1.02144E+03	1.03942E+03	1.05930E+03	9.77678E+02	1.93341E+03	9.70333E+02	1.04967E+03	1.03022E+03	9.85100E+02	9.58367E+02	1.08577E+03	1.04923E+03	9.80490E+02	9.80490E+02	1.01803E+03	1.04962E+03	9.69420E+02	9.98280E+02	1.01283E+03	1.08426E+03	1.12584E+03
1937.2	1095.45	1003.5	1046.39	973.237	9.80013E+02	1.05901E+03	1.00721E+03	1.00916E+03	9.64850E+02	1.07534E+03	1.22409E+03	9.57370E+02	1.01909E+03	1.03851E+03	1.06019E+03	9.78011E+02	1.93720E+03	9.70489E+02	1.04807E+03	1.02964E+03	9.83367E+02	9.57444E+02	1.08934E+03	1.04670E+03	9.79360E+02	9.79360E+02	1.01940E+03	1.04829E+03	9.68630E+02	9.98550E+02	1.01137E+03	1.08298E+03	1.12439E+03
1940.99	1091.09	1002.15	1042.37	972.175	9.77388E+02	1.06058E+03	1.00436E+03	1.00833E+03	9.65980E+02	1.07362E+03	1.22421E+03	9.56460E+02	1.02024E+03	1.03829E+03	1.06190E+03	9.77400E+02	1.94099E+03	9.70689E+02	1.04841E+03	1.03093E+03	9.84411E+02	9.55733E+02	1.08560E+03	1.04843E+03	9.81990E+02	9.81990E+02	1.02009E+03	1.04875E+03	9.69570E+02	9.98870E+02	1.01104E+03	1.08222E+03	1.12290E+03
1944.78	1095.42	1003.72	1041.36	972.125	9.77275E+02	1.05729E+03	1.00374E+03	1.00647E+03	9.65100E+02	1.07182E+03	1.22142E+03	9.55240E+02	1.01873E+03	1.03822E+03	1.05537E+03	9.75256E+02	1.94478E+03	9.68956E+02	1.04695E+03	1.02952E+03	9.83467E+02	9.55311E+02	1.08400E+03	1.04640E+03	9.79740E+02	9.79740E+02	1.01600E+03	1.04784E+03	9.69920E+02	9.96840E+02	1.01162E+03	1.07950E+03	1.12324E+03
1948.57	1091.93	1002.48	1041.88	972.987	9.79588E+02	1.05907E+03	1.00093E+03	1.00515E+03	9.65370E+02	1.07232E+03	1.22000E+03	9.56910E+02	1.01908E+03	1.03621E+03	1.05716E+03	9.78378E+02	1.94857E+03	9.70033E+02	1.04603E+03	1.02712E+03	9.82656E+02	9.56000E+02	1.08417E+03	1.04776E+03	9.79590E+02	9.79590E+02	1.01405E+03	1.04664E+03	9.68800E+02	9.96270E+02	1.01181E+03	1.07918E+03	1.12290E+03
1952.36	1092.25	1000.6	1042.38	972.263	9.76950E+02	1.05689E+03	1.00381E+03	1.00381E+03	9.63640E+02	1.07219E+03	1.22167E+03	9.54510E+02	1.02011E+03	1.03673E+03	1.05637E+03	9.76489E+02	1.95236E+03	9.68456E+02	1.04460E+03	1.03024E+03	9.82711E+02	9.55600E+02	1.08357E+03	1.04461E+03	9.79220E+02	9.79220E+02	1.01428E+03	1.04878E+03	9.68090E+02	9.96410E+02	1.01016E+03	1.08070E+03	1.12151E+03
1956.14	1087.94	1000.37	1040.69	971.662	9.75675E+02	1.05513E+03	1.00282E+03	1.00595E+03	9.63570E+02	1.06932E+03	1.21791E+03	9.54780E+02	1.01776E+03	1.03496E+03	1.05573E+03	9.76022E+02	1.95614E+03	9.66856E+02	1.04167E+03	1.02689E+03	9.83111E+02	9.55322E+02	1.08190E+03	1.04466E+03	9.77790E+02	9.77790E+02	1.01504E+03	1.04809E+03	9.67610E+02	9.95710E+02	1.01082E+03	1.07993E+03	1.11771E+03
1959.92	1089.57	1001.47	1039.67	970.037	9.76225E+02	1.05500E+03	1.00226E+03	1.00572E+03	9.64230E+02	1.06923E+03	1.21949E+03	9.53810E+02	1.01682E+03	1.03506E+03	1.05634E+03	9.75800E+02	1.95992E+03	9.64111E+02	1.04475E+03	1.02677E+03	9.82500E+02	9.54400E+02	1.08404E+03	1.04539E+03	9.79370E+02	9.79370E+02	1.01350E+03	1.04452E+03	9.67310E+02	9.96260E+02	1.00864E+03	1.08004E+03	1.11893E+03
1963.71	1088.94	998.47	1041.64	973	9.76000E+02	1.05650E+03	1.00265E+03	1.00433E+03	9.62490E+02	1.06901E+03	1.21734E+03	9.53140E+02	1.01919E+03	1.03413E+03	1.05701E+03	9.76189E+02	1.96371E+03	9.66178E+02	1.04420E+03	1.02588E+03	9.80700E+02	9.54656E+02	1.08374E+03	1.04346E+03	9.78130E+02	9.78130E+02	1.01183E+03	1.04690E+03	9.66520E+02	9.94980E+02	1.00657E+03	1.07909E+03	1.11951E+03
1967.48	1088.64	999.94	1040.52	968.825	9.75400E+02	1.05373E+03	1.00038E+03	1.00346E+03	9.62380E+02	1.06694E+03	1.21486E+03	9.54260E+02	1.01569E+03	1.03342E+03	1.05478E+03	9.77256E+02	1.96748E+03	9.65600E+02	1.04236E+03	1.02533E+03	9.80578E+02	9.54222E+02	1.08183E+03	1.04576E+03	9.76370E+02	9.76370E+02	1.01206E+03	1.04469E+03	9.65700E+02	9.92660E+02	1.00750E+03	1.07511E+03	1.11713E+03
1971.26	1087.33	1001.02	1039.93	968.475	9.78350E+02	1.05370E+03	1.00012E+03	1.00384E+03	9.62230E+02	1.06862E+03	1.21696E+03	9.53090E+02	1.01502E+03	1.03421E+03	1.05411E+03	9.73644E+02	1.97126E+03	9.65944E+02	1.04135E+03	1.02684E+03	9.79578E+02	9.52367E+02	1.08179E+03	1.04270E+03	9.76000E+02	9.76000E+02	1.01276E+03	1.04332E+03	9.67170E+02	9.92990E+02	1.00640E+03	1.07821E+03	1.11761E+03
1975.04	1089.38	998.74	1037.75	969.963	9.74813E+02	1.05138E+03	1.00053E+03	1.00155E+03	9.60710E+02	1.06726E+03	1.21722E+03	9.52870E+02	1.01481E+03	1.03439E+03	1.05514E+03	9.73967E+02	1.97504E+03	9.67311E+02	1.04046E+03	1.02476E+03	9.79856E+02	9.52478E+02	1.08241E+03	1.04313E+03	9.76980E+02	9.76980E+02	1.01286E+03	1.04457E+03	9.66690E+02	9.91250E+02	1.00671E+03	1.07588E+03	1.11878E+03
1978.81	1086.03	998.69	1036.51	967.75	9.75613E+02	1.05254E+03	1.00104E+03	1.00175E+03	9.60670E+02	1.06746E+03	1.21306E+03	9.51630E+02	1.01343E+03	1.02969E+03	1.05426E+03	9.73944E+02	1.97881E+03	9.64078E+02	1.04291E+03	1.02392E+03	9.80067E+02	9.53833E+02	1.07853E+03	1.04317E+03	9.76200E+02	9.76200E+02	1.01201E+03	1.04433E+03	9.64830E+02	9.91280E+02	1.00806E+03	1.07509E+03	1.11704E+03
1982.58	1086.47	997.14	1039.01	968.513	9.76100E+02	1.05111E+03	1.00028E+03	1.00208E+03	9.61030E+02	1.06832E+03	1.21340E+03	9.51430E+02	1.01474E+03	1.03387E+03	1.05461E+03	9.76889E+02	1.98258E+03	9.64700E+02	1.04176E+03	1.02677E+03	9.78689E+02	9.51944E+02	1.08101E+03	1.04324E+03	9.75850E+02	9.75850E+02	1.01221E+03	1.04353E+03	9.65010E+02	9.90900E+02	1.00735E+03	1.07675E+03	1.11653E+03
1986.35	1087.94	997.56	1037.55	968.125	9.74525E+02	1.05370E+03	9.99800E+02	1.00265E+03	9.64100E+02	1.06809E+03	1.21613E+03	9.52470E+02	1.01444E+03	1.03336E+03	1.05583E+03	9.73389E+02	1.98635E+03	9.64678E+02	1.04138E+03	1.02474E+03	9.77056E+02	9.54778E+02	1.08220E+03	1.04283E+03	9.76510E+02	9.76510E+02	1.01061E+03	1.04460E+03	9.65430E+02	9.92470E+02	1.00481E+03	1.07534E+03	1.11594E+03
1990.12	1087.74	999.71	1038.95	969.313	9.73112E+02	1.05441E+03	1.00039E+03	1.00476E+03	9.63060E+02	1.06838E+03	1.21317E+03	9.52430E+02	1.01448E+03	1.03424E+03	1.05437E+03	9.73356E+02	1.99012E+03	9.64389E+02	1.04239E+03	1.02550E+03	9.78889E+02	9.53778E+02	1.08176E+03	1.04311E+03	9.77180E+02	9.77180E+02	1.01026E+03	1.04385E+03	9.68230E+02	9.92350E+02	1.00704E+03	1.07588E+03	1.11734E+03
1993.89	1088.24	999.27	1039.77	969.938	9.75550E+02	1.05468E+03	1.00148E+03	1.00244E+03	9.62820E+02	1.06968E+03	1.21646E+03	9.54410E+02	1.01638E+03	1.03224E+03	1.05474E+03	9.75544E+02	1.99389E+03	9.66100E+02	1.04173E+03	1.02709E+03	9.80211E+02	9.53367E+02	1.07891E+03	1.04407E+03	9.76600E+02	9.76600E+02	1.01166E+03	1.04237E+03	9.65950E+02	9.90380E+02	1.00735E+03	1.07735E+03	1.11730E+03
1997.65	1087.86	998.92	1038.62	968.5	9.75662E+02	1.05421E+03	1.00413E+03	1.00247E+03	9.62590E+02	1.06943E+03	1.22014E+03	9.52950E+02	1.01626E+03	1.03442E+03	1.05577E+03	9.76222E+02	1.99765E+03	9.67578E+02	1.04358E+03	1.02541E+03	9.79911E+02	9.54500E+02	1.08030E+03	1.04601E+03	9.79370E+02	9.79370E+02	1.01022E+03	1.04512E+03	9.66910E+02	9.93770E+02	1.00826E+03	1.07940E+03	1.12027E+03
2001.41	1089.46	1000.81	1039.52	969.725	9.75838E+02	1.05281E+03	1.00302E+03	1.00555E+03	9.63170E+02	1.07143E+03	1.21817E+03	9.53470E+02	1.01534E+03	1.03578E+03	1.05642E+03	9.77100E+02	2.00141E+03	9.67811E+02	1.04330E+03	1.02839E+03	9.80456E+02	9.54778E+02	1.08157E+03	1.04727E+03	9.79230E+02	9.79230E+02	1.01369E+03	1.04703E+03	9.66860E+02	9.94720E+02	1.00769E+03	1.07939E+03	1.11985E+03
2005.17	1091.3	1000.85	1040.44	969.875	9.79088E+02	1.05561E+03	1.00421E+03	1.00401E+03	9.62900E+02	1.07000E+03	1.21989E+03	9.55210E+02	1.01871E+03	1.03556E+03	1.05617E+03	9.79189E+02	2.00517E+03	9.65411E+02	1.04444E+03	1.02706E+03	9.80556E+02	9.54544E+02	1.08154E+03	1.04327E+03	9.78700E+02	9.78700E+02	1.01413E+03	1.04755E+03	9.67650E+02	9.93810E+02	1.00853E+03	1.08164E+03	1.11992E+03
2008.93	1091.1	1003.45	1041.23	971.338	9.77563E+02	1.05417E+03	1.00316E+03	1.00620E+03	9.64660E+02	1.07313E+03	1.22115E+03	9.56430E+02	1.01696E+03	1.03746E+03	1.05867E+03	9.77878E+02	2.00893E+03	9.68689E+02	1.04403E+03	1.02674E+03	9.81656E+02	9.55711E+02	1.08350E+03	1.04717E+03	9.79860E+02	9.79860E+02	1.01655E+03	1.04799E+03	9.69010E+02	9.92600E+02	1.01241E+03	1.08074E+03	1.12207E+03
2012.69	1093.67	1003.58	1043.93	971.438	9.78700E+02	1.05500E+03	1.00412E+03	1.00545E+03	9.64770E+02	1.07407E+03	1.22182E+03	9.57160E+02	1.01751E+03	1.03653E+03	1.05591E+03	9.77456E+02	2.01269E+03	9.67567E+02	1.04588E+03	1.03243E+03	9.83256E+02	9.55333E+02	1.08614E+03	1.04747E+03	9.80380E+02	9.80380E+02	1.01513E+03	1.04952E+03	9.69540E+02	9.95970E+02	1.01178E+03	1.08171E+03	1.12173E+03
2016.44	1092.46	1003.26	1043.25	973.213	9.78900E+02	1.05608E+03	1.00728E+03	1.00659E+03	9.66080E+02	1.07483E+03	1.22516E+03	9.54830E+02	1.01919E+03	1.03861E+03	1.06121E+03	9.77444E+02	2.01644E+03	9.70900E+02	1.04544E+03	1.02898E+03	9.84489E+02	9.57422E+02	1.08499E+03	1.04729E+03	9.80620E+02	9.80620E+02	1.01616E+03	1.05080E+03	9.68900E+02	9.96920E+02	1.01121E+03	1.08179E+03	1.12444E+03
2020.2	1093.9	1003.67	1044.9	974.287	9.79075E+02	1.05991E+03	1.00622E+03	1.00808E+03	9.67350E+02	1.07817E+03	1.22599E+03	9.56010E+02	1.02100E+03	1.04056E+03	1.06101E+03	9.79022E+02	2.02020E+03	9.70500E+02	1.04371E+03	1.02968E+03	9.83656E+02	9.56444E+02	1.08613E+03	1.04946E+03	9.81660E+02	9.81660E+02	1.01715E+03	1.05072E+03	9.72150E+02	9.98030E+02	1.01152E+03	1.08403E+03	1.12688E+03
2023.95	1093.38	1004.61	1044.65	975.537	9.78838E+02	1.06079E+03	1.00783E+03	1.00611E+03	9.67770E+02	1.07727E+03	1.22667E+03	9.55280E+02	1.01938E+03	1.03986E+03	1.06093E+03	9.79956E+02	2.02395E+03	9.70256E+02	1.04659E+03	1.03109E+03	9.86356E+02	9.58844E+02	1.08837E+03	1.05087E+03	9.81500E+02	9.81500E+02	1.01654E+03	1.05266E+03	9.72740E+02	9.97910E+02	1.01309E+03	1.08404E+03	1.12675E+03
2027.7	1096.82	1005.5	1044.25	974.162	9.80313E+02	1.06020E+03	1.00769E+03	1.01153E+03	9.67760E+02	1.07800E+03	1.22710E+03	9.58450E+02	1.02152E+03	1.03921E+03	1.06205E+03	9.80678E+02	2.02770E+03	9.70456E+02	1.04917E+03	1.03311E+03	9.85089E+02	9.58489E+02	1.08849E+03	1.04999E+03	9.84680E+02	9.84680E+02	1.01690E+03	1.05095E+03	9.70450E+02	9.99150E+02	1.01220E+03	1.08695E+03	1.12606E+03
2031.45	1097.36	1005.27	1045.26	974.55	9.82750E+02	1.06149E+03	1.00777E+03	1.00964E+03	9.68150E+02	1.07870E+03	1.23407E+03	9.57890E+02	1.02401E+03	1.03992E+03	1.06358E+03	9.80322E+02	2.03145E+03	9.72633E+02	1.04860E+03	1.03341E+03	9.83967E+02	9.59544E+02	1.08736E+03	1.05350E+03	9.83870E+02	9.83870E+02	1.01886E+03	1.05513E+03	9.71740E+02	1.00122E+03	1.01514E+03	1.08755E+03	1.12909E+03
2035.19	1097.66	1005.54	1046.94	977.112	9.83825E+02	1.06184E+03	1.00887E+03	1.01091E+03	9.67600E+02	1.08084E+03	1.23134E+03	9.57560E+02	1.02050E+03	1.04198E+03	1.06216E+03	9.80944E+02	2.03519E+03	9.71533E+02	1.04925E+03	1.03188E+03	9.84489E+02	9.59578E+02	1.08867E+03	1.05333E+03	9.85970E+02	9.85970E+02	1.02154E+03	1.05552E+03	9.73450E+02	1.00001E+03	1.01339E+03	1.08730E+03	1.12819E+03
2038.94	1097.76	1006.8	1049.08	973.85	9.81900E+02	1.06110E+03	1.00710E+03	1.01142E+03	9.68560E+02	1.08106E+03	1.23469E+03	9.60220E+02	1.02393E+03	1.04240E+03	1.06596E+03	9.82011E+02	2.03894E+03	9.72767E+02	1.05003E+03	1.03377E+03	9.87511E+02	9.59411E+02	1.09091E+03	1.05477E+03	9.82230E+02	9.82230E+02	1.01895E+03	1.05370E+03	9.73890E+02	9.99590E+02	1.01367E+03	1.08824E+03	1.12829E+03
2042.68	1099.5	1008.56	1047.75	976.175	9.81688E+02	1.06346E+03	1.00820E+03	1.01156E+03	9.69370E+02	1.07947E+03	1.22981E+03	9.58880E+02	1.02590E+03	1.04176E+03	1.06341E+03	9.82111E+02	2.04268E+03	9.71556E+02	1.05013E+03	1.03499E+03	9.86256E+02	9.60644E+02	1.08909E+03	1.05546E+03	9.84740E+02	9.84740E+02	1.02144E+03	1.05567E+03	9.72000E+02	1.00082E+03	1.01569E+03	1.08770E+03	1.12708E+03
2046.42	1097.3	1007.01	1046.24	975.725	9.81075E+02	1.06400E+03	1.01001E+03	1.01244E+03	9.69870E+02	1.08362E+03	1.23430E+03	9.61850E+02	1.02458E+03	1.04234E+03	1.06766E+03	9.81667E+02	2.04642E+03	9.73033E+02	1.04988E+03	1.03404E+03	9.88178E+02	9.59511E+02	1.09130E+03	1.05561E+03	9.86640E+02	9.86640E+02	1.02020E+03	1.05658E+03	9.73690E+02	9.99900E+02	1.01366E+03	1.08756E+03	1.12932E+03
2050.16	1101.31	1006.08	1047.64	978.075	9.81300E+02	1.06246E+03	1.00996E+03	1.01116E+03	9.70730E+02	1.08132E+03	1.23257E+03	9.59310E+02	1.02303E+03	1.04329E+03	1.06452E+03	9.83011E+02	2.05016E+03	9.73544E+02	1.04786E+03	1.03660E+03	9.87478E+02	9.59089E+02	1.08841E+03	1.05381E+03	9.85000E+02	9.85000E+02	1.02081E+03	1.05620E+03	9.73600E+02	9.99910E+02	1.01573E+03	1.09000E+03	1.13139E+03
2053.9	1098.98	1006.81	1048.16	977.2	9.82125E+02	1.06427E+03	1.01092E+03	1.01038E+03	9.69650E+02	1.07970E+03	1.23345E+03	9.60480E+02	1.02458E+03	1.04390E+03	1.06473E+03	9.82533E+02	2.05390E+03	9.72378E+02	1.05179E+03	1.03649E+03	9.86956E+02	9.59178E+02	1.09061E+03	1.05456E+03	9.83710E+02	9.83710E+02	1.02048E+03	1.05586E+03	9.72270E+02	9.99170E+02	1.01360E+03	1.09074E+03	1.12913E+03
2057.63	1100.24	1007.15	1047.97	976.813	9.81612E+02	1.06294E+03	1.01001E+03	1.01001E+03	9.69260E+02	1.08210E+03	1.23369E+03	9.60010E+02	1.02559E+03	1.04536E+03	1.06506E+03	9.82422E+02	2.05763E+03	9.73933E+02	1.04886E+03	1.03278E+03	9.87844E+02	9.61367E+02	1.09126E+03	1.05289E+03	9.86870E+02	9.86870E+02	1.01942E+03	1.05556E+03	9.71940E+02	9.99670E+02	1.01496E+03	1.08988E+03	1.12992E+03
2061.37	1097.42	1008.08	1050.53	976.338	9.80938E+02	1.06100E+03	1.01035E+03	1.01016E+03	9.69270E+02	1.08212E+03	1.23299E+03	9.58860E+02	1.02277E+03	1.04211E+03	1.06590E+03	9.85456E+02	2.06137E+03	9.72456E+02	1.04961E+03	1.03606E+03	9.86522E+02	9.60467E+02	1.08806E+03	1.05473E+03	9.85620E+02	9.85620E+02	1.02014E+03	1.05705E+03	9.72630E+02	1.00033E+03	1.01535E+03	1.08860E+03	1.12864E+03
2065.1	1098.53	1007.21	1046.81	975.263	9.82025E+02	1.06108E+03	1.00901E+03	1.01028E+03	9.68970E+02	1.08090E+03	1.23354E+03	9.60090E+02	1.02232E+03	1.04214E+03	1.06451E+03	9.81611E+02	2.06510E+03	9.71178E+02	1.04914E+03	1.03698E+03	9.85133E+02	9.59867E+02	1.08937E+03	1.05240E+03	9.85010E+02	9.85010E+02	1.01949E+03	1.05525E+03	9.73470E+02	9.98230E+02	1.01456E+03	1.08899E+03	1.13133E+03
2068.83	1098.45	1005.33	1045.04	974.037	9.79300E+02	1.06083E+03	1.01012E+03	1.00903E+03	9.67410E+02	1.08120E+03	1.23217E+03	9.59680E+02	1.02083E+03	1.04211E+03	1.06366E+03	9.81889E+02	2.06883E+03	9.69511E+02	1.04913E+03	1.03291E+03	9.86767E+02	9.58933E+02	1.08717E+03	1.05144E+03	9.86050E+02	9.86050E+02	1.01983E+03	1.05296E+03	9.71550E+02	9.99280E+02	1.01284E+03	1.08706E+03	1.12557E+03
2072.56	1094.31	1006.02	1044.97	974.438	9.80388E+02	1.06109E+03	1.00863E+03	1.00855E+03	9.67180E+02	1.07921E+03	1.23039E+03	9.57850E+02	1.02104E+03	1.04100E+03	1.06408E+03	9.80956E+02	2.07256E+03	9.70133E+02	1.04748E+03	1.03286E+03	9.84078E+02	9.58289E+02	1.08593E+03	1.05344E+03	9.84690E+02	9.84690E+02	1.01744E+03	1.05259E+03	9.71110E+02	9.98890E+02	1.01450E+03	1.08697E+03	1.12424E+03
2076.28	1095.38	1004.86	1047.22	974.975	9.79237E+02	1.05999E+03	1.00834E+03	1.00940E+03	9.66570E+02	1.07863E+03	1.22857E+03	9.56790E+02	1.02120E+03	1.04172E+03	1.06271E+03	9.82000E+02	2.07628E+03	9.70344E+02	1.04612E+03	1.03294E+03	9.85367E+02	9.59511E+02	1.08576E+03	1.05051E+03	9.84310E+02	9.84310E+02	1.01633E+03	1.05374E+03	9.71600E+02	9.96810E+02	1.01382E+03	1.08706E+03	1.12445E+03
2080.01	1094.03	1004.89	1045.31	974.938	9.76450E+02	1.06166E+03	1.00785E+03	1.00747E+03	9.67200E+02	1.07864E+03	1.22911E+03	9.57000E+02	1.02262E+03	1.04094E+03	1.06101E+03	9.79889E+02	2.08001E+03	9.71767E+02	1.04648E+03	1.03143E+03	9.83144E+02	9.59378E+02	1.08383E+03	1.05147E+03	9.82690E+02	9.82690E+02	1.01711E+03	1.05095E+03	9.70190E+02	9.95790E+02	1.01420E+03	1.08566E+03	1.12490E+03
2083.73	1094.33	1003.81	1044.94	973.813	9.76675E+02	1.05824E+03	1.00652E+03	1.00820E+03	9.64720E+02	1.08118E+03	1.22721E+03	9.56360E+02	1.01929E+03	1.03859E+03	1.06310E+03	9.80244E+02	2.08373E+03	9.69011E+02	1.04433E+03	1.03173E+03	9.85011E+02	9.56911E+02	1.08506E+03	1.05240E+03	9.80810E+02	9.80810E+02	1.01700E+03	1.05314E+03	9.69090E+02	9.96070E+02	1.01116E+03	1.08529E+03	1.12421E+03
2087.45	1093.81	1002.39	1044.16	974.013	9.78287E+02	1.06007E+03	1.00967E+03	1.00705E+03	9.65060E+02	1.07751E+03	1.22850E+03	9.57300E+02	1.02064E+03	1.03766E+03	1.06141E+03	9.78767E+02	2.08745E+03	9.68489E+02	1.04302E+03	1.03209E+03	9.82844E+02	9.58800E+02	1.08307E+03	1.04839E+03	9.80610E+02	9.80610E+02	1.01703E+03	1.04941E+03	9.67800E+02	9.95380E+02	1.00912E+03	1.08503E+03	1.12405E+03
2091.17	1094.15	1003.52	1041.42	973.175	9.78075E+02	1.05820E+03	1.00588E+03	1.00713E+03	9.64930E+02	1.07749E+03	1.22551E+03	9.57680E+02	1.01830E+03	1.03783E+03	1.06127E+03	9.79656E+02	2.09117E+03	9.67189E+02	1.04557E+03	1.03107E+03	9.83767E+02	9.58756E+02	1.08580E+03	1.05120E+03	9.82170E+02	9.82170E+02	1.01506E+03	1.05287E+03	9.69150E+02	9.93140E+02	1.01135E+03	1.08420E+03	1.12451E+03
2094.89	1092.87	1001.5	1042.21	972.15	9.77725E+02	1.05808E+03	1.00567E+03	1.00714E+03	9.62770E+02	1.07841E+03	1.22414E+03	9.56320E+02	1.02036E+03	1.03820E+03	1.06080E+03	9.78256E+02	2.09489E+03	9.69778E+02	1.04594E+03	1.02942E+03	9.82200E+02	9.56744E+02	1.08101E+03	1.04954E+03	9.82160E+02	9.82160E+02	1.01646E+03	1.05178E+03	9.70240E+02	9.96270E+02	1.01029E+03	1.08389E+03	1.12173E+03
2098.6	1091.93	1002.17	1040.42	970.5	9.79125E+02	1.05596E+03	1.00485E+03	1.00665E+03	9.65540E+02	1.07889E+03	1.22574E+03	9.57310E+02	1.01830E+03	1.03836E+03	1.06073E+03	9.79333E+02	2.09860E+03	9.68400E+02	1.04503E+03	1.03204E+03	9.83900E+02	9.54733E+02	1.08330E+03	1.04864E+03	9.82730E+02	9.82730E+02	1.01466E+03	1.04810E+03	9.69840E+02	9.96550E+02	1.01018E+03	1.08389E+03	1.12177E+03
2102.32	1091.99	1003.87	1041.53	972.75	9.77487E+02	1.05791E+03	1.00583E+03	1.00583E+03	9.63490E+02	1.07721E+03	1.22425E+03	9.56060E+02	1.01861E+03	1.03626E+03	1.05913E+03	9.80467E+02	2.10232E+03	9.69378E+02	1.04249E+03	1.03006E+03	9.84256E+02	9.56144E+02	1.08127E+03	1.04970E+03	9.83290E+02	9.83290E+02	1.01413E+03	1.04906E+03	9.69700E+02	9.94660E+02	1.00811E+03	1.08616E+03	1.12315E+03
2106.03	1092.74	1002.99	1041.17	970.263	9.76912E+02	1.05794E+03	1.00295E+03	1.00434E+03	9.65230E+02	1.07812E+03	1.22501E+03	9.55230E+02	1.01937E+03	1.03811E+03	1.06024E+03	9.79644E+02	2.10603E+03	9.68200E+02	1.04354E+03	1.02810E+03	9.82900E+02	9.57744E+02	1.07934E+03	1.04710E+03	9.79300E+02	9.79300E+02	1.01205E+03	1.05090E+03	9.66640E+02	9.94730E+02	1.00967E+03	1.08181E+03	1.12063E+03
2109.74	1093.05	1004.12	1043.54	971.412	9.76487E+02	1.05754E+03	1.00519E+03	1.00588E+03	9.64430E+02	1.07820E+03	1.22684E+03	9.57200E+02	1.02110E+03	1.03902E+03	1.06129E+03	9.79289E+02	2.10974E+03	9.68811E+02	1.04259E+03	1.03166E+03	9.84022E+02	9.57589E+02	1.08429E+03	1.04874E+03	9.80000E+02	9.80000E+02	1.01389E+03	1.05029E+03	9.66950E+02	9.94770E+02	1.01107E+03	1.08701E+03	1.12318E+03
2113.45	1092.97	1003.2	1043.37	972.875	9.76975E+02	1.05868E+03	1.00578E+03	1.00544E+03	9.66180E+02	1.07760E+03	1.22612E+03	9.55920E+02	1.01972E+03	1.03669E+03	1.06230E+03	9.79322E+02	2.11345E+03	9.69833E+02	1.04330E+03	1.03091E+03	9.81856E+02	9.56267E+02	1.08151E+03	1.04807E+03	9.81080E+02	9.81080E+02	1.01314E+03	1.05024E+03	9.67990E+02	9.94410E+02	1.01097E+03	1.08563E+03	1.12064E+03
2117.15	1095.09	1004.22	1044.59	973.713	9.78313E+02	1.05832E+03	1.00666E+03	1.00788E+03	9.65160E+02	1.07907E+03	1.22751E+03	9.57210E+02	1.02008E+03	1.03880E+03	1.06289E+03	9.81000E+02	2.11715E+03	9.68056E+02	1.04457E+03	1.03188E+03	9.84867E+02	9.57878E+02	1.08543E+03	1.05073E+03	9.83170E+02	9.83170E+02	1.01459E+03	1.05176E+03	9.70040E+02	9.96590E+02	1.01274E+03	1.08591E+03	1.12511E+03
2120.86	1094.51	1005.23	1043.94	972.425	9.78375E+02	1.06046E+03	1.00529E+03	1.00645E+03	9.65150E+02	1.07826E+03	1.22904E+03	9.55690E+02	1.02210E+03	1.03817E+03	1.06445E+03	9.81567E+02	2.12086E+03	9.70167E+02	1.04558E+03	1.03311E+03	9.84978E+02	9.57322E+02	1.08519E+03	1.05257E+03	9.82060E+02	9.82060E+02	1.01472E+03	1.05152E+03	9.69610E+02	9.96320E+02	1.01360E+03	1.08743E+03	1.12142E+03
2124.56	1097.22	1006.18	1043.71	973.612	9.78713E+02	1.06140E+03	1.00732E+03	1.00614E+03	9.64390E+02	1.07868E+03	1.23037E+03	9.56300E+02	1.02209E+03	1.03669E+03	1.06144E+03	9.80700E+02	2.12456E+03	9.69467E+02	1.04509E+03	1.03210E+03	9.85278E+02	9.58833E+02	1.08511E+03	1.05219E+03	9.85660E+02	9.85660E+02	1.01669E+03	1.05225E+03	9.72560E+02	9.95750E+02	1.01159E+03	1.08739E+03	1.12601E+03
2128.26	1093.19	1006.98	1045.54	974.013	9.80088E+02	1.06030E+03	1.00860E+03	1.01005E+03	9.67120E+02	1.08014E+03	1.23231E+03	9.57960E+02	1.02313E+03	1.04008E+03	1.06563E+03	9.82578E+02	2.12826E+03	9.69867E+02	1.04688E+03	1.03299E+03	9.85311E+02	9.57856E+02	1.08454E+03	1.05213E+03	9.84850E+02	9.84850E+02	1.01669E+03	1.05589E+03	9.70500E+02	9.95980E+02	1.01198E+03	1.08850E+03	1.12573E+03
2131.96	1096.6	1007.39	1046.67	975.4	9.80125E+02	1.06296E+03	1.01087E+03	1.01100E+03	9.69360E+02	1.08458E+03	1.23444E+03	9.58990E+02	1.02402E+03	1.04008E+03	1.06630E+03	9.83778E+02	2.13196E+03	9.71733E+02	1.04746E+03	1.03457E+03	9.86422E+02	9.58589E+02	1.08823E+03	1.05451E+03	9.86170E+02	9.86170E+02	1.01801E+03	1.05561E+03	9.72630E+02	9.98590E+02	1.01425E+03	1.08801E+03	1.12587E+03
2135.66	1098.74	1004.31	1048.4	974.625	9.83575E+02	1.06546E+03	1.01109E+03	1.01239E+03	9.69260E+02	1.08726E+03	1.23587E+03	9.58930E+02	1.02463E+03	1.04339E+03	1.06687E+03	9.86022E+02	2.13566E+03	9.72722E+02	1.04844E+03	1.03529E+03	9.88344E+02	9.60411E+02	1.08771E+03	1.05603E+03	9.85900E+02	9.85900E+02	1.01890E+03	1.05733E+03	9.70190E+02	9.98120E+02	1.01310E+03	1.09019E+03	1.12721E+03
2139.36	1098.17	1009.21	1049.5	977.225	9.80925E+02	1.06210E+03	1.00869E+03	1.01110E+03	9.69720E+02	1.08484E+03	1.23522E+03	9.60290E+02	1.02459E+03	1.04321E+03	1.06716E+03	9.83022E+02	2.13936E+03	9.71600E+02	1.04810E+03	1.03471E+03	9.86833E+02	9.60189E+02	1.08891E+03	1.05386E+03	9.87310E+02	9.87310E+02	1.01964E+03	1.05631E+03	9.73600E+02	9.99360E+02	1.01613E+03	1.09241E+03	1.12934E+03
2143.05	1100.79	1010.33	1051.01	976.737	9.82888E+02	1.06187E+03	1.01108E+03	1.01104E+03	9.70800E+02	1.08678E+03	1.23779E+03	9.61150E+02	1.02724E+03	1.04346E+03	1.07150E+03	9.85444E+02	2.14305E+03	9.72589E+02	1.05103E+03	1.03582E+03	9.87700E+02	9.61333E+02	1.09184E+03	1.05666E+03	9.88530E+02	9.88530E+02	1.02017E+03	1.05869E+03	9.72960E+02	9.97980E+02	1.01608E+03	1.09285E+03	1.12756E+03
2146.74	1101.56	1010	1051.75	977.737	9.82925E+02	1.06344E+03	1.01033E+03	1.00881E+03	9.70060E+02	1.08709E+03	1.24043E+03	9.59750E+02	1.02527E+03	1.04574E+03	1.06966E+03	9.86667E+02	2.14674E+03	9.73967E+02	1.04974E+03	1.03720E+03	9.88489E+02	9.60367E+02	1.09190E+03	1.05587E+03	9.88310E+02	9.88310E+02	1.02233E+03	1.05799E+03	9.73320E+02	1.00080E+03	1.01522E+03	1.09246E+03	1.13093E+03
2150.44	1100.89	1010.44	1050.06	978.388	9.80775E+02	1.06489E+03	1.01138E+03	1.01291E+03	9.69450E+02	1.08794E+03	1.24118E+03	9.61990E+02	1.02672E+03	1.04436E+03	1.06946E+03	9.86856E+02	2.15044E+03	9.75533E+02	1.04782E+03	1.03662E+03	9.88333E+02	9.61878E+02	1.08917E+03	1.05683E+03	9.89100E+02	9.89100E+02	1.02114E+03	1.05958E+03	9.74150E+02	1.00082E+03	1.01543E+03	1.09082E+03	1.13087E+03
2154.12	1102.45	1011.04	1051.04	978.475	9.82263E+02	1.06449E+03	1.01122E+03	1.01175E+03	9.70410E+02	1.08853E+03	1.24354E+03	9.59770E+02	1.02507E+03	1.04617E+03	1.06920E+03	9.86167E+02	2.15412E+03	9.72722E+02	1.04935E+03	1.03791E+03	9.89056E+02	9.62522E+02	1.09059E+03	1.05966E+03	9.89250E+02	9.89250E+02	1.02253E+03	1.05956E+03	9.72130E+02	9.98680E+02	1.01857E+03	1.09478E+03	1.13328E+03
2157.81	1100.88	1011.84	1050.63	979.188	9.83200E+02	1.06462E+03	1.01256E+03	1.01376E+03	9.72560E+02	1.09040E+03	1.24157E+03	9.61560E+02	1.02807E+03	1.04783E+03	1.06997E+03	9.85389E+02	2.15781E+03	9.75478E+02	1.04940E+03	1.03876E+03	9.89511E+02	9.62411E+02	1.09227E+03	1.05764E+03	9.91090E+02	9.91090E+02	1.02141E+03	1.05958E+03	9.74300E+02	1.00142E+03	1.01736E+03	1.09660E+03	1.13209E+03
2161.5	1103.08	1011.16	1052.88	978.463	9.81850E+02	1.06642E+03	1.01445E+03	1.01425E+03	9.70030E+02	1.09191E+03	1.24390E+03	9.60890E+02	1.02727E+03	1.04737E+03	1.07289E+03	9.88411E+02	2.16150E+03	9.75056E+02	1.05255E+03	1.04000E+03	9.91778E+02	9.63822E+02	1.09489E+03	1.05873E+03	9.91550E+02	9.91550E+02	1.02006E+03	1.06279E+03	9.75220E+02	1.00283E+03	1.01662E+03	1.09364E+03	1.13746E+03
2165.18	1105.29	1011.96	1052.84	976.65	9.84250E+02	1.06720E+03	1.01472E+03	1.01351E+03	9.71130E+02	1.08992E+03	1.24178E+03	9.61760E+02	1.02450E+03	1.04529E+03	1.07165E+03	9.86489E+02	2.16518E+03	9.76467E+02	1.05324E+03	1.03854E+03	9.90089E+02	9.63722E+02	1.09067E+03	1.05889E+03	9.90010E+02	9.90010E+02	1.02290E+03	1.06221E+03	9.74140E+02	1.00325E+03	1.01910E+03	1.09346E+03	1.13480E+03
2168.86	1107.18	1012	1051.13	980.112	9.82775E+02	1.06659E+03	1.01716E+03	1.01309E+03	9.71950E+02	1.08898E+03	1.24528E+03	9.63280E+02	1.02784E+03	1.04820E+03	1.07252E+03	9.86800E+02	2.16886E+03	9.75278E+02	1.05210E+03	1.04014E+03	9.91400E+02	9.63233E+02	1.09290E+03	1.06049E+03	9.92140E+02	9.92140E+02	1.02244E+03	1.06119E+03	9.75030E+02	1.00080E+03	1.02042E+03	1.09746E+03	1.13475E+03
2172.54	1102.32	1011.39	1052.7	979.65	9.83600E+02	1.06703E+03	1.01552E+03	1.01386E+03	9.71700E+02	1.09098E+03	1.24490E+03	9.62200E+02	1.02739E+03	1.04753E+03	1.07217E+03	9.87911E+02	2.17254E+03	9.74122E+02	1.05365E+03	1.03912E+03	9.90411E+02	9.61622E+02	1.09287E+03	1.06053E+03	9.91630E+02	9.91630E+02	1.02147E+03	1.06110E+03	9.77160E+02	1.00279E+03	1.01707E+03	1.09770E+03	1.13550E+03
2176.22	1104.18	1013.23	1054.6	978.15	9.84688E+02	1.06764E+03	1.01429E+03	1.01375E+03	9.73440E+02	1.08767E+03	1.24746E+03	9.62410E+02	1.02689E+03	1.04410E+03	1.07299E+03	9.86778E+02	2.17622E+03	9.75722E+02	1.05286E+03	1.03951E+03	9.92300E+02	9.62178E+02	1.09253E+03	1.06149E+03	9.90050E+02	9.90050E+02	1.02330E+03	1.06052E+03	9.76410E+02	1.00163E+03	1.01745E+03	1.09688E+03	1.13320E+03
2179.9	1103.06	1012.63	1054.84	978.6	9.84563E+02	1.06646E+03	1.01475E+03	1.01305E+03	9.71220E+02	1.08930E+03	1.24702E+03	9.62790E+02	1.02641E+03	1.05141E+03	1.07364E+03	9.87811E+02	2.17990E+03	9.76344E+02	1.05187E+03	1.04183E+03	9.91233E+02	9.61567E+02	1.09321E+03	1.06107E+03	9.92420E+02	9.92420E+02	1.02144E+03	1.06120E+03	9.77360E+02	1.00243E+03	1.01853E+03	1.09444E+03	1.13551E+03
2183.57	1104.42	1013.15	1054.21	980.8	9.82525E+02	1.06743E+03	1.01319E+03	1.01345E+03	9.71650E+02	1.09089E+03	1.24300E+03	9.63640E+02	1.02823E+03	1.04561E+03	1.07331E+03	9.87744E+02	2.18357E+03	9.76556E+02	1.05292E+03	1.03947E+03	9.91533E+02	9.63689E+02	1.09473E+03	1.06101E+03	9.92730E+02	9.92730E+02	1.02205E+03	1.06166E+03	9.75970E+02	1.00137E+03	1.01672E+03	1.09878E+03	1.13432E+03
2187.25	1102.04	1013.98	1053.09	978.575	9.82213E+02	1.06453E+03	1.01416E+03	1.01383E+03	9.70900E+02	1.08819E+03	1.24633E+03	9.62390E+02	1.02746E+03	1.04672E+03	1.07290E+03	9.85967E+02	2.18725E+03	9.74589E+02	1.04985E+03	1.03783E+03	9.91778E+02	9.61356E+02	1.09286E+03	1.05826E+03	9.91340E+02	9.91340E+02	1.02210E+03	1.06131E+03	9.76710E+02	1.00139E+03	1.01788E+03	1.09545E+03	1.13483E+03
2190.92	1102.34	1010.01	1051.12	978.938	9.83213E+02	1.06380E+03	1.01255E+03	1.01264E+03	9.68780E+02	1.08906E+03	1.24444E+03	9.62430E+02	1.02768E+03	1.04444E+03	1.07353E+03	9.86367E+02	2.19092E+03	9.75222E+02	1.05090E+03	1.03873E+03	9.87978E+02	9.62311E+02	1.09240E+03	1.06210E+03	9.90780E+02	9.90780E+02	1.02047E+03	1.06475E+03	9.74690E+02	9.99680E+02	1.01690E+03	1.09530E+03	1.13379E+03
2194.59	1103.13	1011.19	1050.72	977.425	9.82750E+02	1.06412E+03	1.01118E+03	1.01281E+03	9.70050E+02	1.08986E+03	1.24145E+03	9.61350E+02	1.02687E+03	1.04582E+03	1.07181E+03	9.87756E+02	2.19459E+03	9.72711E+02	1.05024E+03	1.03948E+03	9.88411E+02	9.61444E+02	1.09034E+03	1.05824E+03	9.89060E+02	9.89060E+02	1.02061E+03	1.06199E+03	9.73610E+02	1.00191E+03	1.01684E+03	1.09475E+03	1.13329E+03
2198.26	1101.12	1008.65	1051.15	979.463	9.79063E+02	1.06427E+03	1.01149E+03	1.00981E+03	9.69790E+02	1.08756E+03	1.24009E+03	9.59940E+02	1.02638E+03	1.04601E+03	1.06974E+03	9.86789E+02	2.19826E+03	9.72789E+02	1.04845E+03	1.03682E+03	9.87656E+02	9.60722E+02	1.09049E+03	1.05727E+03	9.89130E+02	9.89130E+02	1.01874E+03	1.06025E+03	9.75890E+02	1.00072E+03	1.01274E+03	1.09469E+03	1.13060E+03
2201.92	1100.01	1009.8	1049.28	976.563	9.81525E+02	1.06320E+03	1.01169E+03	1.01065E+03	9.69500E+02	1.08801E+03	1.24238E+03	9.60310E+02	1.02449E+03	1.04383E+03	1.06771E+03	9.87789E+02	2.20192E+03	9.73456E+02	1.04749E+03	1.03662E+03	9.88378E+02	9.61178E+02	1.08951E+03	1.05756E+03	9.89150E+02	9.89150E+02	1.02089E+03	1.06011E+03	9.74880E+02	1.00063E+03	1.01652E+03	1.09526E+03	1.13024E+03
2205.59	1099.71	1011.82	1050.72	977.713	9.81750E+02	1.05982E+03	1.01177E+03	1.01022E+03	9.68460E+02	1.08803E+03	1.24125E+03	9.58940E+02	1.02459E+03	1.04412E+03	1.06811E+03	9.84400E+02	2.20559E+03	9.72633E+02	1.04826E+03	1.03606E+03	9.87922E+02	9.58833E+02	1.08790E+03	1.05700E+03	9.88550E+02	9.88550E+02	1.02035E+03	1.06077E+03	9.73880E+02	9.99330E+02	1.01523E+03	1.09171E+03	1.13031E+03
2209.25	1098.82	1009.73	1049.02	977.013	9.81525E+02	1.06319E+03	1.01034E+03	1.00920E+03	9.67520E+02	1.08573E+03	1.24094E+03	9.57970E+02	1.02387E+03	1.04310E+03	1.06961E+03	9.85211E+02	2.20925E+03	9.71433E+02	1.04744E+03	1.03514E+03	9.86744E+02	9.57411E+02	1.08923E+03	1.05666E+03	9.88700E+02	9.88700E+02	1.01741E+03	1.05855E+03	9.73550E+02	9.97270E+02	1.01266E+03	1.09138E+03	1.12969E+03
2212.91	1097.72	1006.64	1048.54	972.938	9.80213E+02	1.06043E+03	1.01277E+03	1.00933E+03	9.68410E+02	1.08626E+03	1.23603E+03	9.59690E+02	1.02450E+03	1.04047E+03	1.06901E+03	9.84844E+02	2.21291E+03	9.70311E+02	1.04543E+03	1.03737E+03	9.85233E+02	9.59233E+02	1.08913E+03	1.05429E+03	9.89830E+02	9.89830E+02	1.01635E+03	1.05580E+03	9.74220E+02	9.97880E+02	1.01332E+03	1.09324E+03	1.13010E+03
2216.57	1096.67	1007.77	1045.52	974.612	9.79500E+02	1.06112E+03	1.01199E+03	1.00824E+03	9.69780E+02	1.08454E+03	1.23624E+03	9.60440E+02	1.02169E+03	1.04074E+03	1.06810E+03	9.85933E+02	2.21657E+03	9.72644E+02	1.04590E+03	1.03640E+03	9.86711E+02	9.60822E+02	1.08681E+03	1.05500E+03	9.86690E+02	9.86690E+02	1.01924E+03	1.05620E+03	9.70960E+02	9.95340E+02	1.01292E+03	1.09199E+03	1.12766E+03
2220.23	1098.69	1008.27	1048.06	976.362	9.78463E+02	1.06142E+03	1.01154E+03	1.01065E+03	9.67900E+02	1.08426E+03	1.23792E+03	9.58350E+02	1.02200E+03	1.04300E+03	1.06830E+03	9.82711E+02	2.22023E+03	9.72000E+02	1.04448E+03	1.03281E+03	9.87322E+02	9.59244E+02	1.08761E+03	1.05356E+03	9.87280E+02	9.87280E+02	1.01691E+03	1.05674E+03	9.73190E+02	9.97860E+02	1.01048E+03	1.08961E+03	1.12498E+03
2223.88	1097.45	1008.23	1047.42	974.875	9.79313E+02	1.06094E+03	1.01008E+03	1.00941E+03	9.68490E+02	1.08458E+03	1.23733E+03	9.58970E+02	1.02213E+03	1.04159E+03	1.06592E+03	9.82389E+02	2.22388E+03	9.69600E+02	1.04633E+03	1.03394E+03	9.85500E+02	9.58067E+02	1.08756E+03	1.05500E+03	9.85540E+02	9.85540E+02	1.01709E+03	1.05866E+03	9.71420E+02	9.97120E+02	1.01082E+03	1.09024E+03	1.12595E+03
2227.54	1095.32	1008.53	1049.82	976.7	9.79525E+02	1.06070E+03	1.00866E+03	1.00785E+03	9.66660E+02	1.08322E+03	1.23763E+03	9.58110E+02	1.02243E+03	1.04064E+03	1.06816E+03	9.84211E+02	2.22754E+03	9.71033E+02	1.04461E+03	1.03448E+03	9.85244E+02	9.58911E+02	1.08840E+03	1.05511E+03	9.84980E+02	9.84980E+02	1.01775E+03	1.05535E+03	9.72070E+02	9.96720E+02	1.01133E+03	1.08969E+03	1.12676E+03
2231.19	1096.32	1006.23	1046.06	972.237	9.79025E+02	1.05851E+03	1.00812E+03	1.00894E+03	9.67660E+02	1.08670E+03	1.23367E+03	9.58110E+02	1.02199E+03	1.04263E+03	1.06445E+03	9.83533E+02	2.23119E+03	9.71433E+02	1.04381E+03	1.03507E+03	9.86844E+02	9.57678E+02	1.08690E+03	1.05390E+03	9.86030E+02	9.86030E+02	1.01685E+03	1.05737E+03	9.71150E+02	9.96210E+02	1.01083E+03	1.09019E+03	1.12625E+03
2234.84	1096.07	1006.52	1045.84	974.825	9.76662E+02	1.06304E+03	1.01157E+03	1.00869E+03	9.67010E+02	1.08299E+03	1.23737E+03	9.56670E+02	1.02100E+03	1.04017E+03	1.06790E+03	9.83222E+02	2.23484E+03	9.70678E+02	1.04539E+03	1.03327E+03	9.84556E+02	9.57133E+02	1.08839E+03	1.05376E+03	9.85570E+02	9.85570E+02	1.01541E+03	1.05371E+03	9.72230E+02	9.96150E+02	1.01138E+03	1.09160E+03	1.12797E+03
2238.49	1097.4	1008.03	1048.29	974.888	9.76737E+02	1.06110E+03	1.00885E+03	1.00684E+03	9.66220E+02	1.08414E+03	1.23788E+03	9.59260E+02	1.02371E+03	1.04240E+03	1.06642E+03	9.83167E+02	2.23849E+03	9.71744E+02	1.04538E+03	1.03310E+03	9.85111E+02	9.57078E+02	1.08436E+03	1.05380E+03	9.86160E+02	9.86160E+02	1.01717E+03	1.05885E+03	9.70360E+02	9.96970E+02	1.01225E+03	1.09024E+03	1.12518E+03
2242.14	1096.82	1007.82	1047.14	974.275	9.79550E+02	1.05983E+03	1.01051E+03	1.00991E+03	9.67570E+02	1.08674E+03	1.24117E+03	9.57170E+02	1.02228E+03	1.04029E+03	1.06860E+03	9.84022E+02	2.24214E+03	9.68567E+02	1.04380E+03	1.03480E+03	9.86967E+02	9.60422E+02	1.08961E+03	1.05619E+03	9.87240E+02	9.87240E+02	1.01729E+03	1.05676E+03	9.72190E+02	9.96560E+02	1.01197E+03	1.09281E+03	1.12786E+03
2245.78	1096.74	1006.84	1049.58	974.525	9.76987E+02	1.06158E+03	1.00909E+03	1.00930E+03	9.65480E+02	1.08501E+03	1.23836E+03	9.56170E+02	1.02240E+03	1.04031E+03	1.06768E+03	9.86089E+02	2.24578E+03	9.70178E+02	1.04596E+03	1.03504E+03	9.85989E+02	9.57911E+02	1.08651E+03	1.05656E+03	9.87120E+02	9.87120E+02	1.01499E+03	1.05866E+03	9.69860E+02	9.98810E+02	1.01050E+03	1.09091E+03	1.12829E+03
2249.43	1097.42	1009.87	1047.49	973.987	9.79925E+02	1.06392E+03	1.00949E+03	1.00952E+03	9.68630E+02	1.08677E+03	1.23772E+03	9.56410E+02	1.02174E+03	1.04409E+03	1.06811E+03	9.85367E+02	2.24943E+03	9.69822E+02	1.04439E+03	1.03529E+03	9.85722E+02	9.55500E+02	1.08653E+03	1.05580E+03	9.87990E+02	9.87990E+02	1.01636E+03	1.05739E+03	9.69930E+02	9.97020E+02	1.01150E+03	1.08949E+03	1.12877E+03
2253.07	1097.94	1008.81	1047.39	975.612	9.78075E+02	1.06372E+03	1.01034E+03	1.00997E+03	9.67390E+02	1.08731E+03	1.23721E+03	9.57540E+02	1.02224E+03	1.04053E+03	1.07043E+03	9.85533E+02	2.25307E+03	9.70644E+02	1.04503E+03	1.03550E+03	9.86478E+02	9.59467E+02	1.08594E+03	1.05400E+03	9.87380E+02	9.87380E+02	1.01620E+03	1.05845E+03	9.71580E+02	9.95960E+02	1.01120E+03	1.09172E+03	1.12986E+03
2256.71	1099.89	1008.69	1048.66	974.888	9.79287E+02	1.06116E+03	1.01082E+03	1.00936E+03	9.68930E+02	1.08841E+03	1.23969E+03	9.58780E+02	1.02328E+03	1.04298E+03	1.06749E+03	9.84200E+02	2.25671E+03	9.70289E+02	1.04613E+03	1.03733E+03	9.85744E+02	9.58656E+02	1.08547E+03	1.05747E+03	9.88030E+02	9.88030E+02	1.01656E+03	1.05648E+03	9.71280E+02	9.97930E+02	1.01301E+03	1.09258E+03	1.12690E+03
2260.35	1099.2	1009.17	1049.67	976.713	9.78075E+02	1.06254E+03	1.01176E+03	1.00817E+03	9.66390E+02	1.08934E+03	1.24209E+03	9.59700E+02	1.02544E+03	1.04313E+03	1.06961E+03	9.84967E+02	2.26035E+03	9.71822E+02	1.04459E+03	1.03636E+03	9.87267E+02	9.59911E+02	1.08797E+03	1.05603E+03	9.86280E+02	9.86280E+02	1.01640E+03	1.06164E+03	9.72330E+02	9.96950E+02	1.01351E+03	1.09331E+03	1.12810E+03
2263.98	1099.48	1010.1	1048.63	975	9.81263E+02	1.06440E+03	1.01222E+03	1.01136E+03	9.68110E+02	1.09028E+03	1.24415E+03	9.59530E+02	1.02268E+03	1.04093E+03	1.06908E+03	9.87244E+02	2.26398E+03	9.71656E+02	1.04893E+03	1.03749E+03	9.88544E+02	9.60011E+02	1.08936E+03	1.05836E+03	9.87220E+02	9.87220E+02	1.01750E+03	1.05881E+03	9.74130E+02	9.99840E+02	1.01153E+03	1.09574E+03	1.13131E+03
2267.62	1102.05	1008.62	1048.16	978.237	9.79838E+02	1.06187E+03	1.01239E+03	1.01229E+03	9.71300E+02	1.08978E+03	1.24411E+03	9.60240E+02	1.02511E+03	1.04431E+03	1.07051E+03	9.86300E+02	2.26762E+03	9.74478E+02	1.04888E+03	1.03819E+03	9.88278E+02	9.60356E+02	1.08831E+03	1.05963E+03	9.90300E+02	9.90300E+02	1.01911E+03	1.06025E+03	9.73680E+02	1.00031E+03	1.01335E+03	1.09131E+03	1.13105E+03
2271.25	1103.23	1007.81	1051.3	974.938	9.80425E+02	1.06352E+03	1.01242E+03	1.01031E+03	9.71350E+02	1.08913E+03	1.24732E+03	9.61340E+02	1.02533E+03	1.04691E+03	1.07326E+03	9.89744E+02	2.27125E+03	9.71311E+02	1.04854E+03	1.03987E+03	9.89222E+02	9.61989E+02	1.08651E+03	1.05747E+03	9.89010E+02	9.89010E+02	1.02057E+03	1.06191E+03	9.75340E+02	9.99940E+02	1.01347E+03	1.09528E+03	1.12944E+03
2274.88	1103.99	1011.97	1052.3	977.275	9.81900E+02	1.06470E+03	1.01228E+03	1.01301E+03	9.69980E+02	1.09459E+03	1.24841E+03	9.59370E+02	1.02458E+03	1.04302E+03	1.07251E+03	9.85089E+02	2.27488E+03	9.76144E+02	1.04674E+03	1.04006E+03	9.90278E+02	9.61111E+02	1.09164E+03	1.06324E+03	9.90120E+02	9.90120E+02	1.02159E+03	1.06195E+03	9.74560E+02	1.00102E+03	1.01438E+03	1.09667E+03	1.13095E+03
2278.51	1102.49	1013.54	1052.15	978.55	9.82112E+02	1.06671E+03	1.01395E+03	1.01205E+03	9.71670E+02	1.09333E+03	1.24702E+03	9.62210E+02	1.02713E+03	1.04553E+03	1.07228E+03	9.88478E+02	2.27851E+03	9.74856E+02	1.05035E+03	1.03817E+03	9.88922E+02	9.61600E+02	1.08929E+03	1.06007E+03	9.90890E+02	9.90890E+02	1.02075E+03	1.06215E+03	9.76730E+02	9.99700E+02	1.01514E+03	1.09736E+03	1.13422E+03
2282.14	1105.48	1011.96	1053.08	978.737	9.82013E+02	1.06623E+03	1.01352E+03	1.01385E+03	9.70440E+02	1.09499E+03	1.24840E+03	9.63970E+02	1.02807E+03	1.04743E+03	1.07581E+03	9.88244E+02	2.28214E+03	9.74733E+02	1.04900E+03	1.03997E+03	9.91689E+02	9.62111E+02	1.09339E+03	1.06186E+03	9.90690E+02	9.90690E+02	1.01925E+03	1.06358E+03	9.75190E+02	9.99870E+02	1.01652E+03	1.09907E+03	1.13366E+03
2285.77	1105.09	1012.79	1051.85	979.425	9.83425E+02	1.06833E+03	1.01556E+03	1.01281E+03	9.71380E+02	1.09516E+03	1.24931E+03	9.64190E+02	1.02791E+03	1.04931E+03	1.07372E+03	9.87300E+02	2.28577E+03	9.73244E+02	1.04942E+03	1.03936E+03	9.90322E+02	9.62678E+02	1.09223E+03	1.06466E+03	9.92040E+02	9.92040E+02	1.02164E+03	1.06523E+03	9.75470E+02	1.00221E+03	1.01612E+03	1.10028E+03	1.13475E+03
2289.39	1107.56	1016.62	1053.16	978.838	9.82575E+02	1.06530E+03	1.01503E+03	1.01333E+03	9.72190E+02	1.09604E+03	1.24958E+03	9.62830E+02	1.03011E+03	1.04896E+03	1.07441E+03	9.88700E+02	2.28939E+03	9.74967E+02	1.05178E+03	1.04229E+03	9.93822E+02	9.63356E+02	1.09230E+03	1.06543E+03	9.92060E+02	9.92060E+02	1.02244E+03	1.06245E+03	9.74580E+02	1.00267E+03	1.01550E+03	1.09989E+03	1.13562E+03
2293.02	1106.65	1015.86	1053.46	979.575	9.83300E+02	1.06889E+03	1.01618E+03	1.01338E+03	9.72770E+02	1.09611E+03	1.25469E+03	9.64220E+02	1.03102E+03	1.04760E+03	1.07549E+03	9.89722E+02	2.29302E+03	9.74567E+02	1.05170E+03	1.04109E+03	9.92700E+02	9.63278E+02	1.09131E+03	1.06314E+03	9.92020E+02	9.92020E+02	1.02415E+03	1.06432E+03	9.76160E+02	1.00229E+03	1.01743E+03	1.10076E+03	1.13276E+03
2296.64	1103.36	1014.93	1055.19	980.213	9.82938E+02	1.07038E+03	1.01578E+03	1.01369E+03	9.72180E+02	1.09486E+03	1.25614E+03	9.64990E+02	1.02811E+03	1.04991E+03	1.07601E+03	9.88389E+02	2.29664E+03	9.75478E+02	1.05225E+03	1.04210E+03	9.90667E+02	9.61856E+02	1.09201E+03	1.06580E+03	9.92030E+02	9.92030E+02	1.02222E+03	1.06495E+03	9.75670E+02	1.00325E+03	1.01609E+03	1.10188E+03	1.13730E+03
2300.26	1107.56	1015.76	1054.46	981.075	9.82138E+02	1.07017E+03	1.01758E+03	1.01551E+03	9.72870E+02	1.09732E+03	1.25349E+03	9.63840E+02	1.03018E+03	1.04938E+03	1.07609E+03	9.89611E+02	2.30026E+03	9.77833E+02	1.05232E+03	1.04362E+03	9.92189E+02	9.61700E+02	1.09559E+03	1.06431E+03	9.93860E+02	9.93860E+02	1.02213E+03	1.06772E+03	9.77670E+02	1.00384E+03	1.01861E+03	1.10136E+03	1.13703E+03
2303.88	1106.18	1014.89	1055.04	980.987	9.84425E+02	1.07026E+03	1.01727E+03	1.01492E+03	9.71350E+02	1.09906E+03	1.25409E+03	9.64350E+02	1.02740E+03	1.04923E+03	1.07926E+03	9.89678E+02	2.30388E+03	9.76433E+02	1.05308E+03	1.04152E+03	9.91844E+02	9.63211E+02	1.09523E+03	1.06386E+03	9.94220E+02	9.94220E+02	1.02234E+03	1.06628E+03	9.79090E+02	1.00366E+03	1.01943E+03	1.10359E+03	1.13591E+03
2307.49	1107.46	1016.01	1056.58	981.2	9.84037E+02	1.06999E+03	1.01729E+03	1.01359E+03	9.73210E+02	1.09692E+03	1.25440E+03	9.64320E+02	1.03069E+03	1.04968E+03	1.07849E+03	9.92411E+02	2.30749E+03	9.75000E+02	1.05255E+03	1.04458E+03	9.91811E+02	9.62722E+02	1.09414E+03	1.06617E+03	9.93350E+02	9.93350E+02	1.02245E+03	1.06573E+03	9.77450E+02	1.00238E+03	1.01799E+03	1.10185E+03	1.13767E+03
2311.11	1106.72	1014.31	1053.87	981.45	9.83700E+02	1.06982E+03	1.01466E+03	1.01356E+03	9.71960E+02	1.09404E+03	1.25521E+03	9.64120E+02	1.03110E+03	1.04920E+03	1.07652E+03	9.90722E+02	2.31111E+03	9.75711E+02	1.05272E+03	1.04366E+03	9.93078E+02	9.63000E+02	1.09154E+03	1.06429E+03	9.94860E+02	9.94860E+02	1.02199E+03	1.06731E+03	9.77350E+02	1.00423E+03	1.01729E+03	1.10318E+03	1.13499E+03
2314.72	1107.66	1016.31	1054.71	980.8	9.84787E+02	1.06880E+03	1.01708E+03	1.01471E+03	9.71890E+02	1.09422E+03	1.25208E+03	9.64700E+02	1.02847E+03	1.04912E+03	1.07766E+03	9.90822E+02	2.31472E+03	9.76356E+02	1.05391E+03	1.04266E+03	9.91500E+02	9.63244E+02	1.09476E+03	1.06467E+03	9.92210E+02	9.92210E+02	1.02044E+03	1.06663E+03	9.77920E+02	1.00471E+03	1.01641E+03	1.10288E+03	1.13521E+03
2318.33	1108.09	1017.46	1053.64	981.35	9.83438E+02	1.06967E+03	1.01624E+03	1.01500E+03	9.73990E+02	1.09828E+03	1.25400E+03	9.64380E+02	1.02911E+03	1.04952E+03	1.07505E+03	9.91878E+02	2.31833E+03	9.76133E+02	1.05273E+03	1.04273E+03	9.94600E+02	9.62956E+02	1.09286E+03	1.06576E+03	9.91980E+02	9.91980E+02	1.02366E+03	1.06655E+03	9.78760E+02	1.00041E+03	1.01701E+03	1.10563E+03	1.13477E+03
2321.94	1107.48	1015.57	1053.72	982.4	9.83362E+02	1.06857E+03	1.01956E+03	1.01560E+03	9.72600E+02	1.09726E+03	1.25409E+03	9.65090E+02	1.02902E+03	1.04992E+03	1.07903E+03	9.93322E+02	2.32194E+03	9.77200E+02	1.05131E+03	1.04170E+03	9.94300E+02	9.63878E+02	1.09647E+03	1.06441E+03	9.92820E+02	9.92820E+02	1.02499E+03	1.06650E+03	9.78280E+02	1.00486E+03	1.01857E+03	1.10121E+03	1.13649E+03
2325.55	1108.73	1016.63	1056.45	981.525	9.84675E+02	1.07101E+03	1.01699E+03	1.01529E+03	9.72130E+02	1.09584E+03	1.25635E+03	9.64880E+02	1.02871E+03	1.04969E+03	1.07626E+03	9.91478E+02	2.32555E+03	9.77278E+02	1.05245E+03	1.04323E+03	9.92056E+02	9.61156E+02	1.09206E+03	1.06737E+03	9.94050E+02	9.94050E+02	1.02222E+03	1.06704E+03	9.79180E+02	1.00472E+03	1.01810E+03	1.10403E+03	1.13994E+03
2329.15	1107.33	1015.79	1056.05	981.55	9.85625E+02	1.07016E+03	1.01745E+03	1.01716E+03	9.71990E+02	1.09796E+03	1.25781E+03	9.65910E+02	1.03106E+03	1.05190E+03	1.08012E+03	9.91033E+02	2.32915E+03	9.75222E+02	1.05199E+03	1.04232E+03	9.93711E+02	9.65367E+02	1.09297E+03	1.06253E+03	9.94730E+02	9.94730E+02	1.02295E+03	1.06762E+03	9.77660E+02	1.00376E+03	1.01690E+03	1.10347E+03	1.13717E+03
2332.76	1107.56	1016.43	1054.22	980.013	9.85613E+02	1.06951E+03	1.01860E+03	1.01530E+03	9.73140E+02	1.09798E+03	1.25417E+03	9.64770E+02	1.02986E+03	1.04928E+03	1.07761E+03	9.91822E+02	2.33276E+03	9.74578E+02	1.05450E+03	1.04446E+03	9.91467E+02	9.63633E+02	1.09260E+03	1.06759E+03	9.93250E+02	9.93250E+02	1.02241E+03	1.06875E+03	9.79310E+02	1.00345E+03	1.01833E+03	1.10185E+03	1.13933E+03
2336.36	1107.58	1016.71	1054.67	980.838	9.82975E+02	1.06833E+03	1.01542E+03	1.01565E+03	9.71950E+02	1.09697E+03	1.25715E+03	9.63790E+02	1.02900E+03	1.04800E+03	1.07956E+03	9.91822E+02	2.33636E+03	9.76711E+02	1.05121E+03	1.04292E+03	9.94389E+02	9.64578E+02	1.09193E+03	1.06596E+03	9.93940E+02	9.93940E+02	1.02361E+03	1.06852E+03	9.79720E+02	1.00433E+03	1.01682E+03	1.10381E+03	1.13496E+03
2339.96	1107.74	1015	1055.08	979.825	9.82313E+02	1.06731E+03	1.01625E+03	1.01369E+03	9.72310E+02	1.09751E+03	1.25425E+03	9.64180E+02	1.02976E+03	1.04953E+03	1.07715E+03	9.90522E+02	2.33996E+03	9.77056E+02	1.05038E+03	1.04118E+03	9.93433E+02	9.64156E+02	1.09401E+03	1.06560E+03	9.92530E+02	9.92530E+02	1.02419E+03	1.06769E+03	9.76700E+02	1.00230E+03	1.01826E+03	1.10203E+03	1.13570E+03
2343.56	1108.55	1015.58	1055.8	979.912	9.82838E+02	1.06999E+03	1.01671E+03	1.01261E+03	9.70740E+02	1.09808E+03	1.25538E+03	9.62980E+02	1.02950E+03	1.04767E+03	1.07741E+03	9.89722E+02	2.34356E+03	9.74667E+02	1.05167E+03	1.04320E+03	9.91700E+02	9.61444E+02	1.09109E+03	1.06367E+03	9.91340E+02	9.91340E+02	1.02240E+03	1.06771E+03	9.78050E+02	1.00153E+03	1.01771E+03	1.09970E+03	1.13797E+03
2347.16	1106.49	1016.87	1053.81	979.612	9.84450E+02	1.06831E+03	1.01585E+03	1.01390E+03	9.71490E+02	1.09782E+03	1.25437E+03	9.62280E+02	1.03031E+03	1.04939E+03	1.07509E+03	9.90744E+02	2.34716E+03	9.73956E+02	1.05247E+03	1.04356E+03	9.93711E+02	9.63733E+02	1.09160E+03	1.06553E+03	9.90920E+02	9.90920E+02	1.01931E+03	1.06419E+03	9.77920E+02	9.98630E+02	1.01675E+03	1.10301E+03	1.13532E+03
2350.75	1104.9	1014.56	1055.79	979.213	9.82112E+02	1.06578E+03	1.01508E+03	1.01551E+03	9.71520E+02	1.09632E+03	1.25416E+03	9.64590E+02	1.02884E+03	1.05007E+03	1.07743E+03	9.90711E+02	2.35075E+03	9.75444E+02	1.05116E+03	1.04246E+03	9.93078E+02	9.61167E+02	1.09211E+03	1.06707E+03	9.92320E+02	9.92320E+02	1.02189E+03	1.06744E+03	9.76380E+02	1.00252E+03	1.01802E+03	1.10297E+03	1.13483E+03
2354.35	1107.23	1015.89	1052.97	980.412	9.83000E+02	1.06823E+03	1.01587E+03	1.01558E+03	9.71660E+02	1.09550E+03	1.25675E+03	9.61000E+02	1.03181E+03	1.04979E+03	1.07808E+03	9.90533E+02	2.35435E+03	9.74533E+02	1.05006E+03	1.04343E+03	9.91322E+02	9.61056E+02	1.09084E+03	1.06277E+03	9.92080E+02	9.92080E+02	1.02213E+03	1.06658E+03	9.77450E+02	1.00288E+03	1.01766E+03	1.10213E+03	1.13711E+03
2357.94	1108.03	1015.5	1054.46	981.688	9.84225E+02	1.06884E+03	1.01400E+03	1.01519E+03	9.74390E+02	1.09591E+03	1.25706E+03	9.62350E+02	1.03042E+03	1.04976E+03	1.07807E+03	9.90589E+02	2.35794E+03	9.74556E+02	1.05090E+03	1.04288E+03	9.90400E+02	9.62633E+02	1.09286E+03	1.06647E+03	9.94260E+02	9.94260E+02	1.02358E+03	1.07000E+03	9.75690E+02	1.00281E+03	1.01873E+03	1.10231E+03	1.13908E+03
2361.53	1107.28	1016.12	1056.41	980.463	9.81650E+02	1.06707E+03	1.01789E+03	1.01413E+03	9.72680E+02	1.09614E+03	1.25820E+03	9.63490E+02	1.02874E+03	1.04938E+03	1.07857E+03	9.94011E+02	2.36153E+03	9.75844E+02	1.05186E+03	1.04692E+03	9.91389E+02	9.64889E+02	1.09191E+03	1.06634E+03	9.91900E+02	9.91900E+02	1.02230E+03	1.06394E+03	9.78120E+02	1.00242E+03	1.01648E+03	1.10596E+03	1.13702E+03
2365.12	1109.27	1017.03	1053.82	977.475	9.81388E+02	1.06717E+03	1.01682E+03	1.01510E+03	9.70910E+02	1.10008E+03	1.25607E+03	9.65110E+02	1.02829E+03	1.04843E+03	1.07867E+03	9.91322E+02	2.36512E+03	9.75922E+02	1.05209E+03	1.04370E+03	9.94367E+02	9.61133E+02	1.09346E+03	1.06634E+03	9.92440E+02	9.92440E+02	1.02088E+03	1.06713E+03	9.77130E+02	1.00202E+03	1.01784E+03	1.10285E+03	1.13816E+03
2368.71	1106.55	1015.93	1055.41	980.3	9.81775E+02	1.06873E+03	1.01753E+03	1.01631E+03	9.70710E+02	1.09579E+03	1.25333E+03	9.62000E+02	1.03106E+03	1.05184E+03	1.07942E+03	9.91011E+02	2.36871E+03	9.76878E+02	1.04959E+03	1.04273E+03	9.92867E+02	9.62333E+02	1.09363E+03	1.06673E+03	9.91170E+02	9.91170E+02	1.02163E+03	1.06792E+03	9.76230E+02	1.00348E+03	1.01692E+03	1.10497E+03	1.13583E+03
2372.29	1107.35	1013.91	1054.93	979.225	9.82112E+02	1.07133E+03	1.01768E+03	1.01439E+03	9.72950E+02	1.09689E+03	1.25836E+03	9.63490E+02	1.03062E+03	1.04874E+03	1.07861E+03	9.88633E+02	2.37229E+03	9.74933E+02	1.05031E+03	1.04287E+03	9.93222E+02	9.63733E+02	1.09291E+03	1.06381E+03	9.93340E+02	9.93340E+02	1.02363E+03	1.06761E+03	9.76550E+02	1.00343E+03	1.01674E+03	1.10328E+03	1.13603E+03
2375.88	1108	1017.61	1058.33	980.975	9.84025E+02	1.07002E+03	1.01780E+03	1.01571E+03	9.73060E+02	1.09996E+03	1.26017E+03	9.64550E+02	1.03177E+03	1.04866E+03	1.08152E+03	9.92722E+02	2.37588E+03	9.75900E+02	1.05329E+03	1.04343E+03	9.94289E+02	9.63711E+02	1.09301E+03	1.06930E+03	9.93880E+02	9.93880E+02	1.02308E+03	1.06754E+03	9.78320E+02	1.00362E+03	1.02017E+03	1.10405E+03	1.13750E+03
2379.46	1109.16	1015.95	1055.77	981.737	9.83112E+02	1.06961E+03	1.01764E+03	1.01663E+03	9.72860E+02	1.09829E+03	1.25722E+03	9.62570E+02	1.03074E+03	1.04936E+03	1.07883E+03	9.92044E+02	2.37946E+03	9.74300E+02	1.05118E+03	1.04434E+03	9.94056E+02	9.64678E+02	1.09410E+03	1.06663E+03	9.91500E+02	9.91500E+02	1.02394E+03	1.06846E+03	9.78030E+02	1.00305E+03	1.01813E+03	1.10493E+03	1.13942E+03
2383.04	1108.48	1017.22	1055.1	980.862	9.82900E+02	1.06951E+03	1.01770E+03	1.01578E+03	9.71910E+02	1.10139E+03	1.25931E+03	9.64890E+02	1.03093E+03	1.05033E+03	1.07985E+03	9.92211E+02	2.38304E+03	9.75556E+02	1.05047E+03	1.04240E+03	9.95078E+02	9.64133E+02	1.09176E+03	1.06531E+03	9.93830E+02	9.93830E+02	1.02179E+03	1.06914E+03	9.78780E+02	1.00405E+03	1.01818E+03	1.10971E+03	1.13650E+03
2386.62	1110.01	1018.14	1055.97	981.813	9.83550E+02	1.07099E+03	1.01785E+03	1.01580E+03	9.73630E+02	1.09900E+03	1.26344E+03	9.64500E+02	1.03101E+03	1.05121E+03	1.08161E+03	9.89311E+02	2.38662E+03	9.77389E+02	1.05170E+03	1.04487E+03	9.95733E+02	9.62578E+02	1.09267E+03	1.06657E+03	9.92650E+02	9.92650E+02	1.02274E+03	1.07007E+03	9.75800E+02	1.00375E+03	1.01677E+03	1.10647E+03	1.13976E+03
2390.2	1109.65	1016.9	1058.2	981.825	9.84525E+02	1.07112E+03	1.01936E+03	1.01883E+03	9.71520E+02	1.10151E+03	1.26170E+03	9.65030E+02	1.03310E+03	1.04972E+03	1.08059E+03	9.92278E+02	2.39020E+03	9.76322E+02	1.05476E+03	1.04334E+03	9.95500E+02	9.64389E+02	1.09653E+03	1.06826E+03	9.92890E+02	9.92890E+02	1.02128E+03	1.06934E+03	9.77630E+02	1.00424E+03	1.01758E+03	1.10530E+03	1.14054E+03
2393.77	1109.43	1017.37	1057.89	984.263	9.85800E+02	1.07112E+03	1.01934E+03	1.01780E+03	9.71540E+02	1.09850E+03	1.26232E+03	9.66010E+02	1.03227E+03	1.05100E+03	1.08255E+03	9.90089E+02	2.39377E+03	9.75733E+02	1.05308E+03	1.04536E+03	9.96089E+02	9.61744E+02	1.09511E+03	1.06836E+03	9.94230E+02	9.94230E+02	1.02155E+03	1.06874E+03	9.77280E+02	1.00447E+03	1.01890E+03	1.10960E+03	1.13825E+03
2397.35	1107.76	1018.18	1057.25	982.3	9.83638E+02	1.07073E+03	1.01710E+03	1.01745E+03	9.73960E+02	1.10076E+03	1.25922E+03	9.66280E+02	1.02997E+03	1.05071E+03	1.08101E+03	9.90622E+02	2.39735E+03	9.75489E+02	1.05532E+03	1.04592E+03	9.97800E+02	9.65411E+02	1.09430E+03	1.06700E+03	9.93720E+02	9.93720E+02	1.02205E+03	1.06979E+03	9.76930E+02	1.00291E+03	1.01754E+03	1.10669E+03	1.13963E+03
2400.92	1108.69	1018.15	1057.46	982.162	9.85350E+02	1.07248E+03	1.01936E+03	1.01879E+03	9.72670E+02	1.09881E+03	1.26047E+03	9.66180E+02	1.02872E+03	1.05109E+03	1.08239E+03	9.92189E+02	2.40092E+03	9.76856E+02	1.05205E+03	1.04540E+03	9.95378E+02	9.65944E+02	1.09451E+03	1.06713E+03	9.94030E+02	9.94030E+02	1.02088E+03	1.07152E+03	9.76660E+02	1.00395E+03	1.01887E+03	1.10596E+03	1.14141E+03
2404.49	1108	1016.23	1056.23	982.625	9.83600E+02	1.06846E+03	1.01782E+03	1.01641E+03	9.73840E+02	1.10083E+03	1.26015E+03	9.64270E+02	1.03060E+03	1.05080E+03	1.08058E+03	9.94222E+02	2.40449E+03	9.77000E+02	1.05292E+03	1.04682E+03	9.93356E+02	9.63322E+02	1.09587E+03	1.06846E+03	9.92540E+02	9.92540E+02	1.01974E+03	1.06954E+03	9.78930E+02	1.00479E+03	1.01893E+03	1.10749E+03	1.13996E+03
2408.06	1110.7	1017.99	1055.66	980.813	9.83800E+02	1.06903E+03	1.01860E+03	1.01699E+03	9.72380E+02	1.09988E+03	1.26255E+03	9.66270E+02	1.03044E+03	1.04889E+03	1.07926E+03	9.91500E+02	2.40806E+03	9.73678E+02	1.05250E+03	1.04480E+03	9.95344E+02	9.62867E+02	1.09490E+03	1.06767E+03	9.93510E+02	9.93510E+02	1.02270E+03	1.06972E+03	9.79070E+02	1.00327E+03	1.01818E+03	1.10720E+03	1.13712E+03
2411.63	1107.53	1016.36	1056.47	983.25	9.83037E+02	1.06994E+03	1.01672E+03	1.01371E+03	9.71710E+02	1.09932E+03	1.25864E+03	9.64100E+02	1.02893E+03	1.05001E+03	1.08130E+03	9.93367E+02	2.41163E+03	9.74478E+02	1.05130E+03	1.04494E+03	9.95411E+02	9.63122E+02	1.09286E+03	1.06821E+03	9.92300E+02	9.92300E+02	1.02254E+03	1.06883E+03	9.78790E+02	1.00241E+03	1.01819E+03	1.10353E+03	1.13907E+03
2415.19	1106.06	1018.94	1055.97	980.975	9.83662E+02	1.07064E+03	1.01743E+03	1.01596E+03	9.72100E+02	1.09760E+03	1.26069E+03	9.62970E+02	1.03124E+03	1.04970E+03	1.07816E+03	9.92822E+02	2.41519E+03	9.74856E+02	1.05319E+03	1.04561E+03	9.97911E+02	9.63867E+02	1.09301E+03	1.06719E+03	9.94910E+02	9.94910E+02	1.02139E+03	1.07039E+03	9.77840E+02	1.00207E+03	1.01600E+03	1.10709E+03	1.13813E+03
2418.76	1110.43	1016.85	1059.43	980.525	9.83787E+02	1.07017E+03	1.01953E+03	1.01569E+03	9.72710E+02	1.09988E+03	1.26326E+03	9.65110E+02	1.03198E+03	1.04908E+03	1.08294E+03	9.93878E+02	2.41876E+03	9.75933E+02	1.05289E+03	1.04657E+03	9.94778E+02	9.62389E+02	1.09681E+03	1.06869E+03	9.93950E+02	9.93950E+02	1.02295E+03	1.07033E+03	9.80010E+02	1.00295E+03	1.01818E+03	1.10770E+03	1.13755E+03
2422.32	1109.5	1017.05	1056.97	980.35	9.83112E+02	1.06820E+03	1.01744E+03	1.01764E+03	9.73170E+02	1.09953E+03	1.26223E+03	9.65140E+02	1.03212E+03	1.05112E+03	1.07965E+03	9.93111E+02	2.42232E+03	9.76422E+02	1.05176E+03	1.04482E+03	9.97111E+02	9.63078E+02	1.09353E+03	1.06480E+03	9.93310E+02	9.93310E+02	1.02334E+03	1.07074E+03	9.76890E+02	1.00218E+03	1.01999E+03	1.10725E+03	1.14098E+03
2425.88	1106.98	1018.06	1057.32	980.438	9.82525E+02	1.07141E+03	1.01672E+03	1.01899E+03	9.73060E+02	1.10010E+03	1.26227E+03	9.63260E+02	1.03226E+03	1.05229E+03	1.08235E+03	9.93011E+02	2.42588E+03	9.76500E+02	1.05312E+03	1.04572E+03	9.96011E+02	9.62567E+02	1.09314E+03	1.06669E+03	9.93460E+02	9.93460E+02	1.02180E+03	1.06899E+03	9.77740E+02	1.00110E+03	1.01710E+03	1.10974E+03	1.13781E+03
2429.44	1108.1	1017.1	1056.44	979.787	9.82825E+02	1.07220E+03	1.01670E+03	1.01647E+03	9.71700E+02	1.09864E+03	1.26188E+03	9.65030E+02	1.03149E+03	1.04936E+03	1.08178E+03	9.90433E+02	2.42944E+03	9.76833E+02	1.05176E+03	1.04400E+03	9.96656E+02	9.64322E+02	1.09177E+03	1.06809E+03	9.92130E+02	9.92130E+02	1.02299E+03	1.06869E+03	9.78400E+02	1.00325E+03	1.01809E+03	1.10524E+03	1.13964E+03
2433	1109.7	1018.18	1056.14	979.438	9.85100E+02	1.06849E+03	1.01970E+03	1.01559E+03	9.73020E+02	1.09811E+03	1.26191E+03	9.62180E+02	1.03023E+03	1.05109E+03	1.08227E+03	9.91444E+02	2.43300E+03	9.76222E+02	1.05291E+03	1.04433E+03	9.97467E+02	9.63244E+02	1.09656E+03	1.06790E+03	9.93540E+02	9.93540E+02	1.02245E+03	1.06828E+03	9.77240E+02	1.00163E+03	1.01708E+03	1.10659E+03	1.13902E+03
2436.55	1106.88	1016.94	1055.87	980.975	9.83888E+02	1.07057E+03	1.01872E+03	1.01777E+03	9.72170E+02	1.10077E+03	1.26159E+03	9.64870E+02	1.02984E+03	1.05073E+03	1.08073E+03	9.93278E+02	2.43655E+03	9.76556E+02	1.04945E+03	1.04429E+03	9.97122E+02	9.65556E+02	1.09674E+03	1.06860E+03	9.92760E+02	9.92760E+02	1.02135E+03	1.06733E+03	9.78710E+02	1.00229E+03	1.01518E+03	1.10880E+03	1.14081E+03
2440.11	1106.15	1016.21	1058.28	979.438	9.83350E+02	1.07068E+03	1.01658E+03	1.01592E+03	9.73390E+02	1.09843E+03	1.26294E+03	9.63740E+02	1.03271E+03	1.05116E+03	1.08001E+03	9.91789E+02	2.44011E+03	9.74278E+02	1.05216E+03	1.04402E+03	9.99022E+02	9.63644E+02	1.09659E+03	1.06399E+03	9.93710E+02	9.93710E+02	1.02161E+03	1.07026E+03	9.76260E+02	1.00486E+03	1.01820E+03	1.10911E+03	1.14001E+03
2443.66	1107.97	1016.98	1056.28	979.925	9.81837E+02	1.07001E+03	1.01813E+03	1.01683E+03	9.73060E+02	1.09671E+03	1.26339E+03	9.63860E+02	1.02964E+03	1.05328E+03	1.08040E+03	9.92600E+02	2.44366E+03	9.76433E+02	1.05185E+03	1.04561E+03	9.98056E+02	9.63889E+02	1.09524E+03	1.06766E+03	9.91560E+02	9.91560E+02	1.02184E+03	1.06915E+03	9.76900E+02	1.00242E+03	1.01716E+03	1.10432E+03	1.13985E+03
2447.21	1107.8	1018.2	1055.86	980.425	9.81862E+02	1.06969E+03	1.01810E+03	1.01803E+03	9.75420E+02	1.10189E+03	1.26064E+03	9.63460E+02	1.03000E+03	1.05088E+03	1.07929E+03	9.90133E+02	2.44721E+03	9.75444E+02	1.05365E+03	1.04347E+03	9.97167E+02	9.63733E+02	1.09376E+03	1.06681E+03	9.95100E+02	9.95100E+02	1.02303E+03	1.06921E+03	9.76080E+02	1.00323E+03	1.01615E+03	1.10619E+03	1.14038E+03
2450.76	1109.55	1017.53	1056.46	982.5	9.83725E+02	1.06934E+03	1.01901E+03	1.01671E+03	9.74480E+02	1.09996E+03	1.26309E+03	9.64080E+02	1.03153E+03	1.05071E+03	1.08060E+03	9.89222E+02	2.45076E+03	9.74600E+02	1.05217E+03	1.04418E+03	9.97600E+02	9.63044E+02	1.09539E+03	1.06660E+03	9.91590E+02	9.91590E+02	1.02279E+03	1.06860E+03	9.77160E+02	1.00308E+03	1.01746E+03	1.10596E+03	1.13751E+03
2454.31	1109.21	1016.09	1054.04	980.475	9.84662E+02	1.06928E+03	1.01495E+03	1.01720E+03	9.72700E+02	1.09613E+03	1.25930E+03	9.62990E+02	1.03014E+03	1.04996E+03	1.08016E+03	9.91211E+02	2.45431E+03	9.73933E+02	1.05172E+03	1.04389E+03	9.94411E+02	9.62889E+02	1.09551E+03	1.06657E+03	9.93740E+02	9.93740E+02	1.02201E+03	1.06776E+03	9.76830E+02	1.00204E+03	1.01591E+03	1.10639E+03	1.13890E+03
2457.85	1106.11	1016.47	1053.31	980.162	9.81037E+02	1.07031E+03	1.01510E+03	1.01458E+03	9.74080E+02	1.09601E+03	1.25921E+03	9.64260E+02	1.02947E+03	1.04969E+03	1.07823E+03	9.91411E+02	2.45785E+03	9.75533E+02	1.04876E+03	1.04468E+03	9.94011E+02	9.62978E+02	1.09437E+03	1.06670E+03	9.92720E+02	9.92720E+02	1.01931E+03	1.06936E+03	9.75590E+02	1.00210E+03	1.01599E+03	1.10532E+03	1.13593E+03
2461.4	1109.03	1019.45	1052.52	979.263	9.82963E+02	1.06790E+03	1.01779E+03	1.01450E+03	9.72260E+02	1.09708E+03	1.26172E+03	9.62600E+02	1.03041E+03	1.04931E+03	1.07858E+03	9.90511E+02	2.46140E+03	9.77200E+02	1.04940E+03	1.04222E+03	9.92400E+02	9.62989E+02	1.09553E+03	1.06777E+03	9.93060E+02	9.93060E+02	1.02285E+03	1.06659E+03	9.74390E+02	1.00180E+03	1.01800E+03	1.10682E+03	1.13912E+03
2464.94	1108.31	1016.86	1054.1	978.237	9.81725E+02	1.06673E+03	1.01662E+03	1.01686E+03	9.72380E+02	1.09887E+03	1.26050E+03	9.63680E+02	1.03049E+03	1.05190E+03	1.08259E+03	9.93011E+02	2.46494E+03	9.75422E+02	1.05087E+03	1.04553E+03	9.96633E+02	9.61956E+02	1.09260E+03	1.06820E+03	9.92640E+02	9.92640E+02	1.02222E+03	1.06633E+03	9.77800E+02	1.00099E+03	1.01500E+03	1.10403E+03	1.13682E+03
2468.48	1109.86	1017.31	1054.08	980.825	9.83988E+02	1.06949E+03	1.01636E+03	1.01324E+03	9.71850E+02	1.09691E+03	1.25867E+03	9.64360E+02	1.02976E+03	1.05061E+03	1.07911E+03	9.90433E+02	2.46848E+03	9.74911E+02	1.05241E+03	1.04534E+03	9.96600E+02	9.62622E+02	1.09400E+03	1.06673E+03	9.93290E+02	9.93290E+02	1.02256E+03	1.06686E+03	9.75610E+02	1.00163E+03	1.01747E+03	1.10507E+03	1.13711E+03
2472.02	1107.42	1017.92	1056.07	978.95	9.84725E+02	1.06957E+03	1.01734E+03	1.01555E+03	9.72530E+02	1.09760E+03	1.26233E+03	9.65370E+02	1.03090E+03	1.04988E+03	1.08102E+03	9.93256E+02	2.47202E+03	9.76600E+02	1.05113E+03	1.04458E+03	9.95744E+02	9.66656E+02	1.09481E+03	1.06526E+03	9.93320E+02	9.93320E+02	1.02279E+03	1.06965E+03	9.77210E+02	1.00361E+03	1.01810E+03	1.10689E+03	1.13733E+03
2475.56	1109.33	1019.02	1055.05	982.163	9.82250E+02	1.07098E+03	1.01835E+03	1.01704E+03	9.72190E+02	1.10042E+03	1.26051E+03	9.63780E+02	1.03137E+03	1.05119E+03	1.08005E+03	9.92011E+02	2.47556E+03	9.75600E+02	1.05014E+03	1.04489E+03	9.93344E+02	9.64222E+02	1.09369E+03	1.06569E+03	9.91980E+02	9.91980E+02	1.01930E+03	1.06595E+03	9.76820E+02	1.00367E+03	1.01833E+03	1.10621E+03	1.13919E+03
2479.09	1108.97	1017.9	1054.95	980.25	9.84025E+02	1.06919E+03	1.01874E+03	1.01563E+03	9.73610E+02	1.09944E+03	1.26025E+03	9.64820E+02	1.02993E+03	1.05281E+03	1.08241E+03	9.92756E+02	2.47909E+03	9.75344E+02	1.05043E+03	1.04440E+03	9.96878E+02	9.62511E+02	1.09567E+03	1.06633E+03	9.91700E+02	9.91700E+02	1.02170E+03	1.06918E+03	9.77190E+02	1.00168E+03	1.01718E+03	1.10689E+03	1.13772E+03
2482.63	1111.12	1019.43	1056.9	979.487	9.82850E+02	1.07200E+03	1.01911E+03	1.01681E+03	9.74110E+02	1.09913E+03	1.26191E+03	9.64810E+02	1.03270E+03	1.05158E+03	1.08207E+03	9.91411E+02	2.48263E+03	9.77311E+02	1.05220E+03	1.04366E+03	9.94833E+02	9.65511E+02	1.09574E+03	1.06910E+03	9.93520E+02	9.93520E+02	1.02254E+03	1.07064E+03	9.78200E+02	1.00345E+03	1.01965E+03	1.11130E+03	1.13718E+03
2486.16	1110.45	1019.54	1058.44	982.325	9.85275E+02	1.07186E+03	1.01838E+03	1.01670E+03	9.74870E+02	1.10201E+03	1.26469E+03	9.63610E+02	1.03339E+03	1.05269E+03	1.08517E+03	9.92289E+02	2.48616E+03	9.75778E+02	1.05190E+03	1.04836E+03	9.94522E+02	9.64322E+02	1.09566E+03	1.07044E+03	9.95370E+02	9.95370E+02	1.02414E+03	1.07017E+03	9.77430E+02	1.00221E+03	1.01997E+03	1.10865E+03	1.14145E+03
2489.69	1112.75	1019.38	1059.21	982.362	9.84838E+02	1.07367E+03	1.01924E+03	1.01679E+03	9.73140E+02	1.10166E+03	1.26367E+03	9.66840E+02	1.03348E+03	1.05412E+03	1.08331E+03	9.93322E+02	2.48969E+03	9.74111E+02	1.05356E+03	1.04690E+03	9.96722E+02	9.65711E+02	1.09606E+03	1.06864E+03	9.93940E+02	9.93940E+02	1.02360E+03	1.06853E+03	9.79050E+02	1.00376E+03	1.01955E+03	1.10924E+03	1.14143E+03
2493.22	1112.58	1019.64	1056.96	984.2	9.84487E+02	1.07376E+03	1.01933E+03	1.01751E+03	9.74720E+02	1.10082E+03	1.26527E+03	9.65000E+02	1.03378E+03	1.05426E+03	1.08413E+03	9.91833E+02	2.49322E+03	9.78367E+02	1.05465E+03	1.04666E+03	9.95111E+02	9.66900E+02	1.09570E+03	1.07153E+03	9.96280E+02	9.96280E+02	1.02535E+03	1.07338E+03	9.80350E+02	1.00316E+03	1.02082E+03	1.10814E+03	1.14238E+03
2496.75	1112.93	1022.73	1058.32	984.162	9.85125E+02	1.07512E+03	1.01991E+03	1.01724E+03	9.75190E+02	1.10364E+03	1.26959E+03	9.65680E+02	1.03461E+03	1.05514E+03	1.08541E+03	9.96733E+02	2.49675E+03	9.77967E+02	1.05419E+03	1.04799E+03	9.98289E+02	9.66322E+02	1.09621E+03	1.07163E+03	9.96580E+02	9.96580E+02	1.02406E+03	1.07316E+03	9.79380E+02	1.00548E+03	1.02147E+03	1.11195E+03	1.14335E+03
2500.27	1114.07	1021.03	1061.1	983.475	9.87537E+02	1.07608E+03	1.02020E+03	1.01964E+03	9.77690E+02	1.10406E+03	1.26813E+03	9.66450E+02	1.03372E+03	1.05481E+03	1.08459E+03	9.94022E+02	2.50027E+03	9.77956E+02	1.05574E+03	1.04922E+03	9.97911E+02	9.67844E+02	1.09721E+03	1.07081E+03	9.95510E+02	9.95510E+02	1.02551E+03	1.07233E+03	9.79190E+02	1.00538E+03	1.02218E+03	1.10750E+03	1.14070E+03
2503.8	1113.11	1024.57	1061.32	985.225	9.88212E+02	1.07606E+03	1.02104E+03	1.02063E+03	9.75400E+02	1.10713E+03	1.26843E+03	9.66770E+02	1.03781E+03	1.05388E+03	1.08958E+03	9.93778E+02	2.50380E+03	9.77544E+02	1.05616E+03	1.04862E+03	9.97311E+02	9.67489E+02	1.09886E+03	1.07313E+03	9.98570E+02	9.98570E+02	1.02397E+03	1.07325E+03	9.82220E+02	1.00536E+03	1.02248E+03	1.11264E+03	1.14101E+03
2507.32	1114.98	1025.72	1062.7	985.575	9.89513E+02	1.07726E+03	1.02337E+03	1.01835E+03	9.76640E+02	1.10446E+03	1.27260E+03	9.68650E+02	1.03643E+03	1.05661E+03	1.08830E+03	9.96700E+02	2.50732E+03	9.80056E+02	1.05497E+03	1.04857E+03	9.98789E+02	9.68344E+02	1.10051E+03	1.07277E+03	9.97520E+02	9.97520E+02	1.02803E+03	1.07417E+03	9.81700E+02	1.00843E+03	1.02351E+03	1.11243E+03	1.14506E+03
2510.84	1115.96	1025.95	1061.69	986.25	9.88225E+02	1.07491E+03	1.02385E+03	1.02054E+03	9.77370E+02	1.10533E+03	1.27311E+03	9.69970E+02	1.03784E+03	1.05804E+03	1.08828E+03	9.97044E+02	2.51084E+03	9.78900E+02	1.05727E+03	1.05060E+03	9.98578E+02	9.67800E+02	1.09909E+03	1.07376E+03	9.97790E+02	9.97790E+02	1.02905E+03	1.07753E+03	9.82220E+02	1.00883E+03	1.02338E+03	1.11225E+03	1.14153E+03
2514.36	1119.21	1024	1062.58	986.9	9.90500E+02	1.07901E+03	1.02545E+03	1.02172E+03	9.79930E+02	1.10753E+03	1.27717E+03	9.68750E+02	1.03856E+03	1.05694E+03	1.09031E+03	9.98167E+02	2.51436E+03	9.81100E+02	1.05886E+03	1.05284E+03	1.00024E+03	9.68256E+02	1.10089E+03	1.07400E+03	9.98750E+02	9.98750E+02	1.02888E+03	1.07725E+03	9.81750E+02	1.00833E+03	1.02475E+03	1.11730E+03	1.14598E+03
2517.88	1119.86	1025.17	1065.3	987.763	9.89063E+02	1.07819E+03	1.02475E+03	1.02321E+03	9.78840E+02	1.10776E+03	1.27292E+03	9.70980E+02	1.03957E+03	1.06029E+03	1.08941E+03	1.00081E+03	2.51788E+03	9.82444E+02	1.05830E+03	1.05271E+03	1.00019E+03	9.69800E+02	1.10324E+03	1.07760E+03	9.99080E+02	9.99080E+02	1.02922E+03	1.07626E+03	9.84880E+02	1.00890E+03	1.02429E+03	1.11600E+03	1.14899E+03
2521.4	1119.23	1027.26	1064.23	988.65	9.90425E+02	1.08130E+03	1.02319E+03	1.02141E+03	9.80310E+02	1.10518E+03	1.27685E+03	9.68980E+02	1.03860E+03	1.06014E+03	1.09168E+03	9.97111E+02	2.52140E+03	9.81411E+02	1.05966E+03	1.05200E+03	1.00068E+03	9.70589E+02	1.10067E+03	1.07610E+03	1.00115E+03	1.00115E+03	1.02822E+03	1.07829E+03	9.81630E+02	1.01023E+03	1.02335E+03	1.11666E+03	1.14947E+03
2524.91	1119.42	1028.04	1066.52	987.65	9.90263E+02	1.07994E+03	1.02537E+03	1.01996E+03	9.79570E+02	1.10861E+03	1.27803E+03	9.72250E+02	1.04081E+03	1.05990E+03	1.09205E+03	9.99522E+02	2.52491E+03	9.83989E+02	1.05992E+03	1.05459E+03	1.00211E+03	9.70756E+02	1.10283E+03	1.07497E+03	1.00079E+03	1.00079E+03	1.03051E+03	1.07985E+03	9.83480E+02	1.01059E+03	1.02544E+03	1.11799E+03	1.15022E+03
2528.42	1120.74	1028.84	1067.59	989.075	9.88375E+02	1.08340E+03	1.02548E+03	1.02620E+03	9.81170E+02	1.11331E+03	1.27880E+03	9.71550E+02	1.04080E+03	1.06106E+03	1.09365E+03	1.00209E+03	2.52842E+03	9.81200E+02	1.06131E+03	1.05420E+03	1.00492E+03	9.70344E+02	1.10203E+03	1.07757E+03	1.00207E+03	1.00207E+03	1.03232E+03	1.08019E+03	9.84100E+02	1.01051E+03	1.02752E+03	1.11719E+03	1.15210E+03
2531.94	1120.41	1029.51	1067.77	989.725	9.92450E+02	1.08142E+03	1.02633E+03	1.02557E+03	9.79890E+02	1.11242E+03	1.27952E+03	9.74420E+02	1.04517E+03	1.06156E+03	1.09196E+03	1.00109E+03	2.53194E+03	9.83544E+02	1.06022E+03	1.05553E+03	1.00196E+03	9.71400E+02	1.10573E+03	1.08009E+03	1.00197E+03	1.00197E+03	1.03259E+03	1.08080E+03	9.84520E+02	1.00889E+03	1.02878E+03	1.12225E+03	1.14976E+03
2535.45	1122.2	1029.38	1068.21	991.85	9.91237E+02	1.08264E+03	1.02804E+03	1.02504E+03	9.81730E+02	1.11058E+03	1.27995E+03	9.72160E+02	1.04113E+03	1.06080E+03	1.09555E+03	1.00037E+03	2.53545E+03	9.82378E+02	1.06015E+03	1.05633E+03	1.00160E+03	9.70878E+02	1.10387E+03	1.08057E+03	1.00353E+03	1.00353E+03	1.03007E+03	1.08267E+03	9.85780E+02	1.01129E+03	1.03097E+03	1.12300E+03	1.14929E+03
2538.95	1122.33	1029.3	1066.99	986.688	9.90175E+02	1.08404E+03	1.02700E+03	1.02260E+03	9.81230E+02	1.11017E+03	1.28115E+03	9.72270E+02	1.04132E+03	1.06251E+03	1.09263E+03	9.99133E+02	2.53895E+03	9.81211E+02	1.06208E+03	1.05531E+03	1.00216E+03	9.72400E+02	1.10371E+03	1.07910E+03	1.00285E+03	1.00285E+03	1.03260E+03	1.08180E+03	9.85020E+02	1.01069E+03	1.02650E+03	1.12231E+03	1.15048E+03
2542.46	1121.24	1032.19	1067.11	990.588	9.92987E+02	1.08217E+03	1.02579E+03	1.02446E+03	9.82430E+02	1.11220E+03	1.28032E+03	9.73970E+02	1.04227E+03	1.06177E+03	1.09503E+03	1.00202E+03	2.54246E+03	9.83378E+02	1.06096E+03	1.05464E+03	1.00430E+03	9.70744E+02	1.10570E+03	1.07960E+03	1.00398E+03	1.00398E+03	1.03300E+03	1.08258E+03	9.86620E+02	1.01043E+03	1.02648E+03	1.12276E+03	1.15005E+03
2545.97	1122.4	1031.02	1069.19	988.375	9.92250E+02	1.08234E+03	1.02699E+03	1.02371E+03	9.80960E+02	1.11052E+03	1.27893E+03	9.72900E+02	1.04361E+03	1.06362E+03	1.09496E+03	1.00170E+03	2.54597E+03	9.82322E+02	1.05983E+03	1.05530E+03	1.00374E+03	9.70556E+02	1.10569E+03	1.08100E+03	1.00337E+03	1.00337E+03	1.03149E+03	1.08386E+03	9.87560E+02	1.01070E+03	1.02593E+03	1.12138E+03	1.15181E+03
2549.47	1125.31	1031.41	1068.83	989.4	9.91250E+02	1.08454E+03	1.02970E+03	1.02594E+03	9.81120E+02	1.11339E+03	1.28183E+03	9.75100E+02	1.04209E+03	1.06314E+03	1.09441E+03	1.00311E+03	2.54947E+03	9.83378E+02	1.06050E+03	1.05459E+03	1.00582E+03	9.72622E+02	1.10399E+03	1.08006E+03	1.00522E+03	1.00522E+03	1.03034E+03	1.08318E+03	9.86430E+02	1.01193E+03	1.02646E+03	1.12050E+03	1.14949E+03
2552.97	1122.8	1031.89	1065.77	989.25	9.91250E+02	1.08532E+03	1.02823E+03	1.02563E+03	9.82420E+02	1.11188E+03	1.28214E+03	9.72630E+02	1.04327E+03	1.06281E+03	1.09329E+03	1.00163E+03	2.55297E+03	9.84011E+02	1.06120E+03	1.05681E+03	1.00431E+03	9.71344E+02	1.10803E+03	1.08159E+03	1.00469E+03	1.00469E+03	1.03204E+03	1.08274E+03	9.88030E+02	1.01154E+03	1.02762E+03	1.12324E+03	1.15161E+03
2556.47	1123.49	1031.12	1067.67	991.612	9.92525E+02	1.08310E+03	1.02773E+03	1.02672E+03	9.83080E+02	1.11114E+03	1.28690E+03	9.74970E+02	1.04397E+03	1.06089E+03	1.09347E+03	1.00347E+03	2.55647E+03	9.83622E+02	1.06104E+03	1.05536E+03	1.00566E+03	9.73189E+02	1.10641E+03	1.07933E+03	1.00450E+03	1.00450E+03	1.03251E+03	1.08350E+03	9.86570E+02	1.01235E+03	1.02817E+03	1.12199E+03	1.15071E+03
2559.97	1123.56	1032.14	1067.51	991.537	9.92025E+02	1.08414E+03	1.02869E+03	1.02741E+03	9.83220E+02	1.11364E+03	1.28549E+03	9.74070E+02	1.04153E+03	1.06323E+03	1.09665E+03	1.00302E+03	2.55997E+03	9.85089E+02	1.06246E+03	1.05641E+03	1.00413E+03	9.72744E+02	1.10764E+03	1.08051E+03	1.00578E+03	1.00578E+03	1.03275E+03	1.08292E+03	9.86080E+02	1.01407E+03	1.02861E+03	1.12204E+03	1.15100E+03
2563.47	1120.56	1031.58	1065.39	989.175	9.91300E+02	1.08477E+03	1.02659E+03	1.02545E+03	9.82200E+02	1.11437E+03	1.28065E+03	9.74450E+02	1.04480E+03	1.06148E+03	1.09440E+03	1.00262E+03	2.56347E+03	9.80433E+02	1.06219E+03	1.05888E+03	1.00510E+03	9.73500E+02	1.10353E+03	1.07824E+03	1.00530E+03	1.00530E+03	1.03344E+03	1.08166E+03	9.87270E+02	1.01050E+03	1.02727E+03	1.12081E+03	1.14996E+03
2566.96	1121.63	1029.53	1069.85	992.537	9.92975E+02	1.08517E+03	1.03062E+03	1.02607E+03	9.83580E+02	1.11258E+03	1.28170E+03	9.74720E+02	1.04403E+03	1.06177E+03	1.09902E+03	1.00249E+03	2.56696E+03	9.82633E+02	1.06345E+03	1.05752E+03	1.00278E+03	9.72233E+02	1.10370E+03	1.08049E+03	1.00527E+03	1.00527E+03	1.03479E+03	1.08031E+03	9.88870E+02	1.01190E+03	1.02873E+03	1.12078E+03	1.15066E+03
2570.45	1124.26	1029.24	1067.71	989.688	9.92800E+02	1.08589E+03	1.02723E+03	1.02381E+03	9.81860E+02	1.11167E+03	1.28499E+03	9.74080E+02	1.04443E+03	1.06378E+03	1.09799E+03	1.00391E+03	2.57045E+03	9.84444E+02	1.06212E+03	1.05726E+03	1.00419E+03	9.72211E+02	1.10351E+03	1.08213E+03	1.00684E+03	1.00684E+03	1.03444E+03	1.08302E+03	9.86950E+02	1.01346E+03	1.02635E+03	1.11747E+03	1.14858E+03
2573.95	1122.09	1031.87	1068.3	991.325	9.92588E+02	1.08367E+03	1.02609E+03	1.02457E+03	9.82010E+02	1.11320E+03	1.28189E+03	9.71500E+02	1.04382E+03	1.06281E+03	1.09502E+03	1.00372E+03	2.57395E+03	9.82744E+02	1.06018E+03	1.05636E+03	1.00364E+03	9.71667E+02	1.10674E+03	1.08021E+03	1.00257E+03	1.00257E+03	1.03203E+03	1.08406E+03	9.86360E+02	1.01097E+03	1.02627E+03	1.12132E+03	1.14616E+03
2577.44	1121.75	1031.01	1067.58	991.325	9.91813E+02	1.08171E+03	1.02898E+03	1.02539E+03	9.82330E+02	1.11154E+03	1.28238E+03	9.72980E+02	1.04589E+03	1.06152E+03	1.09536E+03	1.00086E+03	2.57744E+03	9.81789E+02	1.06189E+03	1.05752E+03	1.00298E+03	9.73178E+02	1.10950E+03	1.08186E+03	1.00479E+03	1.00479E+03	1.03440E+03	1.08101E+03	9.86800E+02	1.00917E+03	1.02616E+03	1.12365E+03	1.15052E+03
2580.93	1121.11	1029.59	1068.11	988.438	9.91400E+02	1.08237E+03	1.02642E+03	1.02241E+03	9.82270E+02	1.11363E+03	1.28169E+03	9.74590E+02	1.04316E+03	1.06276E+03	1.09486E+03	1.00093E+03	2.58093E+03	9.82889E+02	1.06051E+03	1.05456E+03	1.00160E+03	9.72389E+02	1.10450E+03	1.08077E+03	1.00355E+03	1.00355E+03	1.03404E+03	1.08224E+03	9.86360E+02	1.01137E+03	1.02717E+03	1.12266E+03	1.14932E+03
2584.41	1121.5	1031.53	1067.25	989.6	9.91662E+02	1.08457E+03	1.02595E+03	1.02351E+03	9.82350E+02	1.11080E+03	1.28133E+03	9.73890E+02	1.04191E+03	1.05873E+03	1.09614E+03	1.00119E+03	2.58441E+03	9.83644E+02	1.06169E+03	1.05663E+03	1.00272E+03	9.73833E+02	1.10429E+03	1.08026E+03	1.00379E+03	1.00379E+03	1.03018E+03	1.08046E+03	9.87160E+02	1.01119E+03	1.02481E+03	1.12143E+03	1.15167E+03
2587.9	1123.59	1029.64	1066.26	987.875	9.90787E+02	1.08236E+03	1.02641E+03	1.02534E+03	9.80410E+02	1.11140E+03	1.28089E+03	9.71660E+02	1.04313E+03	1.05964E+03	1.09492E+03	9.99578E+02	2.58790E+03	9.82433E+02	1.06056E+03	1.05612E+03	1.00311E+03	9.70822E+02	1.10314E+03	1.07780E+03	1.00351E+03	1.00351E+03	1.03311E+03	1.08284E+03	9.84470E+02	1.01158E+03	1.02635E+03	1.12053E+03	1.14969E+03
2591.38	1117.52	1029.93	1068.15	987.9	9.90638E+02	1.08530E+03	1.02687E+03	1.02300E+03	9.81240E+02	1.11187E+03	1.28019E+03	9.72410E+02	1.04329E+03	1.06042E+03	1.09335E+03	1.00047E+03	2.59138E+03	9.82878E+02	1.06143E+03	1.05524E+03	1.00313E+03	9.72800E+02	1.10294E+03	1.08000E+03	1.00591E+03	1.00591E+03	1.02999E+03	1.08307E+03	9.86060E+02	1.00956E+03	1.02729E+03	1.12084E+03	1.14681E+03
2594.86	1121.18	1029.53	1066.78	989.737	9.92800E+02	1.08392E+03	1.02827E+03	1.02430E+03	9.80520E+02	1.11183E+03	1.28104E+03	9.73330E+02	1.04316E+03	1.06044E+03	1.09590E+03	1.00161E+03	2.59486E+03	9.82533E+02	1.05841E+03	1.05519E+03	1.00326E+03	9.71800E+02	1.10430E+03	1.07851E+03	1.00512E+03	1.00512E+03	1.03204E+03	1.08031E+03	9.86030E+02	1.01025E+03	1.02704E+03	1.11871E+03	1.14914E+03
2598.35	1121.43	1027.95	1066.17	988.588	9.88763E+02	1.08302E+03	1.02689E+03	1.02181E+03	9.82110E+02	1.11072E+03	1.27996E+03	9.72870E+02	1.04316E+03	1.05977E+03	1.09235E+03	1.00211E+03	2.59835E+03	9.81478E+02	1.05937E+03	1.05554E+03	1.00308E+03	9.72522E+02	1.10524E+03	1.07819E+03	1.00374E+03	1.00374E+03	1.03255E+03	1.08123E+03	9.85360E+02	1.00693E+03	1.02509E+03	1.11968E+03	1.14811E+03
2601.82	1120.39	1029.69	1063.91	989.525	9.90025E+02	1.08359E+03	1.02725E+03	1.02590E+03	9.80490E+02	1.11036E+03	1.27931E+03	9.71590E+02	1.04148E+03	1.06334E+03	1.09347E+03	1.00222E+03	2.60182E+03	9.83133E+02	1.06003E+03	1.05663E+03	1.00203E+03	9.72067E+02	1.10490E+03	1.07874E+03	1.00386E+03	1.00386E+03	1.02943E+03	1.08124E+03	9.87210E+02	1.00866E+03	1.02741E+03	1.11676E+03	1.14989E+03
2605.3	1122.52	1031.91	1066.98	988.6	9.92150E+02	1.08440E+03	1.02525E+03	1.02426E+03	9.82000E+02	1.11128E+03	1.27995E+03	9.73120E+02	1.04477E+03	1.06113E+03	1.09652E+03	1.00223E+03	2.60530E+03	9.84533E+02	1.06196E+03	1.05539E+03	1.00378E+03	9.71300E+02	1.10434E+03	1.07921E+03	1.00440E+03	1.00440E+03	1.03157E+03	1.08248E+03	9.86720E+02	1.01150E+03	1.02807E+03	1.12259E+03	1.15010E+03
2608.78	1119.68	1030.03	1066.81	989.325	9.90300E+02	1.08422E+03	1.02730E+03	1.02461E+03	9.81670E+02	1.10938E+03	1.27903E+03	9.73010E+02	1.04196E+03	1.06233E+03	1.09484E+03	9.99689E+02	2.60878E+03	9.81922E+02	1.05911E+03	1.05588E+03	1.00302E+03	9.71089E+02	1.10606E+03	1.07871E+03	1.00503E+03	1.00503E+03	1.03246E+03	1.08170E+03	9.86140E+02	1.01027E+03	1.02571E+03	1.11738E+03	1.14736E+03
2612.25	1123.74	1032.72	1066.58	989.487	9.92300E+02	1.08370E+03	1.02675E+03	1.02326E+03	9.82240E+02	1.11246E+03	1.28272E+03	9.74230E+02	1.04391E+03	1.06260E+03	1.09755E+03	1.00391E+03	2.61225E+03	9.83311E+02	1.06025E+03	1.05551E+03	1.00431E+03	9.72844E+02	1.10417E+03	1.08029E+03	1.00548E+03	1.00548E+03	1.03365E+03	1.08260E+03	9.85890E+02	1.00967E+03	1.02661E+03	1.11989E+03	1.14725E+03
2615.73	1124.21	1032.29	1067.08	990.362	9.91175E+02	1.08462E+03	1.02727E+03	1.02342E+03	9.83150E+02	1.11340E+03	1.27930E+03	9.70860E+02	1.04528E+03	1.06369E+03	1.09534E+03	1.00332E+03	2.61573E+03	9.82289E+02	1.06036E+03	1.05521E+03	1.00110E+03	9.71978E+02	1.10439E+03	1.07796E+03	1.00806E+03	1.00806E+03	1.03230E+03	1.08216E+03	9.86820E+02	1.01025E+03	1.02696E+03	1.11806E+03	1.14950E+03
2619.2	1123.88	1032.36	1068.64	991.037	9.92213E+02	1.08586E+03	1.02728E+03	1.02556E+03	9.81610E+02	1.11219E+03	1.27989E+03	9.74200E+02	1.04281E+03	1.06283E+03	1.09667E+03	1.00310E+03	2.61920E+03	9.83156E+02	1.06126E+03	1.05434E+03	1.00531E+03	9.76111E+02	1.10331E+03	1.08329E+03	1.00636E+03	1.00636E+03	1.03276E+03	1.08197E+03	9.86620E+02	1.01221E+03	1.02627E+03	1.12179E+03	1.14850E+03
2622.67	1124.47	1034.3	1067.97	990.35	9.93850E+02	1.08608E+03	1.02905E+03	1.02407E+03	9.84670E+02	1.11097E+03	1.28735E+03	9.75290E+02	1.04371E+03	1.06154E+03	1.09417E+03	1.00254E+03	2.62267E+03	9.82100E+02	1.05935E+03	1.05758E+03	1.00408E+03	9.74389E+02	1.10781E+03	1.08014E+03	1.00468E+03	1.00468E+03	1.03388E+03	1.08492E+03	9.85230E+02	1.01059E+03	1.02786E+03	1.12196E+03	1.15002E+03
2626.13	1124.98	1033.6	1070.22	990.675	9.92325E+02	1.08703E+03	1.02844E+03	1.02689E+03	9.83740E+02	1.11502E+03	1.28571E+03	9.74380E+02	1.04527E+03	1.06427E+03	1.09768E+03	1.00349E+03	2.62613E+03	9.85978E+02	1.06212E+03	1.05594E+03	1.00487E+03	9.73722E+02	1.10593E+03	1.08130E+03	1.00722E+03	1.00722E+03	1.03116E+03	1.08304E+03	9.89200E+02	1.01265E+03	1.02927E+03	1.12334E+03	1.15267E+03
2629.6	1121.6	1034.55	1070.77	992.05	9.92563E+02	1.08677E+03	1.02842E+03	1.02516E+03	9.82570E+02	1.11387E+03	1.28580E+03	9.74850E+02	1.04499E+03	1.06627E+03	1.09629E+03	1.00439E+03	2.62960E+03	9.85778E+02	1.06408E+03	1.05897E+03	1.00469E+03	9.74922E+02	1.10781E+03	1.08387E+03	1.00734E+03	1.00734E+03	1.03394E+03	1.08467E+03	9.86410E+02	1.01240E+03	1.02929E+03	1.12239E+03	1.14929E+03
2633.07	1123.88	1033.17	1069.77	991.112	9.93675E+02	1.08834E+03	1.02971E+03	1.02525E+03	9.85850E+02	1.11719E+03	1.28378E+03	9.75380E+02	1.04883E+03	1.06520E+03	1.09885E+03	1.00533E+03	2.63307E+03	9.85000E+02	1.06219E+03	1.05737E+03	1.00567E+03	9.73633E+02	1.10569E+03	1.08476E+03	1.00679E+03	1.00679E+03	1.03695E+03	1.08462E+03	9.87100E+02	1.01150E+03	1.02798E+03	1.12431E+03	1.15431E+03
2636.53	1125.05	1036.16	1069.59	991.925	9.94400E+02	1.08847E+03	1.03152E+03	1.02684E+03	9.84340E+02	1.11473E+03	1.28707E+03	9.76860E+02	1.04926E+03	1.06414E+03	1.09947E+03	1.00393E+03	2.63653E+03	9.86322E+02	1.06248E+03	1.06054E+03	1.00530E+03	9.74956E+02	1.10856E+03	1.08556E+03	1.00733E+03	1.00733E+03	1.03474E+03	1.08463E+03	9.88920E+02	1.01335E+03	1.03072E+03	1.12509E+03	1.15435E+03
2639.99	1128.38	1035.76	1072.51	995.862	9.94088E+02	1.08927E+03	1.03128E+03	1.02576E+03	9.86420E+02	1.11943E+03	1.28828E+03	9.76020E+02	1.04853E+03	1.06599E+03	1.09988E+03	1.00531E+03	2.63999E+03	9.85967E+02	1.06268E+03	1.05889E+03	1.00490E+03	9.76367E+02	1.10994E+03	1.08193E+03	1.00945E+03	1.00945E+03	1.03800E+03	1.08692E+03	9.89160E+02	1.01435E+03	1.03034E+03	1.12369E+03	1.15331E+03
2643.45	1128.37	1037.45	1073.3	992.337	9.96662E+02	1.09033E+03	1.03283E+03	1.03000E+03	9.86560E+02	1.11678E+03	1.29032E+03	9.78680E+02	1.05057E+03	1.06746E+03	1.09769E+03	1.00763E+03	2.64345E+03	9.85811E+02	1.06547E+03	1.05780E+03	1.00680E+03	9.74833E+02	1.10883E+03	1.08700E+03	1.00738E+03	1.00738E+03	1.03691E+03	1.08719E+03	9.88950E+02	1.01397E+03	1.03237E+03	1.12538E+03	1.15551E+03
2646.91	1127.75	1037.67	1069.44	994.237	9.95600E+02	1.09232E+03	1.03098E+03	1.02739E+03	9.85270E+02	1.11833E+03	1.28945E+03	9.77130E+02	1.05057E+03	1.06751E+03	1.10013E+03	1.00786E+03	2.64691E+03	9.87633E+02	1.06702E+03	1.06141E+03	1.00700E+03	9.79522E+02	1.11396E+03	1.08607E+03	1.00923E+03	1.00923E+03	1.03606E+03	1.08802E+03	9.90140E+02	1.01419E+03	1.03415E+03	1.12701E+03	1.15332E+03
2650.37	1127.67	1038.38	1074.99	992.737	9.98063E+02	1.08998E+03	1.03256E+03	1.03082E+03	9.87020E+02	1.11899E+03	1.28838E+03	9.77220E+02	1.05033E+03	1.06762E+03	1.10053E+03	1.00730E+03	2.65037E+03	9.87667E+02	1.06721E+03	1.06168E+03	1.00739E+03	9.77333E+02	1.11121E+03	1.08611E+03	1.00918E+03	1.00918E+03	1.03724E+03	1.08554E+03	9.89970E+02	1.01606E+03	1.03344E+03	1.12763E+03	1.15377E+03
2653.82	1126.74	1038.91	1073.07	995.825	9.97175E+02	1.09201E+03	1.03202E+03	1.02765E+03	9.86790E+02	1.11988E+03	1.29321E+03	9.78900E+02	1.05141E+03	1.06813E+03	1.10192E+03	1.00734E+03	2.65382E+03	9.88456E+02	1.06432E+03	1.06293E+03	1.00748E+03	9.77700E+02	1.11337E+03	1.08767E+03	1.01033E+03	1.01033E+03	1.04005E+03	1.08496E+03	9.92020E+02	1.01607E+03	1.03193E+03	1.12838E+03	1.15509E+03
2657.28	1127.12	1039.47	1073.62	995	9.96375E+02	1.09500E+03	1.03184E+03	1.02990E+03	9.89210E+02	1.12174E+03	1.29089E+03	9.76950E+02	1.05152E+03	1.07020E+03	1.09968E+03	1.00957E+03	2.65728E+03	9.87800E+02	1.06626E+03	1.06128E+03	1.00682E+03	9.75444E+02	1.11163E+03	1.08744E+03	1.00820E+03	1.00820E+03	1.04015E+03	1.08639E+03	9.92210E+02	1.01824E+03	1.03270E+03	1.12672E+03	1.15302E+03
2660.73	1129.75	1042.4	1073.55	995.225	9.98100E+02	1.09349E+03	1.03240E+03	1.03214E+03	9.91670E+02	1.12010E+03	1.29025E+03	9.77080E+02	1.05354E+03	1.06883E+03	1.10261E+03	1.00778E+03	2.66073E+03	9.87489E+02	1.06766E+03	1.06259E+03	1.00866E+03	9.79111E+02	1.11557E+03	1.08801E+03	1.01262E+03	1.01262E+03	1.04036E+03	1.08924E+03	9.89850E+02	1.01841E+03	1.03557E+03	1.12704E+03	1.16000E+03
2664.18	1129.09	1041.76	1075.46	995.112	1.00183E+03	1.09422E+03	1.03413E+03	1.03116E+03	9.90860E+02	1.12221E+03	1.29255E+03	9.79060E+02	1.05004E+03	1.07239E+03	1.10173E+03	1.00932E+03	2.66418E+03	9.91889E+02	1.06860E+03	1.06402E+03	1.01062E+03	9.81633E+02	1.11533E+03	1.08760E+03	1.01391E+03	1.01391E+03	1.03861E+03	1.09056E+03	9.92120E+02	1.01534E+03	1.03709E+03	1.12819E+03	1.15658E+03
2667.63	1130.12	1040.57	1075.81	994.25	9.98950E+02	1.09482E+03	1.03266E+03	1.03060E+03	9.91270E+02	1.12393E+03	1.29370E+03	9.78840E+02	1.05203E+03	1.07127E+03	1.10251E+03	1.00768E+03	2.66763E+03	9.91667E+02	1.06749E+03	1.06367E+03	1.01161E+03	9.79789E+02	1.11514E+03	1.08841E+03	1.01063E+03	1.01063E+03	1.04022E+03	1.08913E+03	9.91960E+02	1.01781E+03	1.03633E+03	1.12625E+03	1.15978E+03
2671.07	1131.13	1043.38	1075.1	995.388	9.99800E+02	1.09831E+03	1.03296E+03	1.03105E+03	9.93150E+02	1.12300E+03	1.29334E+03	9.80890E+02	1.05330E+03	1.07292E+03	1.10397E+03	1.01144E+03	2.67107E+03	9.90978E+02	1.06871E+03	1.06308E+03	1.01072E+03	9.81611E+02	1.11899E+03	1.09030E+03	1.01278E+03	1.01278E+03	1.04024E+03	1.08900E+03	9.91720E+02	1.01957E+03	1.03661E+03	1.12874E+03	1.15790E+03
2674.52	1133.5	1045.81	1074.85	996.463	1.00072E+03	1.09822E+03	1.03688E+03	1.02838E+03	9.92170E+02	1.12421E+03	1.29543E+03	9.81150E+02	1.05677E+03	1.07368E+03	1.10599E+03	1.01189E+03	2.67452E+03	9.92956E+02	1.06972E+03	1.06251E+03	1.01084E+03	9.81611E+02	1.12081E+03	1.09060E+03	1.01371E+03	1.01371E+03	1.04489E+03	1.09037E+03	9.91360E+02	1.01897E+03	1.03759E+03	1.13151E+03	1.15860E+03
2677.96	1132.88	1045.29	1075.2	997.688	1.00288E+03	1.10027E+03	1.03353E+03	1.03224E+03	9.95430E+02	1.12476E+03	1.29606E+03	9.80590E+02	1.05448E+03	1.07600E+03	1.10554E+03	1.01109E+03	2.67796E+03	9.92211E+02	1.07052E+03	1.06208E+03	1.01171E+03	9.82456E+02	1.12163E+03	1.08899E+03	1.01297E+03	1.01297E+03	1.04578E+03	1.09038E+03	9.93960E+02	1.01898E+03	1.03940E+03	1.13159E+03	1.15923E+03
2681.41	1134.67	1046.74	1079.79	998.75	1.00345E+03	1.10013E+03	1.03558E+03	1.03228E+03	9.95490E+02	1.12540E+03	1.29717E+03	9.80330E+02	1.05861E+03	1.07666E+03	1.10611E+03	1.01104E+03	2.68141E+03	9.94978E+02	1.07147E+03	1.06657E+03	1.00978E+03	9.84222E+02	1.12457E+03	1.09000E+03	1.01435E+03	1.01435E+03	1.04599E+03	1.09181E+03	9.93390E+02	1.02234E+03	1.03976E+03	1.12875E+03	1.16163E+03
2684.85	1136.17	1048.62	1075.61	998.775	1.00172E+03	1.10076E+03	1.03673E+03	1.03479E+03	9.97180E+02	1.12919E+03	1.29755E+03	9.82700E+02	1.05660E+03	1.07857E+03	1.10706E+03	1.01026E+03	2.68485E+03	9.93222E+02	1.07508E+03	1.06600E+03	1.01050E+03	9.87967E+02	1.12547E+03	1.08874E+03	1.01570E+03	1.01570E+03	1.04707E+03	1.09274E+03	9.93210E+02	1.02098E+03	1.04154E+03	1.13263E+03	1.15855E+03
2688.29	1134.56	1047.93	1075.39	997.625	1.00323E+03	1.10551E+03	1.03465E+03	1.03357E+03	9.96940E+02	1.12999E+03	1.29808E+03	9.81080E+02	1.06040E+03	1.07781E+03	1.10599E+03	1.01139E+03	2.68829E+03	9.96133E+02	1.07485E+03	1.06498E+03	1.01118E+03	9.85111E+02	1.12183E+03	1.09190E+03	1.01346E+03	1.01346E+03	1.04901E+03	1.09503E+03	9.94760E+02	1.02044E+03	1.04006E+03	1.13059E+03	1.15921E+03
2691.73	1134.38	1050.36	1077.09	1000.54	1.00341E+03	1.10116E+03	1.03815E+03	1.03029E+03	9.96520E+02	1.12959E+03	1.29757E+03	9.82800E+02	1.05902E+03	1.07793E+03	1.10767E+03	1.01100E+03	2.69173E+03	9.97633E+02	1.07187E+03	1.06732E+03	1.01278E+03	9.87622E+02	1.12497E+03	1.08989E+03	1.01753E+03	1.01753E+03	1.04888E+03	1.09022E+03	9.94510E+02	1.02357E+03	1.03935E+03	1.13211E+03	1.16029E+03
2695.16	1136.25	1049.27	1079.7	997.775	1.00511E+03	1.10623E+03	1.03602E+03	1.03440E+03	9.96170E+02	1.12983E+03	1.29679E+03	9.82490E+02	1.05921E+03	1.07801E+03	1.10819E+03	1.01142E+03	2.69516E+03	9.95678E+02	1.07495E+03	1.06736E+03	1.01199E+03	9.86667E+02	1.12506E+03	1.09084E+03	1.01502E+03	1.01502E+03	1.04850E+03	1.09045E+03	9.94570E+02	1.02175E+03	1.04071E+03	1.13299E+03	1.16154E+03
2698.6	1137.3	1050.28	1078.64	998.987	1.00470E+03	1.10493E+03	1.03696E+03	1.03194E+03	9.97540E+02	1.12838E+03	1.29862E+03	9.82360E+02	1.05858E+03	1.07758E+03	1.10704E+03	1.01219E+03	2.69860E+03	9.95767E+02	1.07388E+03	1.06764E+03	1.01218E+03	9.85267E+02	1.12434E+03	1.09294E+03	1.01642E+03	1.01642E+03	1.04732E+03	1.09195E+03	9.95100E+02	1.02321E+03	1.04114E+03	1.13355E+03	1.16076E+03
2702.03	1137.79	1050.82	1078.89	999.838	1.00489E+03	1.10437E+03	1.03671E+03	1.03413E+03	9.98590E+02	1.12848E+03	1.29714E+03	9.83120E+02	1.05972E+03	1.07834E+03	1.10848E+03	1.01461E+03	2.70203E+03	9.95222E+02	1.07417E+03	1.06680E+03	1.01161E+03	9.85589E+02	1.12593E+03	1.09344E+03	1.01850E+03	1.01850E+03	1.04949E+03	1.09483E+03	9.95070E+02	1.02467E+03	1.04263E+03	1.13334E+03	1.16055E+03
2705.46	1139.27	1052.95	1078.6	999.175	1.00601E+03	1.10369E+03	1.03871E+03	1.03425E+03	9.98530E+02	1.13356E+03	1.29894E+03	9.82880E+02	1.06332E+03	1.07936E+03	1.10904E+03	1.01353E+03	2.70546E+03	9.96811E+02	1.07590E+03	1.06724E+03	1.01402E+03	9.85811E+02	1.12737E+03	1.09429E+03	1.01602E+03	1.01602E+03	1.04959E+03	1.09624E+03	9.96280E+02	1.02404E+03	1.04478E+03	1.12974E+03	1.16512E+03
2708.89	1140.44	1055.98	1081.12	998.875	1.00804E+03	1.10851E+03	1.03991E+03	1.03696E+03	1.00150E+03	1.13296E+03	1.30402E+03	9.84080E+02	1.06400E+03	1.08169E+03	1.10999E+03	1.01522E+03	2.70889E+03	1.00072E+03	1.07789E+03	1.06941E+03	1.01350E+03	9.91867E+02	1.13176E+03	1.09537E+03	1.02114E+03	1.02114E+03	1.05136E+03	1.09384E+03	9.96450E+02	1.02454E+03	1.04605E+03	1.13341E+03	1.16415E+03
2712.32	1141.68	1057.99	1080.62	1000.52	1.00789E+03	1.10994E+03	1.03954E+03	1.03603E+03	1.00265E+03	1.13123E+03	1.30460E+03	9.83680E+02	1.06416E+03	1.08311E+03	1.11096E+03	1.01568E+03	2.71232E+03	9.97578E+02	1.07883E+03	1.06793E+03	1.01559E+03	9.92422E+02	1.13183E+03	1.09256E+03	1.02266E+03	1.02266E+03	1.05286E+03	1.09621E+03	9.98600E+02	1.02405E+03	1.04647E+03	1.13288E+03	1.16726E+03
2715.75	1138.19	1059.45	1084	1003.2	1.01086E+03	1.11341E+03	1.04077E+03	1.03749E+03	1.00589E+03	1.13678E+03	1.30486E+03	9.86060E+02	1.06730E+03	1.08473E+03	1.11611E+03	1.01870E+03	2.71575E+03	1.00100E+03	1.07826E+03	1.07206E+03	1.01829E+03	9.94900E+02	1.13610E+03	1.09451E+03	1.02458E+03	1.02458E+03	1.05439E+03	1.09428E+03	9.99530E+02	1.02799E+03	1.04647E+03	1.13509E+03	1.16783E+03
2719.17	1139.85	1059.29	1084.85	1004.35	1.00941E+03	1.11316E+03	1.04211E+03	1.03891E+03	1.00556E+03	1.13626E+03	1.30517E+03	9.88950E+02	1.06519E+03	1.08491E+03	1.11633E+03	1.01997E+03	2.71917E+03	1.00328E+03	1.08205E+03	1.07491E+03	1.01541E+03	9.92800E+02	1.13590E+03	1.10020E+03	1.02499E+03	1.02499E+03	1.05489E+03	1.09806E+03	9.99910E+02	1.02921E+03	1.04768E+03	1.13678E+03	1.17176E+03
2722.6	1144.69	1061.83	1086.78	1006.2	1.01249E+03	1.11539E+03	1.04305E+03	1.04109E+03	1.00807E+03	1.13852E+03	1.30816E+03	9.88760E+02	1.07228E+03	1.08748E+03	1.11625E+03	1.02087E+03	2.72260E+03	1.00374E+03	1.08164E+03	1.07353E+03	1.01833E+03	9.94700E+02	1.13747E+03	1.10034E+03	1.02623E+03	1.02623E+03	1.05766E+03	1.10088E+03	1.00130E+03	1.03074E+03	1.04983E+03	1.13938E+03	1.17177E+03
2726.02	1145.86	1063.79	1085.39	1008.75	1.01220E+03	1.11686E+03	1.04775E+03	1.03936E+03	1.00618E+03	1.13957E+03	1.30721E+03	9.90860E+02	1.07158E+03	1.08751E+03	1.11684E+03	1.02358E+03	2.72602E+03	1.00387E+03	1.08342E+03	1.07496E+03	1.01986E+03	9.95422E+02	1.13960E+03	1.09934E+03	1.03051E+03	1.03051E+03	1.06015E+03	1.10225E+03	1.00350E+03	1.03003E+03	1.05188E+03	1.13838E+03	1.17217E+03
2729.44	1142.96	1062.74	1087.79	1007.19	1.01317E+03	1.11796E+03	1.04651E+03	1.03988E+03	1.00904E+03	1.14010E+03	1.30882E+03	9.89790E+02	1.07379E+03	1.08717E+03	1.11758E+03	1.02029E+03	2.72944E+03	1.00508E+03	1.08295E+03	1.07588E+03	1.02049E+03	9.97322E+02	1.14206E+03	1.09964E+03	1.02812E+03	1.02812E+03	1.05945E+03	1.10100E+03	1.00273E+03	1.03211E+03	1.05141E+03	1.13732E+03	1.17243E+03
2732.86	1145.97	1062.35	1089.07	1006.84	1.01369E+03	1.11636E+03	1.04362E+03	1.03938E+03	1.00774E+03	1.14024E+03	1.31040E+03	9.89810E+02	1.07339E+03	1.08830E+03	1.11712E+03	1.01767E+03	2.73286E+03	1.00429E+03	1.08345E+03	1.07621E+03	1.02019E+03	9.98133E+02	1.14080E+03	1.10161E+03	1.02853E+03	1.02853E+03	1.05981E+03	1.09860E+03	1.00330E+03	1.03032E+03	1.05054E+03	1.13909E+03	1.17204E+03
2736.28	1148.12	1062.38	1088.6	1003.29	1.01113E+03	1.11639E+03	1.04459E+03	1.04200E+03	1.00894E+03	1.14160E+03	1.30784E+03	9.89960E+02	1.07520E+03	1.08939E+03	1.11721E+03	1.01897E+03	2.73628E+03	1.00539E+03	1.08301E+03	1.07322E+03	1.01912E+03	9.96378E+02	1.13966E+03	1.10041E+03	1.02646E+03	1.02646E+03	1.06014E+03	1.09857E+03	9.99920E+02	1.03201E+03	1.05174E+03	1.13899E+03	1.17268E+03
[truncated: 318 more rows]

## Sheet: barwa
	Sample identification	SAMPLE ID	L	a	b
[truncated: 318 more rows]

[truncated: 1 more sheets: pH]
